# Supplementary material for: Comparison of the antibiotic resistance mechanisms in a gram-positive and a gram-negative bacterium by gene networks analysis
Source: PLoS One. 2024 Nov 15;19(11):e0311434. doi: 10.1371/journal.pone.0311434 (PMC11567557; doi:10.1371/journal.pone.0311434)
Supplement: S1 File — (XLSX) [file pone.0311434.s004.xlsx]

## Sheet: EFAU004_02016-node table
S4 Table, The network of predicted relationships between hub genes and milRNAs in Enterococcus faecium
The interactions between milRNAs and EFAU004_02016 gene
AverageShortestPathLength	BetweennessCentrality	ClosenessCentrality	ClusteringCoefficient	Degree	Eccentricity	EdgeCount	Indegree	IsSingleNode	name	NeighborhoodConnectivity	NumberOfDirectedEdges	NumberOfUndirectedEdges	Outdegree	PartnerOfMultiEdgedNodePairs	Radiality	selected	SelfLoops	shared name	Stress	TopologicalCoefficient
1.99883	0	0.500293	0	1	2	1	1	FALSE	ptc-miR7839	853	0	1	0	0	0.998829	TRUE	0	ptc-miR7839	0	0
1.99883	0	0.500293	0	1	2	1	1	FALSE	cli-miR-101-5p	853	0	1	0	0	0.998829	TRUE	0	cli-miR-101-5p	0	0
1.99883	0	0.500293	0	1	2	1	1	FALSE	ocu-miR-181b-2-3p	853	0	1	0	0	0.998829	TRUE	0	ocu-miR-181b-2-3p	0	0
1.99883	0	0.500293	0	1	2	1	1	FALSE	gga-miR-137-5p	853	0	1	0	0	0.998829	TRUE	0	gga-miR-137-5p	0	0
1.99883	0	0.500293	0	1	2	1	1	FALSE	chi-miR-34b-5p	853	0	1	0	0	0.998829	TRUE	0	chi-miR-34b-5p	0	0
1.99883	0	0.500293	0	1	2	1	1	FALSE	gga-miR-1329-5p	853	0	1	0	0	0.998829	TRUE	0	gga-miR-1329-5p	0	0
1.99883	0	0.500293	0	1	2	1	1	FALSE	ata-miR2275a-3p	853	0	1	0	0	0.998829	TRUE	0	ata-miR2275a-3p	0	0
1.99883	0	0.500293	0	1	2	1	1	FALSE	cja-miR-9971	853	0	1	0	0	0.998829	TRUE	0	cja-miR-9971	0	0
1.99883	0	0.500293	0	1	2	1	1	FALSE	ocu-miR-153-5p	853	0	1	0	0	0.998829	TRUE	0	ocu-miR-153-5p	0	0
1.99883	0	0.500293	0	1	2	1	1	FALSE	cgr-miR-34b-5p	853	0	1	0	0	0.998829	TRUE	0	cgr-miR-34b-5p	0	0
1.99883	0	0.500293	0	1	2	1	1	FALSE	mdm-miR10991e	853	0	1	0	0	0.998829	TRUE	0	mdm-miR10991e	0	0
1.99883	0	0.500293	0	1	2	1	1	FALSE	mdm-miR10991d	853	0	1	0	0	0.998829	TRUE	0	mdm-miR10991d	0	0
1.99883	0	0.500293	0	1	2	1	1	FALSE	cgr-miR-142-3p	853	0	1	0	0	0.998829	TRUE	0	cgr-miR-142-3p	0	0
1.99883	0	0.500293	0	1	2	1	1	FALSE	mdm-miR10991c	853	0	1	0	0	0.998829	TRUE	0	mdm-miR10991c	0	0
1.99883	0	0.500293	0	1	2	1	1	FALSE	mdm-miR10991b	853	0	1	0	0	0.998829	TRUE	0	mdm-miR10991b	0	0
1.99883	0	0.500293	0	1	2	1	1	FALSE	pmi-miR-34-5p	853	0	1	0	0	0.998829	TRUE	0	pmi-miR-34-5p	0	0
1.99883	0	0.500293	0	1	2	1	1	FALSE	cfa-miR-8802	853	0	1	0	0	0.998829	TRUE	0	cfa-miR-8802	0	0
1.99883	0	0.500293	0	1	2	1	1	FALSE	cja-miR-9915	853	0	1	0	0	0.998829	TRUE	0	cja-miR-9915	0	0
1.99883	0	0.500293	0	1	2	1	1	FALSE	mdm-miR10991a	853	0	1	0	0	0.998829	TRUE	0	mdm-miR10991a	0	0
1.99883	0	0.500293	0	1	2	1	1	FALSE	gma-miR391a-3p	853	0	1	0	0	0.998829	TRUE	0	gma-miR391a-3p	0	0
1.99883	0	0.500293	0	1	2	1	1	FALSE	ocu-miR-137-5p	853	0	1	0	0	0.998829	TRUE	0	ocu-miR-137-5p	0	0
1.99883	0	0.500293	0	1	2	1	1	FALSE	ocu-miR-136-3p	853	0	1	0	0	0.998829	TRUE	0	ocu-miR-136-3p	0	0
1.99883	0	0.500293	0	1	2	1	1	FALSE	asu-miR-34-5p	853	0	1	0	0	0.998829	TRUE	0	asu-miR-34-5p	0	0
1.99883	0	0.500293	0	1	2	1	1	FALSE	cfa-miR-34b	853	0	1	0	0	0.998829	TRUE	0	cfa-miR-34b	0	0
1.99883	0	0.500293	0	1	2	1	1	FALSE	asu-miR-5356a-5p	853	0	1	0	0	0.998829	TRUE	0	asu-miR-5356a-5p	0	0
1.99883	0	0.500293	0	1	2	1	1	FALSE	mcmv-miR-M95-1-5p	853	0	1	0	0	0.998829	TRUE	0	mcmv-miR-M95-1-5p	0	0
1.99883	0	0.500293	0	1	2	1	1	FALSE	gma-miR169l-3p	853	0	1	0	0	0.998829	TRUE	0	gma-miR169l-3p	0	0
1.99883	0	0.500293	0	1	2	1	1	FALSE	gga-miR-101-2-5p	853	0	1	0	0	0.998829	TRUE	0	gga-miR-101-2-5p	0	0
1.99883	0	0.500293	0	1	2	1	1	FALSE	ocu-miR-101-5p	853	0	1	0	0	0.998829	TRUE	0	ocu-miR-101-5p	0	0
1.99883	0	0.500293	0	1	2	1	1	FALSE	aqu-miR-2020-5p	853	0	1	0	0	0.998829	TRUE	0	aqu-miR-2020-5p	0	0
1.99883	0	0.500293	0	1	2	1	1	FALSE	vvi-miR3623-3p	853	0	1	0	0	0.998829	TRUE	0	vvi-miR3623-3p	0	0
1.99883	0	0.500293	0	1	2	1	1	FALSE	aqu-miR-2017-5p	853	0	1	0	0	0.998829	TRUE	0	aqu-miR-2017-5p	0	0
1.99883	0	0.500293	0	1	2	1	1	FALSE	lva-miR-34-5p	853	0	1	0	0	0.998829	TRUE	0	lva-miR-34-5p	0	0
1.99883	0	0.500293	0	1	2	1	1	FALSE	oar-miR-541-5p	853	0	1	0	0	0.998829	TRUE	0	oar-miR-541-5p	0	0
1.99883	0	0.500293	0	1	2	1	1	FALSE	gma-miR1510b-5p	853	0	1	0	0	0.998829	TRUE	0	gma-miR1510b-5p	0	0
1.99883	0	0.500293	0	1	2	1	1	FALSE	pma-miR-200b-5p	853	0	1	0	0	0.998829	TRUE	0	pma-miR-200b-5p	0	0
1.99883	0	0.500293	0	1	2	1	1	FALSE	ccr-miR-142-3p	853	0	1	0	0	0.998829	TRUE	0	ccr-miR-142-3p	0	0
1.99883	0	0.500293	0	1	2	1	1	FALSE	api-miR-3046	853	0	1	0	0	0.998829	TRUE	0	api-miR-3046	0	0
1.99883	0	0.500293	0	1	2	1	1	FALSE	aof-miR12148	853	0	1	0	0	0.998829	TRUE	0	aof-miR12148	0	0
1.99883	0	0.500293	0	1	2	1	1	FALSE	gma-miR10418	853	0	1	0	0	0.998829	TRUE	0	gma-miR10418	0	0
1.99883	0	0.500293	0	1	2	1	1	FALSE	bta-miR-34b	853	0	1	0	0	0.998829	TRUE	0	bta-miR-34b	0	0
1.99883	0	0.500293	0	1	2	1	1	FALSE	tur-miR-34-3p	853	0	1	0	0	0.998829	TRUE	0	tur-miR-34-3p	0	0
1.99883	0	0.500293	0	1	2	1	1	FALSE	ami-miR-34c-5p	853	0	1	0	0	0.998829	TRUE	0	ami-miR-34c-5p	0	0
1.99883	0	0.500293	0	1	2	1	1	FALSE	bta-miR-2480	853	0	1	0	0	0.998829	TRUE	0	bta-miR-2480	0	0
1.99883	0	0.500293	0	1	2	1	1	FALSE	ami-miR-34b-5p	853	0	1	0	0	0.998829	TRUE	0	ami-miR-34b-5p	0	0
1.99883	0	0.500293	0	1	2	1	1	FALSE	tur-miR-190-3p	853	0	1	0	0	0.998829	TRUE	0	tur-miR-190-3p	0	0
1.99883	0	0.500293	0	1	2	1	1	FALSE	prd-miR-9b-5p	853	0	1	0	0	0.998829	TRUE	0	prd-miR-9b-5p	0	0
1.99883	0	0.500293	0	1	2	1	1	FALSE	ggo-miR-34c	853	0	1	0	0	0.998829	TRUE	0	ggo-miR-34c	0	0
1.99883	0	0.500293	0	1	2	1	1	FALSE	cja-miR-2968	853	0	1	0	0	0.998829	TRUE	0	cja-miR-2968	0	0
1.99883	0	0.500293	0	1	2	1	1	FALSE	fru-let-7d	853	0	1	0	0	0.998829	TRUE	0	fru-let-7d	0	0
1.99883	0	0.500293	0	1	2	1	1	FALSE	fhe-miR-71b	853	0	1	0	0	0.998829	TRUE	0	fhe-miR-71b	0	0
1.99883	0	0.500293	0	1	2	1	1	FALSE	gga-miR-7469-5p	853	0	1	0	0	0.998829	TRUE	0	gga-miR-7469-5p	0	0
1.99883	0	0.500293	0	1	2	1	1	FALSE	ami-miR-9612-3p	853	0	1	0	0	0.998829	TRUE	0	ami-miR-9612-3p	0	0
1.99883	0	0.500293	0	1	2	1	1	FALSE	lja-miR11167-5p	853	0	1	0	0	0.998829	TRUE	0	lja-miR11167-5p	0	0
1.99883	0	0.500293	0	1	2	1	1	FALSE	prd-miR-7940c-3p	853	0	1	0	0	0.998829	TRUE	0	prd-miR-7940c-3p	0	0
1.99883	0	0.500293	0	1	2	1	1	FALSE	ame-miR-9873-3p	853	0	1	0	0	0.998829	TRUE	0	ame-miR-9873-3p	0	0
1.99883	0	0.500293	0	1	2	1	1	FALSE	pca-miR-34-5p	853	0	1	0	0	0.998829	TRUE	0	pca-miR-34-5p	0	0
1.99883	0	0.500293	0	1	2	1	1	FALSE	tni-let-7d	853	0	1	0	0	0.998829	TRUE	0	tni-let-7d	0	0
1.99883	0	0.500293	0	1	2	1	1	FALSE	prd-miR-7927e-3p	853	0	1	0	0	0.998829	TRUE	0	prd-miR-7927e-3p	0	0
1.99883	0	0.500293	0	1	2	1	1	FALSE	ame-miR-6049-5p	853	0	1	0	0	0.998829	TRUE	0	ame-miR-6049-5p	0	0
1.99883	0	0.500293	0	1	2	1	1	FALSE	prd-miR-7927c-3p	853	0	1	0	0	0.998829	TRUE	0	prd-miR-7927c-3p	0	0
1.99883	0	0.500293	0	1	2	1	1	FALSE	tgu-miR-92-2-5p	853	0	1	0	0	0.998829	TRUE	0	tgu-miR-92-2-5p	0	0
1.99883	0	0.500293	0	1	2	1	1	FALSE	ami-miR-737-5p	853	0	1	0	0	0.998829	TRUE	0	ami-miR-737-5p	0	0
1.99883	0	0.500293	0	1	2	1	1	FALSE	gga-miR-34c-5p	853	0	1	0	0	0.998829	TRUE	0	gga-miR-34c-5p	0	0
1.99883	0	0.500293	0	1	2	1	1	FALSE	oan-miR-192-5p	853	0	1	0	0	0.998829	TRUE	0	oan-miR-192-5p	0	0
1.99883	0	0.500293	0	1	2	1	1	FALSE	bta-miR-1814a	853	0	1	0	0	0.998829	TRUE	0	bta-miR-1814a	0	0
1.99883	0	0.500293	0	1	2	1	1	FALSE	pbv-miR-737-5p	853	0	1	0	0	0.998829	TRUE	0	pbv-miR-737-5p	0	0
1.99883	0	0.500293	0	1	2	1	1	FALSE	cin-miR-5605-3p	853	0	1	0	0	0.998829	TRUE	0	cin-miR-5605-3p	0	0
1.99883	0	0.500293	0	1	2	1	1	FALSE	lja-miR11124-5p	853	0	1	0	0	0.998829	TRUE	0	lja-miR11124-5p	0	0
1.99883	0	0.500293	0	1	2	1	1	FALSE	bmo-miR-3396	853	0	1	0	0	0.998829	TRUE	0	bmo-miR-3396	0	0
1.99883	0	0.500293	0	1	2	1	1	FALSE	ame-miR-3747b-5p	853	0	1	0	0	0.998829	TRUE	0	ame-miR-3747b-5p	0	0
1.99883	0	0.500293	0	1	2	1	1	FALSE	pbv-miR-34c-5p	853	0	1	0	0	0.998829	TRUE	0	pbv-miR-34c-5p	0	0
1.99883	0	0.500293	0	1	2	1	1	FALSE	bmo-miR-3387-5p	853	0	1	0	0	0.998829	TRUE	0	bmo-miR-3387-5p	0	0
1.99883	0	0.500293	0	1	2	1	1	FALSE	pbv-miR-34b-5p	853	0	1	0	0	0.998829	TRUE	0	pbv-miR-34b-5p	0	0
1.99883	0	0.500293	0	1	2	1	1	FALSE	emu-miR-3479b-3p	853	0	1	0	0	0.998829	TRUE	0	emu-miR-3479b-3p	0	0
1.99883	0	0.500293	0	1	2	1	1	FALSE	bmo-miR-3360	853	0	1	0	0	0.998829	TRUE	0	bmo-miR-3360	0	0
1.99883	0	0.500293	0	1	2	1	1	FALSE	gga-miR-1757	853	0	1	0	0	0.998829	TRUE	0	gga-miR-1757	0	0
1.99883	0	0.500293	0	1	2	1	1	FALSE	lja-miR11108p-3p	853	0	1	0	0	0.998829	TRUE	0	lja-miR11108p-3p	0	0
1.99883	0	0.500293	0	1	2	1	1	FALSE	lja-miR11108o-3p	853	0	1	0	0	0.998829	TRUE	0	lja-miR11108o-3p	0	0
1.99883	0	0.500293	0	1	2	1	1	FALSE	tgu-miR-192	853	0	1	0	0	0.998829	TRUE	0	tgu-miR-192	0	0
1.99883	0	0.500293	0	1	2	1	1	FALSE	aly-miR3448-3p	853	0	1	0	0	0.998829	TRUE	0	aly-miR3448-3p	0	0
1.99883	0	0.500293	0	1	2	1	1	FALSE	cin-miR-4173-5p	853	0	1	0	0	0.998829	TRUE	0	cin-miR-4173-5p	0	0
1.99883	0	0.500293	0	1	2	1	1	FALSE	tgu-miR-181b-2-3p	853	0	1	0	0	0.998829	TRUE	0	tgu-miR-181b-2-3p	0	0
1.99883	0	0.500293	0	1	2	1	1	FALSE	lja-miR11108f-3p	853	0	1	0	0	0.998829	TRUE	0	lja-miR11108f-3p	0	0
1.99883	0	0.500293	0	1	2	1	1	FALSE	bma-miR-5853	853	0	1	0	0	0.998829	TRUE	0	bma-miR-5853	0	0
1.99883	0	0.500293	0	1	2	1	1	FALSE	aly-miR3445-3p.1	853	0	1	0	0	0.998829	TRUE	0	aly-miR3445-3p.1	0	0
1.99883	0	0.500293	0	1	2	1	1	FALSE	oan-miR-1395-3p	853	0	1	0	0	0.998829	TRUE	0	oan-miR-1395-3p	0	0
1.99883	0	0.500293	0	1	2	1	1	FALSE	egr-miR-3479b-3p	853	0	1	0	0	0.998829	TRUE	0	egr-miR-3479b-3p	0	0
1.99883	0	0.500293	0	1	2	1	1	FALSE	tgu-miR-153-1-5p	853	0	1	0	0	0.998829	TRUE	0	tgu-miR-153-1-5p	0	0
1.99883	0	0.500293	0	1	2	1	1	FALSE	oan-miR-137a-5p	853	0	1	0	0	0.998829	TRUE	0	oan-miR-137a-5p	0	0
1.99883	0	0.500293	0	1	2	1	1	FALSE	bfl-miR-4868c-5p	853	0	1	0	0	0.998829	TRUE	0	bfl-miR-4868c-5p	0	0
1.99883	0	0.500293	0	1	2	1	1	FALSE	aga-miR-34	853	0	1	0	0	0.998829	TRUE	0	aga-miR-34	0	0
1.99883	0	0.500293	0	1	2	1	1	FALSE	gga-miR-12277-3p	853	0	1	0	0	0.998829	TRUE	0	gga-miR-12277-3p	0	0
1.99883	0	0.500293	0	1	2	1	1	FALSE	aga-miR-31-3p	853	0	1	0	0	0.998829	TRUE	0	aga-miR-31-3p	0	0
1.99883	0	0.500293	0	1	2	1	1	FALSE	cin-miR-4115-3p	853	0	1	0	0	0.998829	TRUE	0	cin-miR-4115-3p	0	0
1.99883	0	0.500293	0	1	2	1	1	FALSE	oan-miR-1336	853	0	1	0	0	0.998829	TRUE	0	oan-miR-1336	0	0
1.99883	0	0.500293	0	1	2	1	1	FALSE	bdo-miR-316	853	0	1	0	0	0.998829	TRUE	0	bdo-miR-316	0	0
1.99883	0	0.500293	0	1	2	1	1	FALSE	ami-miR-101-5p	853	0	1	0	0	0.998829	TRUE	0	ami-miR-101-5p	0	0
1.99883	0	0.500293	0	1	2	1	1	FALSE	pal-miR-34c-5p	853	0	1	0	0	0.998829	TRUE	0	pal-miR-34c-5p	0	0
1.99883	0	0.500293	0	1	2	1	1	FALSE	ame-miR-9b-5p	853	0	1	0	0	0.998829	TRUE	0	ame-miR-9b-5p	0	0
1.99883	0	0.500293	0	1	2	1	1	FALSE	tgu-miR-137-5p	853	0	1	0	0	0.998829	TRUE	0	tgu-miR-137-5p	0	0
1.99883	0	0.500293	0	1	2	1	1	FALSE	nvi-miR-283	853	0	1	0	0	0.998829	TRUE	0	nvi-miR-283	0	0
1.99883	0	0.500293	0	1	2	1	1	FALSE	ppy-miR-590-3p	853	0	1	0	0	0.998829	TRUE	0	ppy-miR-590-3p	0	0
1.99883	0	0.500293	0	1	2	1	1	FALSE	egr-miR-10231-5p	853	0	1	0	0	0.998829	TRUE	0	egr-miR-10231-5p	0	0
1.99883	0	0.500293	0	1	2	1	1	FALSE	tgu-miR-101-2-5p	853	0	1	0	0	0.998829	TRUE	0	tgu-miR-101-2-5p	0	0
1.99883	0	0.500293	0	1	2	1	1	FALSE	ame-miR-6001-3p	853	0	1	0	0	0.998829	TRUE	0	ame-miR-6001-3p	0	0
1.99883	0	0.500293	0	1	2	1	1	FALSE	lgi-miR-216b	853	0	1	0	0	0.998829	TRUE	0	lgi-miR-216b	0	0
1.99883	0	0.500293	0	1	2	1	1	FALSE	ppy-miR-578	853	0	1	0	0	0.998829	TRUE	0	ppy-miR-578	0	0
1.99883	0	0.500293	0	1	2	1	1	FALSE	cin-miR-4040-5p	853	0	1	0	0	0.998829	TRUE	0	cin-miR-4040-5p	0	0
1.99883	0	0.500293	0	1	2	1	1	FALSE	nve-miR-9416	853	0	1	0	0	0.998829	TRUE	0	nve-miR-9416	0	0
1.99883	0	0.500293	0	1	2	1	1	FALSE	efu-miR-9278	853	0	1	0	0	0.998829	TRUE	0	efu-miR-9278	0	0
1.99883	0	0.500293	0	1	2	1	1	FALSE	ppy-miR-524-3p	853	0	1	0	0	0.998829	TRUE	0	ppy-miR-524-3p	0	0
1.99883	0	0.500293	0	1	2	1	1	FALSE	pal-miR-10012-5p	853	0	1	0	0	0.998829	TRUE	0	pal-miR-10012-5p	0	0
1.99883	0	0.500293	0	1	2	1	1	FALSE	tch-miR-192-5p	853	0	1	0	0	0.998829	TRUE	0	tch-miR-192-5p	0	0
1.99883	0	0.500293	0	1	2	1	1	FALSE	ppy-miR-520d-3p	853	0	1	0	0	0.998829	TRUE	0	ppy-miR-520d-3p	0	0
1.99883	0	0.500293	0	1	2	1	1	FALSE	aca-miR-34c-5p	853	0	1	0	0	0.998829	TRUE	0	aca-miR-34c-5p	0	0
1.99883	0	0.500293	0	1	2	1	1	FALSE	ame-miR-283-5p	853	0	1	0	0	0.998829	TRUE	0	ame-miR-283-5p	0	0
1.99883	0	0.500293	0	1	2	1	1	FALSE	aca-miR-34a-5p	853	0	1	0	0	0.998829	TRUE	0	aca-miR-34a-5p	0	0
1.99883	0	0.500293	0	1	2	1	1	FALSE	ath-miR1886.2	853	0	1	0	0	0.998829	TRUE	0	ath-miR1886.2	0	0
1.99883	0	0.500293	0	1	2	1	1	FALSE	pab-miR11523b	853	0	1	0	0	0.998829	TRUE	0	pab-miR11523b	0	0
1.99883	0	0.500293	0	1	2	1	1	FALSE	ipu-miR-737	853	0	1	0	0	0.998829	TRUE	0	ipu-miR-737	0	0
1.99883	0	0.500293	0	1	2	1	1	FALSE	aly-miR837-5p	853	0	1	0	0	0.998829	TRUE	0	aly-miR837-5p	0	0
1.99883	0	0.500293	0	1	2	1	1	FALSE	pab-miR11415	853	0	1	0	0	0.998829	TRUE	0	pab-miR11415	0	0
1.99883	0	0.500293	0	1	2	1	1	FALSE	nle-miR-192	853	0	1	0	0	0.998829	TRUE	0	nle-miR-192	0	0
1.99883	0	0.500293	0	1	2	1	1	FALSE	aly-miR4227	853	0	1	0	0	0.998829	TRUE	0	aly-miR4227	0	0
1.99883	0	0.500293	0	1	2	1	1	FALSE	api-miR-34	853	0	1	0	0	0.998829	TRUE	0	api-miR-34	0	0
1.99883	0	0.500293	0	1	2	1	1	FALSE	aly-miR399h-5p	853	0	1	0	0	0.998829	TRUE	0	aly-miR399h-5p	0	0
1.99883	0	0.500293	0	1	2	1	1	FALSE	efu-miR-127	853	0	1	0	0	0.998829	TRUE	0	efu-miR-127	0	0
1.99883	0	0.500293	0	1	2	1	1	FALSE	ppy-miR-192	853	0	1	0	0	0.998829	TRUE	0	ppy-miR-192	0	0
1.99883	0	0.500293	0	1	2	1	1	FALSE	aae-miR-988-5p	853	0	1	0	0	0.998829	TRUE	0	aae-miR-988-5p	0	0
1.99883	0	0.500293	0	1	2	1	1	FALSE	eca-miR-9143	853	0	1	0	0	0.998829	TRUE	0	eca-miR-9143	0	0
1.99883	0	0.500293	0	1	2	1	1	FALSE	eel-miR-11060-5p	853	0	1	0	0	0.998829	TRUE	0	eel-miR-11060-5p	0	0
1.99883	0	0.500293	0	1	2	1	1	FALSE	osa-miR5492	853	0	1	0	0	0.998829	TRUE	0	osa-miR5492	0	0
1.99883	0	0.500293	0	1	2	1	1	FALSE	ngi-miR-283	853	0	1	0	0	0.998829	TRUE	0	ngi-miR-283	0	0
1.99883	0	0.500293	0	1	2	1	1	FALSE	aae-miR-34-5p	853	0	1	0	0	0.998829	TRUE	0	aae-miR-34-5p	0	0
1.99883	0	0.500293	0	1	2	1	1	FALSE	aly-miR3441-5p.2	853	0	1	0	0	0.998829	TRUE	0	aly-miR3441-5p.2	0	0
1.99883	0	0.500293	0	1	2	1	1	FALSE	ipu-let-7d	853	0	1	0	0	0.998829	TRUE	0	ipu-let-7d	0	0
1.99883	0	0.500293	0	1	2	1	1	FALSE	aae-miR-11900	853	0	1	0	0	0.998829	TRUE	0	aae-miR-11900	0	0
1.99883	0	0.500293	0	1	2	1	1	FALSE	nbr-miR-7133-3p	853	0	1	0	0	0.998829	TRUE	0	nbr-miR-7133-3p	0	0
1.99883	0	0.500293	0	1	2	1	1	FALSE	ame-miR-3755-5p	853	0	1	0	0	0.998829	TRUE	0	ame-miR-3755-5p	0	0
1.99883	0	0.500293	0	1	2	1	1	FALSE	hvu-miR6196	853	0	1	0	0	0.998829	TRUE	0	hvu-miR6196	0	0
1.99883	0	0.500293	0	1	2	1	1	FALSE	tca-miR-3901-5p	853	0	1	0	0	0.998829	TRUE	0	tca-miR-3901-5p	0	0
1.99883	0	0.500293	0	1	2	1	1	FALSE	osa-miR1882e-3p	853	0	1	0	0	0.998829	TRUE	0	osa-miR1882e-3p	0	0
1.99883	0	0.500293	0	1	2	1	1	FALSE	eca-miR-34c	853	0	1	0	0	0.998829	TRUE	0	eca-miR-34c	0	0
1.99883	0	0.500293	0	1	2	1	1	FALSE	ahy-miR3521	853	0	1	0	0	0.998829	TRUE	0	ahy-miR3521	0	0
1.99883	0	0.500293	0	1	2	1	1	FALSE	tca-miR-3891-5p	853	0	1	0	0	0.998829	TRUE	0	tca-miR-3891-5p	0	0
1.99883	0	0.500293	0	1	2	1	1	FALSE	aly-miR838-3p	853	0	1	0	0	0.998829	TRUE	0	aly-miR838-3p	0	0
1.99883	0	0.500293	0	1	2	1	1	FALSE	eca-miR-9061	853	0	1	0	0	0.998829	TRUE	0	eca-miR-9061	0	0
1.99883	0	0.500293	0	1	2	1	1	FALSE	ppy-miR-1267	853	0	1	0	0	0.998829	TRUE	0	ppy-miR-1267	0	0
1.99883	0	0.500293	0	1	2	1	1	FALSE	chi-miR-192-5p	853	0	1	0	0	0.998829	TRUE	0	chi-miR-192-5p	0	0
1.99883	0	0.500293	0	1	2	1	1	FALSE	ppt-miR536f	853	0	1	0	0	0.998829	TRUE	0	ppt-miR536f	0	0
1.99883	0	0.500293	0	1	2	1	1	FALSE	chi-miR-181b-3p	853	0	1	0	0	0.998829	TRUE	0	chi-miR-181b-3p	0	0
1.99883	0	0.500293	0	1	2	1	1	FALSE	ppt-miR536e	853	0	1	0	0	0.998829	TRUE	0	ppt-miR536e	0	0
1.99883	0	0.500293	0	1	2	1	1	FALSE	dya-miR-34	853	0	1	0	0	0.998829	TRUE	0	dya-miR-34	0	0
1.99883	0	0.500293	0	1	2	1	1	FALSE	ppt-miR536d	853	0	1	0	0	0.998829	TRUE	0	ppt-miR536d	0	0
1.99883	0	0.500293	0	1	2	1	1	FALSE	tca-miR-3848-3p	853	0	1	0	0	0.998829	TRUE	0	tca-miR-3848-3p	0	0
1.99883	0	0.500293	0	1	2	1	1	FALSE	eca-miR-590-3p	853	0	1	0	0	0.998829	TRUE	0	eca-miR-590-3p	0	0
1.99883	0	0.500293	0	1	2	1	1	FALSE	ppt-miR536b	853	0	1	0	0	0.998829	TRUE	0	ppt-miR536b	0	0
1.99883	0	0.500293	0	1	2	1	1	FALSE	hsa-miR-7108-5p	853	0	1	0	0	0.998829	TRUE	0	hsa-miR-7108-5p	0	0
1.99883	0	0.500293	0	1	2	1	1	FALSE	nbr-let-7d	853	0	1	0	0	0.998829	TRUE	0	nbr-let-7d	0	0
1.99883	0	0.500293	0	1	2	1	1	FALSE	tca-miR-3843-5p	853	0	1	0	0	0.998829	TRUE	0	tca-miR-3843-5p	0	0
1.99883	0	0.500293	0	1	2	1	1	FALSE	ppt-miR536a	853	0	1	0	0	0.998829	TRUE	0	ppt-miR536a	0	0
1.99883	0	0.500293	0	1	2	1	1	FALSE	dwi-miR-34	853	0	1	0	0	0.998829	TRUE	0	dwi-miR-34	0	0
1.99883	0	0.500293	0	1	2	1	1	FALSE	aga-miR-10379-5p	853	0	1	0	0	0.998829	TRUE	0	aga-miR-10379-5p	0	0
1.99883	0	0.500293	0	1	2	1	1	FALSE	oni-miR-10968	853	0	1	0	0	0.998829	TRUE	0	oni-miR-10968	0	0
1.99883	0	0.500293	0	1	2	1	1	FALSE	aga-miR-10379-3p	853	0	1	0	0	0.998829	TRUE	0	aga-miR-10379-3p	0	0
1.99883	0	0.500293	0	1	2	1	1	FALSE	abu-miR-142-3p	853	0	1	0	0	0.998829	TRUE	0	abu-miR-142-3p	0	0
1.99883	0	0.500293	0	1	2	1	1	FALSE	tgu-miR-142-3p	853	0	1	0	0	0.998829	TRUE	0	tgu-miR-142-3p	0	0
1.99883	0	0.500293	0	1	2	1	1	FALSE	dvi-miR-34-5p	853	0	1	0	0	0.998829	TRUE	0	dvi-miR-34-5p	0	0
1.99883	0	0.500293	0	1	2	1	1	FALSE	oni-miR-10933	853	0	1	0	0	0.998829	TRUE	0	oni-miR-10933	0	0
1.99883	0	0.500293	0	1	2	1	1	FALSE	chi-miR-101-5p	853	0	1	0	0	0.998829	TRUE	0	chi-miR-101-5p	0	0
1.99883	0	0.500293	0	1	2	1	1	FALSE	aae-miR-316	853	0	1	0	0	0.998829	TRUE	0	aae-miR-316	0	0
1.99883	0	0.500293	0	1	2	1	1	FALSE	dvi-miR-283-3p	853	0	1	0	0	0.998829	TRUE	0	dvi-miR-283-3p	0	0
1.99883	0	0.500293	0	1	2	1	1	FALSE	tch-miR-142	853	0	1	0	0	0.998829	TRUE	0	tch-miR-142	0	0
1.99883	0	0.500293	0	1	2	1	1	FALSE	oni-miR-10789	853	0	1	0	0	0.998829	TRUE	0	oni-miR-10789	0	0
1.99883	0	0.500293	0	1	2	1	1	FALSE	aga-miR-10357-5p	853	0	1	0	0	0.998829	TRUE	0	aga-miR-10357-5p	0	0
1.99883	0	0.500293	0	1	2	1	1	FALSE	tca-miR-283-5p	853	0	1	0	0	0.998829	TRUE	0	tca-miR-283-5p	0	0
1.99883	0	0.500293	0	1	2	1	1	FALSE	cgr-miR-653	853	0	1	0	0	0.998829	TRUE	0	cgr-miR-653	0	0
1.99883	0	0.500293	0	1	2	1	1	FALSE	stu-miR8019-3p	853	0	1	0	0	0.998829	TRUE	0	stu-miR8019-3p	0	0
1.99883	0	0.500293	0	1	2	1	1	FALSE	dsi-miR-34	853	0	1	0	0	0.998829	TRUE	0	dsi-miR-34	0	0
1.99883	0	0.500293	0	1	2	1	1	FALSE	eca-miR-192	853	0	1	0	0	0.998829	TRUE	0	eca-miR-192	0	0
1.99883	0	0.500293	0	1	2	1	1	FALSE	aca-miR-737-5p	853	0	1	0	0	0.998829	TRUE	0	aca-miR-737-5p	0	0
1.99883	0	0.500293	0	1	2	1	1	FALSE	stu-miR8011a-5p	853	0	1	0	0	0.998829	TRUE	0	stu-miR8011a-5p	0	0
1.99883	0	0.500293	0	1	2	1	1	FALSE	dsi-miR-2582b-3p	853	0	1	0	0	0.998829	TRUE	0	dsi-miR-2582b-3p	0	0
1.99883	0	0.500293	0	1	2	1	1	FALSE	hsa-miR-653-3p	853	0	1	0	0	0.998829	TRUE	0	hsa-miR-653-3p	0	0
1.99883	0	0.500293	0	1	2	1	1	FALSE	mze-let-7d	853	0	1	0	0	0.998829	TRUE	0	mze-let-7d	0	0
1.99883	0	0.500293	0	1	2	1	1	FALSE	oni-miR-10617	853	0	1	0	0	0.998829	TRUE	0	oni-miR-10617	0	0
1.99883	0	0.500293	0	1	2	1	1	FALSE	ssa-miR-723-5p	853	0	1	0	0	0.998829	TRUE	0	ssa-miR-723-5p	0	0
1.99883	0	0.500293	0	1	2	1	1	FALSE	aca-miR-5425	853	0	1	0	0	0.998829	TRUE	0	aca-miR-5425	0	0
1.99883	0	0.500293	0	1	2	1	1	FALSE	hsa-miR-6502-5p	853	0	1	0	0	0.998829	TRUE	0	hsa-miR-6502-5p	0	0
1.99883	0	0.500293	0	1	2	1	1	FALSE	ppt-miR1075	853	0	1	0	0	0.998829	TRUE	0	ppt-miR1075	0	0
1.99883	0	0.500293	0	1	2	1	1	FALSE	dse-miR-34	853	0	1	0	0	0.998829	TRUE	0	dse-miR-34	0	0
1.99883	0	0.500293	0	1	2	1	1	FALSE	aca-miR-5397-3p	853	0	1	0	0	0.998829	TRUE	0	aca-miR-5397-3p	0	0
1.99883	0	0.500293	0	1	2	1	1	FALSE	ola-miR-181b-3p	853	0	1	0	0	0.998829	TRUE	0	ola-miR-181b-3p	0	0
1.99883	0	0.500293	0	1	2	1	1	FALSE	hsa-miR-590-3p	853	0	1	0	0	0.998829	TRUE	0	hsa-miR-590-3p	0	0
1.99883	0	0.500293	0	1	2	1	1	FALSE	cgr-miR-215-3p	853	0	1	0	0	0.998829	TRUE	0	cgr-miR-215-3p	0	0
1.99883	0	0.500293	0	1	2	1	1	FALSE	tca-miR-11619d-5p	853	0	1	0	0	0.998829	TRUE	0	tca-miR-11619d-5p	0	0
1.99883	0	0.500293	0	1	2	1	1	FALSE	mtr-miR5757	853	0	1	0	0	0.998829	TRUE	0	mtr-miR5757	0	0
1.99883	0	0.500293	0	1	2	1	1	FALSE	aca-miR-454-5p	853	0	1	0	0	0.998829	TRUE	0	aca-miR-454-5p	0	0
1.99883	0	0.500293	0	1	2	1	1	FALSE	cgr-miR-192	853	0	1	0	0	0.998829	TRUE	0	cgr-miR-192	0	0
1.99883	0	0.500293	0	1	2	1	1	FALSE	hsa-miR-578	853	0	1	0	0	0.998829	TRUE	0	hsa-miR-578	0	0
1.99883	0	0.500293	0	1	2	1	1	FALSE	ppt-miR1060	853	0	1	0	0	0.998829	TRUE	0	ppt-miR1060	0	0
1.99883	0	0.500293	0	1	2	1	1	FALSE	dya-miR-9683-5p	853	0	1	0	0	0.998829	TRUE	0	dya-miR-9683-5p	0	0
1.99883	0	0.500293	0	1	2	1	1	FALSE	oha-miR-34c-5p	853	0	1	0	0	0.998829	TRUE	0	oha-miR-34c-5p	0	0
1.99883	0	0.500293	0	1	2	1	1	FALSE	tae-miR9781	853	0	1	0	0	0.998829	TRUE	0	tae-miR9781	0	0
1.99883	0	0.500293	0	1	2	1	1	FALSE	hsa-miR-570-5p	853	0	1	0	0	0.998829	TRUE	0	hsa-miR-570-5p	0	0
1.99883	0	0.500293	0	1	2	1	1	FALSE	str-miR-34c-5p	853	0	1	0	0	0.998829	TRUE	0	str-miR-34c-5p	0	0
1.99883	0	0.500293	0	1	2	1	1	FALSE	str-miR-34b-5p	853	0	1	0	0	0.998829	TRUE	0	str-miR-34b-5p	0	0
1.99883	0	0.500293	0	1	2	1	1	FALSE	cgr-miR-137-5p	853	0	1	0	0	0.998829	TRUE	0	cgr-miR-137-5p	0	0
1.99883	0	0.500293	0	1	2	1	1	FALSE	ppe-miR6280	853	0	1	0	0	0.998829	TRUE	0	ppe-miR6280	0	0
1.99883	0	0.500293	0	1	2	1	1	FALSE	rno-miR-3573-5p	853	0	1	0	0	0.998829	TRUE	0	rno-miR-3573-5p	0	0
1.99883	0	0.500293	0	1	2	1	1	FALSE	hsa-miR-553	853	0	1	0	0	0.998829	TRUE	0	hsa-miR-553	0	0
1.99883	0	0.500293	0	1	2	1	1	FALSE	hsa-miR-550b-2-5p	853	0	1	0	0	0.998829	TRUE	0	hsa-miR-550b-2-5p	0	0
1.99883	0	0.500293	0	1	2	1	1	FALSE	ppe-miR6273	853	0	1	0	0	0.998829	TRUE	0	ppe-miR6273	0	0
1.99883	0	0.500293	0	1	2	1	1	FALSE	tae-miR9654a-3p	853	0	1	0	0	0.998829	TRUE	0	tae-miR9654a-3p	0	0
1.99883	0	0.500293	0	1	2	1	1	FALSE	ssa-miR-29c-5p	853	0	1	0	0	0.998829	TRUE	0	ssa-miR-29c-5p	0	0
1.99883	0	0.500293	0	1	2	1	1	FALSE	dqu-miR-34-5p	853	0	1	0	0	0.998829	TRUE	0	dqu-miR-34-5p	0	0
1.99883	0	0.500293	0	1	2	1	1	FALSE	tae-miR1136	853	0	1	0	0	0.998829	TRUE	0	tae-miR1136	0	0
1.99883	0	0.500293	0	1	2	1	1	FALSE	cgr-miR-101a	853	0	1	0	0	0.998829	TRUE	0	cgr-miR-101a	0	0
1.99883	0	0.500293	0	1	2	1	1	FALSE	dvi-miR-iab-8-3p	853	0	1	0	0	0.998829	TRUE	0	dvi-miR-iab-8-3p	0	0
1.99883	0	0.500293	0	1	2	1	1	FALSE	oga-miR-34c	853	0	1	0	0	0.998829	TRUE	0	oga-miR-34c	0	0
1.99883	0	0.500293	0	1	2	1	1	FALSE	aca-miR-16a-3p	853	0	1	0	0	0.998829	TRUE	0	aca-miR-16a-3p	0	0
1.99883	0	0.500293	0	1	2	1	1	FALSE	hsa-miR-548av-3p	853	0	1	0	0	0.998829	TRUE	0	hsa-miR-548av-3p	0	0
1.99883	0	0.500293	0	1	2	1	1	FALSE	aca-miR-153-5p	853	0	1	0	0	0.998829	TRUE	0	aca-miR-153-5p	0	0
1.99883	0	0.500293	0	1	2	1	1	FALSE	hsa-miR-548au-3p	853	0	1	0	0	0.998829	TRUE	0	hsa-miR-548au-3p	0	0
1.99883	0	0.500293	0	1	2	1	1	FALSE	smo-miR1106	853	0	1	0	0	0.998829	TRUE	0	smo-miR1106	0	0
1.99883	0	0.500293	0	1	2	1	1	FALSE	hsa-miR-548ai	853	0	1	0	0	0.998829	TRUE	0	hsa-miR-548ai	0	0
1.99883	0	0.500293	0	1	2	1	1	FALSE	hsa-miR-541-5p	853	0	1	0	0	0.998829	TRUE	0	hsa-miR-541-5p	0	0
1.99883	0	0.500293	0	1	2	1	1	FALSE	dpu-miR-34	853	0	1	0	0	0.998829	TRUE	0	dpu-miR-34	0	0
1.99883	0	0.500293	0	1	2	1	1	FALSE	hsa-miR-524-3p	853	0	1	0	0	0.998829	TRUE	0	hsa-miR-524-3p	0	0
1.99883	0	0.500293	0	1	2	1	1	FALSE	cfa-miR-8873b	853	0	1	0	0	0.998829	TRUE	0	cfa-miR-8873b	0	0
1.99883	0	0.500293	0	1	2	1	1	FALSE	dvi-miR-9704-5p	853	0	1	0	0	0.998829	TRUE	0	dvi-miR-9704-5p	0	0
1.99883	0	0.500293	0	1	2	1	1	FALSE	ppc-miR-8275-3p	853	0	1	0	0	0.998829	TRUE	0	ppc-miR-8275-3p	0	0
1.99883	0	0.500293	0	1	2	1	1	FALSE	ocu-miR-34c-5p	853	0	1	0	0	0.998829	TRUE	0	ocu-miR-34c-5p	0	0
1.99883	0	0.500293	0	1	2	1	1	FALSE	hsa-miR-520d-3p	853	0	1	0	0	0.998829	TRUE	0	hsa-miR-520d-3p	0	0
1.99883	0	0.500293	0	1	2	1	1	FALSE	ocu-miR-34b-5p	853	0	1	0	0	0.998829	TRUE	0	ocu-miR-34b-5p	0	0
1.99883	0	0.500293	0	1	2	1	1	FALSE	dps-miR-34	853	0	1	0	0	0.998829	TRUE	0	dps-miR-34	0	0
1.99883	0	0.500293	0	1	2	1	1	FALSE	dvi-miR-9700a-3p	853	0	1	0	0	0.998829	TRUE	0	dvi-miR-9700a-3p	0	0
1.99883	0	0.500293	0	1	2	1	1	FALSE	abu-miR-737	853	0	1	0	0	0.998829	TRUE	0	abu-miR-737	0	0
1.99883	0	0.500293	0	1	2	1	1	FALSE	cfa-miR-8822	853	0	1	0	0	0.998829	TRUE	0	cfa-miR-8822	0	0
1.99883	0	0.500293	0	1	2	1	1	FALSE	dps-miR-2572-3p	853	0	1	0	0	0.998829	TRUE	0	dps-miR-2572-3p	0	0
1.99883	0	0.500293	0	1	2	1	1	FALSE	pgi-miR6140b	853	0	1	0	0	0.998829	TRUE	0	pgi-miR6140b	0	0
1.99883	0	0.500293	0	1	2	1	1	FALSE	sma-miR-8413-3p	853	0	1	0	0	0.998829	TRUE	0	sma-miR-8413-3p	0	0
1.99883	0	0.500293	0	1	2	1	1	FALSE	ppc-miR-8357-5p	853	0	1	0	0	0.998829	TRUE	0	ppc-miR-8357-5p	0	0
1.99883	0	0.500293	0	1	2	1	1	FALSE	hsa-miR-499b-5p	853	0	1	0	0	0.998829	TRUE	0	hsa-miR-499b-5p	0	0
1.99883	0	0.500293	0	1	2	1	1	FALSE	stu-miR6024-3p	853	0	1	0	0	0.998829	TRUE	0	stu-miR6024-3p	0	0
1.99883	0	0.500293	0	1	2	1	1	FALSE	abu-miR-7133-3p	853	0	1	0	0	0.998829	TRUE	0	abu-miR-7133-3p	0	0
1.99883	0	0.500293	0	1	2	1	1	FALSE	stu-miR5304-5p	853	0	1	0	0	0.998829	TRUE	0	stu-miR5304-5p	0	0
1.99883	0	0.500293	0	1	2	1	1	FALSE	dps-miR-2557-3p	853	0	1	0	0	0.998829	TRUE	0	dps-miR-2557-3p	0	0
1.99883	0	0.500293	0	1	2	1	1	FALSE	mtr-miR5227	853	0	1	0	0	0.998829	TRUE	0	mtr-miR5227	0	0
1.99883	0	0.500293	0	1	2	1	1	FALSE	cfa-miR-590	853	0	1	0	0	0.998829	TRUE	0	cfa-miR-590	0	0
1.99883	0	0.500293	0	1	2	1	1	FALSE	osa-miR1850.2	853	0	1	0	0	0.998829	TRUE	0	osa-miR1850.2	0	0
1.99883	0	0.500293	0	1	2	1	1	FALSE	dpe-miR-34	853	0	1	0	0	0.998829	TRUE	0	dpe-miR-34	0	0
1.99883	0	0.500293	0	1	2	1	1	FALSE	mtr-miR5206b	853	0	1	0	0	0.998829	TRUE	0	mtr-miR5206b	0	0
1.99883	0	0.500293	0	1	2	1	1	FALSE	ocu-miR-12094-3p	853	0	1	0	0	0.998829	TRUE	0	ocu-miR-12094-3p	0	0
1.99883	0	0.500293	0	1	2	1	1	FALSE	ppc-miR-8311-5p	853	0	1	0	0	0.998829	TRUE	0	ppc-miR-8311-5p	0	0
1.99883	0	0.500293	0	1	2	1	1	FALSE	hsa-miR-4773	853	0	1	0	0	0.998829	TRUE	0	hsa-miR-4773	0	0
1.99883	0	0.500293	0	1	2	1	1	FALSE	dno-miR-590-3p	853	0	1	0	0	0.998829	TRUE	0	dno-miR-590-3p	0	0
1.99883	0	0.500293	0	1	2	1	1	FALSE	oan-miR-1419d-5p	853	0	1	0	0	0.998829	TRUE	0	oan-miR-1419d-5p	0	0
1.99883	0	0.500293	0	1	2	1	1	FALSE	nvi-miR-2796	853	0	1	0	0	0.998829	TRUE	0	nvi-miR-2796	0	0
1.99883	0	0.500293	0	1	2	1	1	FALSE	dno-miR-34c-5p	853	0	1	0	0	0.998829	TRUE	0	dno-miR-34c-5p	0	0
1.99883	0	0.500293	0	1	2	1	1	FALSE	cfa-miR-192	853	0	1	0	0	0.998829	TRUE	0	cfa-miR-192	0	0
1.99883	0	0.500293	0	1	2	1	1	FALSE	ppc-miR-8298-5p	853	0	1	0	0	0.998829	TRUE	0	ppc-miR-8298-5p	0	0
1.99883	0	0.500293	0	1	2	1	1	FALSE	oar-miR-127	853	0	1	0	0	0.998829	TRUE	0	oar-miR-127	0	0
1.99883	0	0.500293	0	1	2	1	1	FALSE	dvi-miR-283-5p	853	0	1	0	0	0.998829	TRUE	0	dvi-miR-283-5p	0	0
1.99883	0	0.500293	0	1	2	1	1	FALSE	ppc-miR-8287-3p	853	0	1	0	0	0.998829	TRUE	0	ppc-miR-8287-3p	0	0
1.99883	0	0.500293	0	1	2	1	1	FALSE	rno-miR-34b-5p	853	0	1	0	0	0.998829	TRUE	0	rno-miR-34b-5p	0	0
1.99883	0	0.500293	0	1	2	1	1	FALSE	str-miR-84-5p	853	0	1	0	0	0.998829	TRUE	0	str-miR-84-5p	0	0
1.99883	0	0.500293	0	1	2	1	1	FALSE	abu-miR-10561	853	0	1	0	0	0.998829	TRUE	0	abu-miR-10561	0	0
1.99883	0	0.500293	0	1	2	1	1	FALSE	dno-miR-2355-3p	853	0	1	0	0	0.998829	TRUE	0	dno-miR-2355-3p	0	0
1.99883	0	0.500293	0	1	2	1	1	FALSE	dvi-miR-193-5p	853	0	1	0	0	0.998829	TRUE	0	dvi-miR-193-5p	0	0
1.99883	0	0.500293	0	1	2	1	1	FALSE	oan-miR-34b-5p	853	0	1	0	0	0.998829	TRUE	0	oan-miR-34b-5p	0	0
1.99883	0	0.500293	0	1	2	1	1	FALSE	abu-let-7d	853	0	1	0	0	0.998829	TRUE	0	abu-let-7d	0	0
1.99883	0	0.500293	0	1	2	1	1	FALSE	oan-miR-34a-5p	853	0	1	0	0	0.998829	TRUE	0	oan-miR-34a-5p	0	0
1.99883	0	0.500293	0	1	2	1	1	FALSE	hsa-miR-4446-3p	853	0	1	0	0	0.998829	TRUE	0	hsa-miR-4446-3p	0	0
1.99883	0	0.500293	0	1	2	1	1	FALSE	mmu-miR-1903	853	0	1	0	0	0.998829	TRUE	0	mmu-miR-1903	0	0
1.99883	0	0.500293	0	1	2	1	1	FALSE	ptr-miR-4446	853	0	1	0	0	0.998829	TRUE	0	ptr-miR-4446	0	0
1.99883	0	0.500293	0	1	2	1	1	FALSE	aae-miR-283	853	0	1	0	0	0.998829	TRUE	0	aae-miR-283	0	0
1.99883	0	0.500293	0	1	2	1	1	FALSE	mml-miR-553	853	0	1	0	0	0.998829	TRUE	0	mml-miR-553	0	0
1.99883	0	0.500293	0	1	2	1	1	FALSE	str-miR-7880b-4-5p	853	0	1	0	0	0.998829	TRUE	0	str-miR-7880b-4-5p	0	0
1.99883	0	0.500293	0	1	2	1	1	FALSE	ppc-miR-8234-5p	853	0	1	0	0	0.998829	TRUE	0	ppc-miR-8234-5p	0	0
1.99883	0	0.500293	0	1	2	1	1	FALSE	dmo-miR-34	853	0	1	0	0	0.998829	TRUE	0	dmo-miR-34	0	0
1.99883	0	0.500293	0	1	2	1	1	FALSE	aae-miR-11916	853	0	1	0	0	0.998829	TRUE	0	aae-miR-11916	0	0
1.99883	0	0.500293	0	1	2	1	1	FALSE	ptc-miR6463	853	0	1	0	0	0.998829	TRUE	0	ptc-miR6463	0	0
1.99883	0	0.500293	0	1	2	1	1	FALSE	prd-miR-7927b-3p	853	0	1	0	0	0.998829	TRUE	0	prd-miR-7927b-3p	0	0
1.99883	0	0.500293	0	1	2	1	1	FALSE	mdm-miR10994-3p	853	0	1	0	0	0.998829	TRUE	0	mdm-miR10994-3p	0	0
1.99883	0	0.500293	0	1	2	1	1	FALSE	hsa-miR-3679-5p	853	0	1	0	0	0.998829	TRUE	0	hsa-miR-3679-5p	0	0
1.99883	0	0.500293	0	1	2	1	1	FALSE	ppc-miR-71b-5p	853	0	1	0	0	0.998829	TRUE	0	ppc-miR-71b-5p	0	0
1.99883	0	0.500293	0	1	2	1	1	FALSE	prd-miR-7927a-3p	853	0	1	0	0	0.998829	TRUE	0	prd-miR-7927a-3p	0	0
1.99883	0	0.500293	0	1	2	1	1	FALSE	mtr-miR2629g	853	0	1	0	0	0.998829	TRUE	0	mtr-miR2629g	0	0
1.99883	0	0.500293	0	1	2	1	1	FALSE	mtr-miR2629f	853	0	1	0	0	0.998829	TRUE	0	mtr-miR2629f	0	0
1.99883	0	0.500293	0	1	2	1	1	FALSE	ssc-miR-9830-5p	853	0	1	0	0	0.998829	TRUE	0	ssc-miR-9830-5p	0	0
1.99883	0	0.500293	0	1	2	1	1	FALSE	mtr-miR2629e	853	0	1	0	0	0.998829	TRUE	0	mtr-miR2629e	0	0
1.99883	0	0.500293	0	1	2	1	1	FALSE	cel-miR-78	853	0	1	0	0	0.998829	TRUE	0	cel-miR-78	0	0
1.99883	0	0.500293	0	1	2	1	1	FALSE	mtr-miR2629d	853	0	1	0	0	0.998829	TRUE	0	mtr-miR2629d	0	0
1.99883	0	0.500293	0	1	2	1	1	FALSE	nvi-miR-34	853	0	1	0	0	0.998829	TRUE	0	nvi-miR-34	0	0
1.99883	0	0.500293	0	1	2	1	1	FALSE	ppy-miR-553	853	0	1	0	0	0.998829	TRUE	0	ppy-miR-553	0	0
1.99883	0	0.500293	0	1	2	1	1	FALSE	mtr-miR2629c	853	0	1	0	0	0.998829	TRUE	0	mtr-miR2629c	0	0
1.99883	0	0.500293	0	1	2	1	1	FALSE	mtr-miR2629b	853	0	1	0	0	0.998829	TRUE	0	mtr-miR2629b	0	0
1.99883	0	0.500293	0	1	2	1	1	FALSE	mtr-miR2629a	853	0	1	0	0	0.998829	TRUE	0	mtr-miR2629a	0	0
1.99883	0	0.500293	0	1	2	1	1	FALSE	dme-miR-34-5p	853	0	1	0	0	0.998829	TRUE	0	dme-miR-34-5p	0	0
1.99883	0	0.500293	0	1	2	1	1	FALSE	ppy-miR-4446	853	0	1	0	0	0.998829	TRUE	0	ppy-miR-4446	0	0
1.99883	0	0.500293	0	1	2	1	1	FALSE	dme-miR-283-3p	853	0	1	0	0	0.998829	TRUE	0	dme-miR-283-3p	0	0
1.99883	0	0.500293	0	1	2	1	1	FALSE	nve-miR-9449	853	0	1	0	0	0.998829	TRUE	0	nve-miR-9449	0	0
1.99883	0	0.500293	0	1	2	1	1	FALSE	ppy-miR-1538	853	0	1	0	0	0.998829	TRUE	0	ppy-miR-1538	0	0
1.99883	0	0.500293	0	1	2	1	1	FALSE	nve-miR-9434	853	0	1	0	0	0.998829	TRUE	0	nve-miR-9434	0	0
1.99883	0	0.500293	0	1	2	1	1	FALSE	ppt-miR534a	853	0	1	0	0	0.998829	TRUE	0	ppt-miR534a	0	0
1.99883	0	0.500293	0	1	2	1	1	FALSE	ppa-miR-192	853	0	1	0	0	0.998829	TRUE	0	ppa-miR-192	0	0
1.99883	0	0.500293	0	1	2	1	1	FALSE	nve-miR-2035-5p	853	0	1	0	0	0.998829	TRUE	0	nve-miR-2035-5p	0	0
1.99883	0	0.500293	0	1	2	1	1	FALSE	ppc-miR-8313-3p	853	0	1	0	0	0.998829	TRUE	0	ppc-miR-8313-3p	0	0
1.99883	0	0.500293	0	1	2	1	1	FALSE	dgr-miR-34	853	0	1	0	0	0.998829	TRUE	0	dgr-miR-34	0	0
1.99883	0	0.500293	0	1	2	1	1	FALSE	dre-miR-737-5p	853	0	1	0	0	0.998829	TRUE	0	dre-miR-737-5p	0	0
1.99883	0	0.500293	0	1	2	1	1	FALSE	xla-miR-34b-5p	853	0	1	0	0	0.998829	TRUE	0	xla-miR-34b-5p	0	0
1.99883	0	0.500293	0	1	2	1	1	FALSE	hsa-miR-192-5p	853	0	1	0	0	0.998829	TRUE	0	hsa-miR-192-5p	0	0
1.99883	0	0.500293	0	1	2	1	1	FALSE	dre-miR-722	853	0	1	0	0	0.998829	TRUE	0	dre-miR-722	0	0
1.99883	0	0.500293	0	1	2	1	1	FALSE	hsa-miR-1915-5p	853	0	1	0	0	0.998829	TRUE	0	hsa-miR-1915-5p	0	0
1.99883	0	0.500293	0	1	2	1	1	FALSE	der-miR-34	853	0	1	0	0	0.998829	TRUE	0	der-miR-34	0	0
1.99883	0	0.500293	0	1	2	1	1	FALSE	dre-miR-459-3p	853	0	1	0	0	0.998829	TRUE	0	dre-miR-459-3p	0	0
1.99883	0	0.500293	0	1	2	1	1	FALSE	ssc-miR-192	853	0	1	0	0	0.998829	TRUE	0	ssc-miR-192	0	0
1.99883	0	0.500293	0	1	2	1	1	FALSE	hco-miR-5886a	853	0	1	0	0	0.998829	TRUE	0	hco-miR-5886a	0	0
1.99883	0	0.500293	0	1	2	1	1	FALSE	der-miR-288	853	0	1	0	0	0.998829	TRUE	0	der-miR-288	0	0
1.99883	0	0.500293	0	1	2	1	1	FALSE	nle-miR-34c	853	0	1	0	0	0.998829	TRUE	0	nle-miR-34c	0	0
1.99883	0	0.500293	0	1	2	1	1	FALSE	cel-miR-357-3p	853	0	1	0	0	0.998829	TRUE	0	cel-miR-357-3p	0	0
1.99883	0	0.500293	0	1	2	1	1	FALSE	hsa-miR-181b-2-3p	853	0	1	0	0	0.998829	TRUE	0	hsa-miR-181b-2-3p	0	0
1.99883	0	0.500293	0	1	2	1	1	FALSE	dan-miR-34	853	0	1	0	0	0.998829	TRUE	0	dan-miR-34	0	0
1.99883	0	0.500293	0	1	2	1	1	FALSE	pol-let-7d-5p	853	0	1	0	0	0.998829	TRUE	0	pol-let-7d-5p	0	0
1.99883	0	0.500293	0	1	2	1	1	FALSE	pma-miR-29a-5p	853	0	1	0	0	0.998829	TRUE	0	pma-miR-29a-5p	0	0
1.99883	0	0.500293	0	1	2	1	1	FALSE	cte-miR-34	853	0	1	0	0	0.998829	TRUE	0	cte-miR-34	0	0
1.99883	0	0.500293	0	1	2	1	1	FALSE	ssc-miR-136-3p	853	0	1	0	0	0.998829	TRUE	0	ssc-miR-136-3p	0	0
1.99883	0	0.500293	0	1	2	1	1	FALSE	mse-miR-308	853	0	1	0	0	0.998829	TRUE	0	mse-miR-308	0	0
1.99883	0	0.500293	0	1	2	1	1	FALSE	tur-miR-9-5p	853	0	1	0	0	0.998829	TRUE	0	tur-miR-9-5p	0	0
1.99883	0	0.500293	0	1	2	1	1	FALSE	hsa-miR-137-5p	853	0	1	0	0	0.998829	TRUE	0	hsa-miR-137-5p	0	0
1.99883	0	0.500293	0	1	2	1	1	FALSE	mse-miR-283	853	0	1	0	0	0.998829	TRUE	0	mse-miR-283	0	0
1.99883	0	0.500293	0	1	2	1	1	FALSE	egr-miR-10237-5p	853	0	1	0	0	0.998829	TRUE	0	egr-miR-10237-5p	0	0
1.99883	0	0.500293	0	1	2	1	1	FALSE	ccr-miR-722	853	0	1	0	0	0.998829	TRUE	0	ccr-miR-722	0	0
1.99883	0	0.500293	0	1	2	1	1	FALSE	hsa-miR-136-3p	853	0	1	0	0	0.998829	TRUE	0	hsa-miR-136-3p	0	0
1.99883	0	0.500293	0	1	2	1	1	FALSE	tur-miR-34-5p	853	0	1	0	0	0.998829	TRUE	0	tur-miR-34-5p	0	0
1.99883	0	0.500293	0	1	2	1	1	FALSE	ccr-miR-459-3p	853	0	1	0	0	0.998829	TRUE	0	ccr-miR-459-3p	0	0
1.99883	0	0.500293	0	1	2	1	1	FALSE	tur-miR-305-3p	853	0	1	0	0	0.998829	TRUE	0	tur-miR-305-3p	0	0
1.99883	0	0.500293	0	1	2	1	1	FALSE	hsa-miR-1295b-3p	853	0	1	0	0	0.998829	TRUE	0	hsa-miR-1295b-3p	0	0
1.99883	0	0.500293	0	1	2	1	1	FALSE	dme-miR-4953-3p	853	0	1	0	0	0.998829	TRUE	0	dme-miR-4953-3p	0	0
1.99883	0	0.500293	0	1	2	1	1	FALSE	dre-miR-181d-3p	853	0	1	0	0	0.998829	TRUE	0	dre-miR-181d-3p	0	0
1.99883	0	0.500293	0	1	2	1	1	FALSE	crm-miR-80-3p	853	0	1	0	0	0.998829	TRUE	0	crm-miR-80-3p	0	0
1.99883	0	0.500293	0	1	2	1	1	FALSE	dre-miR-181b-3p	853	0	1	0	0	0.998829	TRUE	0	dre-miR-181b-3p	0	0
1.99883	0	0.500293	0	1	2	1	1	FALSE	pal-miR-34b-5p	853	0	1	0	0	0.998829	TRUE	0	pal-miR-34b-5p	0	0
1.99883	0	0.500293	0	1	2	1	1	FALSE	pny-let-7d	853	0	1	0	0	0.998829	TRUE	0	pny-let-7d	0	0
1.99883	0	0.500293	0	1	2	1	1	FALSE	dre-miR-153a-5p	853	0	1	0	0	0.998829	TRUE	0	dre-miR-153a-5p	0	0
1.99883	0	0.500293	0	1	2	1	1	FALSE	tgu-miR-34c-5p	853	0	1	0	0	0.998829	TRUE	0	tgu-miR-34c-5p	0	0
1.99883	0	0.500293	0	1	2	1	1	FALSE	pmi-miR-200-3p	853	0	1	0	0	0.998829	TRUE	0	pmi-miR-200-3p	0	0
1.99883	0	0.500293	0	1	2	1	1	FALSE	cpo-miR-12074-3p	853	0	1	0	0	0.998829	TRUE	0	cpo-miR-12074-3p	0	0
1.99883	0	0.500293	0	1	2	1	1	FALSE	tgu-miR-34b	853	0	1	0	0	0.998829	TRUE	0	tgu-miR-34b	0	0
1.99883	0	0.500293	0	1	2	1	1	FALSE	ssa-miR-459-3p	853	0	1	0	0	0.998829	TRUE	0	ssa-miR-459-3p	0	0
1.99883	0	0.500293	0	1	2	1	1	FALSE	pab-miR11564b	853	0	1	0	0	0.998829	TRUE	0	pab-miR11564b	0	0
1.99883	0	0.500293	0	1	2	1	1	FALSE	cja-miR-942	853	0	1	0	0	0.998829	TRUE	0	cja-miR-942	0	0
1.99883	0	0.500293	0	1	2	1	1	FALSE	mmu-miR-8091	853	0	1	0	0	0.998829	TRUE	0	mmu-miR-8091	0	0
1.99883	0	0.500293	0	1	2	1	1	FALSE	dre-miR-137-5p	853	0	1	0	0	0.998829	TRUE	0	dre-miR-137-5p	0	0
1.99883	0	0.500293	0	1	2	1	1	FALSE	pma-miR-4616	853	0	1	0	0	0.998829	TRUE	0	pma-miR-4616	0	0
1.99883	0	0.500293	0	1	2	1	1	FALSE	pab-miR11564a	853	0	1	0	0	0.998829	TRUE	0	pab-miR11564a	0	0
1.99883	0	0.500293	0	1	2	1	1	FALSE	hsa-miR-10397-3p	853	0	1	0	0	0.998829	TRUE	0	hsa-miR-10397-3p	0	0
1.99883	0	0.500293	0	1	2	1	1	FALSE	pab-miR11498a	853	0	1	0	0	0.998829	TRUE	0	pab-miR11498a	0	0
1.99883	0	0.500293	0	1	2	1	1	FALSE	hsa-miR-101-5p	853	0	1	0	0	0.998829	TRUE	0	hsa-miR-101-5p	0	0
1.99883	0	0.500293	0	1	2	1	1	FALSE	tgu-miR-2968	853	0	1	0	0	0.998829	TRUE	0	tgu-miR-2968	0	0
1.99883	0	0.500293	0	1	2	1	1	FALSE	ssa-miR-30d-2-3p	853	0	1	0	0	0.998829	TRUE	0	ssa-miR-30d-2-3p	0	0
1.99883	0	0.500293	0	1	2	1	1	FALSE	dre-let-7d-5p	853	0	1	0	0	0.998829	TRUE	0	dre-let-7d-5p	0	0
1.99883	0	0.500293	0	1	2	1	1	FALSE	osa-miR5145	853	0	1	0	0	0.998829	TRUE	0	osa-miR5145	0	0
1.99883	0	0.500293	0	1	2	1	1	FALSE	mmu-miR-7243-3p	853	0	1	0	0	0.998829	TRUE	0	mmu-miR-7243-3p	0	0
1.99883	0	0.500293	0	1	2	1	1	FALSE	mtr-miR2617c	853	0	1	0	0	0.998829	TRUE	0	mtr-miR2617c	0	0
1.99883	0	0.500293	0	1	2	1	1	FALSE	dqu-miR-929-3p	853	0	1	0	0	0.998829	TRUE	0	dqu-miR-929-3p	0	0
1.99883	0	0.500293	0	1	2	1	1	FALSE	cpo-miR-503-3p	853	0	1	0	0	0.998829	TRUE	0	cpo-miR-503-3p	0	0
1.99883	0	0.500293	0	1	2	1	1	FALSE	mtr-miR2617b	853	0	1	0	0	0.998829	TRUE	0	mtr-miR2617b	0	0
1.99883	0	0.500293	0	1	2	1	1	FALSE	ssa-miR-29b-1-5p	853	0	1	0	0	0.998829	TRUE	0	ssa-miR-29b-1-5p	0	0
1.99883	0	0.500293	0	1	2	1	1	FALSE	cpo-miR-493-3p	853	0	1	0	0	0.998829	TRUE	0	cpo-miR-493-3p	0	0
1.99883	0	0.500293	0	1	2	1	1	FALSE	cbr-miR-2227	853	0	1	0	0	0.998829	TRUE	0	cbr-miR-2227	0	0
1.99883	0	0.500293	0	1	2	1	1	FALSE	cel-miR-42-5p	853	0	1	0	0	0.998829	TRUE	0	cel-miR-42-5p	0	0
1.99883	0	0.500293	0	1	2	1	1	FALSE	mtr-miR2617a	853	0	1	0	0	0.998829	TRUE	0	mtr-miR2617a	0	0
1.99883	0	0.500293	0	1	2	1	1	FALSE	dqu-miR-6001-3p	853	0	1	0	0	0.998829	TRUE	0	dqu-miR-6001-3p	0	0
1.99883	0	0.500293	0	1	2	1	1	FALSE	pma-miR-30c-3p	853	0	1	0	0	0.998829	TRUE	0	pma-miR-30c-3p	0	0
1.99883	0	0.500293	0	1	2	1	1	FALSE	bta-miR-2386	853	0	1	0	0	0.998829	TRUE	0	bta-miR-2386	0	0
1.99883	0	0.500293	0	1	2	1	1	FALSE	mtr-miR2595	853	0	1	0	0	0.998829	TRUE	0	mtr-miR2595	0	0
1.99883	0	0.500293	0	1	2	1	1	FALSE	cpo-miR-34c-5p	853	0	1	0	0	0.998829	TRUE	0	cpo-miR-34c-5p	0	0
1.99883	0	0.500293	0	1	2	1	1	FALSE	bta-miR-2361	853	0	1	0	0	0.998829	TRUE	0	bta-miR-2361	0	0
1.99883	0	0.500293	0	1	2	1	1	FALSE	dqu-miR-283-5p	853	0	1	0	0	0.998829	TRUE	0	dqu-miR-283-5p	0	0
1.99883	0	0.500293	0	1	2	1	1	FALSE	hpo-miR-10156b-3p	853	0	1	0	0	0.998829	TRUE	0	hpo-miR-10156b-3p	0	0
1.99883	0	0.500293	0	1	2	1	1	FALSE	tch-miR-34c-5p	853	0	1	0	0	0.998829	TRUE	0	tch-miR-34c-5p	0	0
1.99883	0	0.500293	0	1	2	1	1	FALSE	bta-miR-2325a	853	0	1	0	0	0.998829	TRUE	0	bta-miR-2325a	0	0
1.99883	0	0.500293	0	1	2	1	1	FALSE	mse-miR-34	853	0	1	0	0	0.998829	TRUE	0	mse-miR-34	0	0
1.99883	0	0.500293	0	1	2	1	1	FALSE	bra-miR5717	853	0	1	0	0	0.998829	TRUE	0	bra-miR5717	0	0
1.99883	0	0.500293	0	1	2	1	1	FALSE	cbn-miR-357	853	0	1	0	0	0.998829	TRUE	0	cbn-miR-357	0	0
1.99883	0	0.500293	0	1	2	1	1	FALSE	mmu-miR-7090-5p	853	0	1	0	0	0.998829	TRUE	0	mmu-miR-7090-5p	0	0
1.99883	0	0.500293	0	1	2	1	1	FALSE	oni-miR-10810	853	0	1	0	0	0.998829	TRUE	0	oni-miR-10810	0	0
1.99883	0	0.500293	0	1	2	1	1	FALSE	tcf-miR-34	853	0	1	0	0	0.998829	TRUE	0	tcf-miR-34	0	0
1.99883	0	0.500293	0	1	2	1	1	FALSE	cbn-miR-230	853	0	1	0	0	0.998829	TRUE	0	cbn-miR-230	0	0
1.99883	0	0.500293	0	1	2	1	1	FALSE	ssa-miR-181c-3p	853	0	1	0	0	0.998829	TRUE	0	ssa-miR-181c-3p	0	0
1.99883	0	0.500293	0	1	2	1	1	FALSE	hpo-miR-10080-3p	853	0	1	0	0	0.998829	TRUE	0	hpo-miR-10080-3p	0	0
1.99883	0	0.500293	0	1	2	1	1	FALSE	mmu-miR-7659-3p	853	0	1	0	0	0.998829	TRUE	0	mmu-miR-7659-3p	0	0
1.99883	0	0.500293	0	1	2	1	1	FALSE	tcf-miR-10318	853	0	1	0	0	0.998829	TRUE	0	tcf-miR-10318	0	0
1.99883	0	0.500293	0	1	2	1	1	FALSE	ssa-miR-155-3p	853	0	1	0	0	0.998829	TRUE	0	ssa-miR-155-3p	0	0
1.99883	0	0.500293	0	1	2	1	1	FALSE	cas-miR167c	853	0	1	0	0	0.998829	TRUE	0	cas-miR167c	0	0
1.99883	0	0.500293	0	1	2	1	1	FALSE	hpo-miR-10067-3p	853	0	1	0	0	0.998829	TRUE	0	hpo-miR-10067-3p	0	0
1.99883	0	0.500293	0	1	2	1	1	FALSE	oga-miR-34b	853	0	1	0	0	0.998829	TRUE	0	oga-miR-34b	0	0
1.99883	0	0.500293	0	1	2	1	1	FALSE	tca-miR-9b-5p	853	0	1	0	0	0.998829	TRUE	0	tca-miR-9b-5p	0	0
1.99883	0	0.500293	0	1	2	1	1	FALSE	mmu-miR-6986-3p	853	0	1	0	0	0.998829	TRUE	0	mmu-miR-6986-3p	0	0
1.99883	0	0.500293	0	1	2	1	1	FALSE	cpi-miR-34c-5p	853	0	1	0	0	0.998829	TRUE	0	cpi-miR-34c-5p	0	0
1.99883	0	0.500293	0	1	2	1	1	FALSE	cpi-miR-34b-5p	853	0	1	0	0	0.998829	TRUE	0	cpi-miR-34b-5p	0	0
1.99883	0	0.500293	0	1	2	1	1	FALSE	dps-miR-2559-5p	853	0	1	0	0	0.998829	TRUE	0	dps-miR-2559-5p	0	0
1.99883	0	0.500293	0	1	2	1	1	FALSE	ame-miR-3764-3p	853	0	1	0	0	0.998829	TRUE	0	ame-miR-3764-3p	0	0
1.99883	0	0.500293	0	1	2	1	1	FALSE	tca-miR-3885-3p	853	0	1	0	0	0.998829	TRUE	0	tca-miR-3885-3p	0	0
1.99883	0	0.500293	0	1	2	1	1	FALSE	pgi-miR6140d	853	0	1	0	0	0.998829	TRUE	0	pgi-miR6140d	0	0
1.99883	0	0.500293	0	1	2	1	1	FALSE	ssa-let-7d-5p	853	0	1	0	0	0.998829	TRUE	0	ssa-let-7d-5p	0	0
1.99883	0	0.500293	0	1	2	1	1	FALSE	cpi-miR-153-5p	853	0	1	0	0	0.998829	TRUE	0	cpi-miR-153-5p	0	0
1.99883	0	0.500293	0	1	2	1	1	FALSE	dps-miR-2536-5p	853	0	1	0	0	0.998829	TRUE	0	dps-miR-2536-5p	0	0
1.99883	0	0.500293	0	1	2	1	1	FALSE	pca-miR-932-5p	853	0	1	0	0	0.998829	TRUE	0	pca-miR-932-5p	0	0
1.99883	0	0.500293	0	1	2	1	1	FALSE	pca-miR-929-3p	853	0	1	0	0	0.998829	TRUE	0	pca-miR-929-3p	0	0
1.99883	0	0.500293	0	1	2	1	1	FALSE	spu-miR-34	853	0	1	0	0	0.998829	TRUE	0	spu-miR-34	0	0
1.99883	0	0.500293	0	1	2	1	1	FALSE	pca-miR-6001-3p	853	0	1	0	0	0.998829	TRUE	0	pca-miR-6001-3p	0	0
1.99883	0	0.500293	0	1	2	1	1	FALSE	xtr-miR-142-3p	853	0	1	0	0	0.998829	TRUE	0	xtr-miR-142-3p	0	0
1.99883	0	0.500293	0	1	2	1	1	FALSE	dps-miR-2528	853	0	1	0	0	0.998829	TRUE	0	dps-miR-2528	0	0
1.99883	0	0.500293	0	1	2	1	1	FALSE	hme-miR-308	853	0	1	0	0	0.998829	TRUE	0	hme-miR-308	0	0
1.99883	0	0.500293	0	1	2	1	1	FALSE	xla-miR-142-3p	853	0	1	0	0	0.998829	TRUE	0	xla-miR-142-3p	0	0
1.99883	0	0.500293	0	1	2	1	1	FALSE	pca-miR-283-5p	853	0	1	0	0	0.998829	TRUE	0	pca-miR-283-5p	0	0
1.99883	0	0.500293	0	1	2	1	1	FALSE	mmu-miR-6375	853	0	1	0	0	0.998829	TRUE	0	mmu-miR-6375	0	0
1.99883	0	0.500293	0	1	2	1	1	FALSE	tca-miR-3824-3p	853	0	1	0	0	0.998829	TRUE	0	tca-miR-3824-3p	0	0
1.99883	0	0.500293	0	1	2	1	1	FALSE	mmu-miR-6929-3p	853	0	1	0	0	0.998829	TRUE	0	mmu-miR-6929-3p	0	0
1.99883	0	0.500293	0	1	2	1	1	FALSE	dps-miR-193-5p	853	0	1	0	0	0.998829	TRUE	0	dps-miR-193-5p	0	0
1.99883	0	0.500293	0	1	2	1	1	FALSE	tca-miR-3806-5p	853	0	1	0	0	0.998829	TRUE	0	tca-miR-3806-5p	0	0
1.99883	0	0.500293	0	1	2	1	1	FALSE	pca-miR-11665-5p	853	0	1	0	0	0.998829	TRUE	0	pca-miR-11665-5p	0	0
1.99883	0	0.500293	0	1	2	1	1	FALSE	tca-miR-3791-5p	853	0	1	0	0	0.998829	TRUE	0	tca-miR-3791-5p	0	0
1.99883	0	0.500293	0	1	2	1	1	FALSE	smo-miR1102	853	0	1	0	0	0.998829	TRUE	0	smo-miR1102	0	0
1.99883	0	0.500293	0	1	2	1	1	FALSE	tca-miR-34-5p	853	0	1	0	0	0.998829	TRUE	0	tca-miR-34-5p	0	0
1.99883	0	0.500293	0	1	2	1	1	FALSE	cli-miR-34c-5p	853	0	1	0	0	0.998829	TRUE	0	cli-miR-34c-5p	0	0
1.99883	0	0.500293	0	1	2	1	1	FALSE	tca-miR-3858a-5p	853	0	1	0	0	0.998829	TRUE	0	tca-miR-3858a-5p	0	0
1.99883	0	0.500293	0	1	2	1	1	FALSE	cli-miR-34b-5p	853	0	1	0	0	0.998829	TRUE	0	cli-miR-34b-5p	0	0
1.99883	0	0.500293	0	1	2	1	1	FALSE	tca-miR-3858-5p	853	0	1	0	0	0.998829	TRUE	0	tca-miR-3858-5p	0	0
1.99883	0	0.500293	0	1	2	1	1	FALSE	mmu-miR-669b-5p	853	0	1	0	0	0.998829	TRUE	0	mmu-miR-669b-5p	0	0
1.99883	0	0.500293	0	1	2	1	1	FALSE	mmu-miR-653-3p	853	0	1	0	0	0.998829	TRUE	0	mmu-miR-653-3p	0	0
1.99883	0	0.500293	0	1	2	1	1	FALSE	tca-miR-14-5p	853	0	1	0	0	0.998829	TRUE	0	tca-miR-14-5p	0	0
1.99883	0	0.500293	0	1	2	1	1	FALSE	dno-miR-541-5p	853	0	1	0	0	0.998829	TRUE	0	dno-miR-541-5p	0	0
1.99883	0	0.500293	0	1	2	1	1	FALSE	mtr-miR5291c	853	0	1	0	0	0.998829	TRUE	0	mtr-miR5291c	0	0
1.99883	0	0.500293	0	1	2	1	1	FALSE	ssc-miR-142-3p	853	0	1	0	0	0.998829	TRUE	0	ssc-miR-142-3p	0	0
1.99883	0	0.500293	0	1	2	1	1	FALSE	mtr-miR5291b	853	0	1	0	0	0.998829	TRUE	0	mtr-miR5291b	0	0
1.99883	0	0.500293	0	1	2	1	1	FALSE	mtr-miR5291a	853	0	1	0	0	0.998829	TRUE	0	mtr-miR5291a	0	0
1.99883	0	0.500293	0	1	2	1	1	FALSE	mtr-miR5269b	853	0	1	0	0	0.998829	TRUE	0	mtr-miR5269b	0	0
1.99883	0	0.500293	0	1	2	1	1	FALSE	mmu-miR-34c-5p	853	0	1	0	0	0.998829	TRUE	0	mmu-miR-34c-5p	0	0
1.99883	0	0.500293	0	1	2	1	1	FALSE	tca-miR-11626b-5p	853	0	1	0	0	0.998829	TRUE	0	tca-miR-11626b-5p	0	0
1.99883	0	0.500293	0	1	2	1	1	FALSE	ssa-miR-142b-3p	853	0	1	0	0	0.998829	TRUE	0	ssa-miR-142b-3p	0	0
1.99883	0	0.500293	0	1	2	1	1	FALSE	mmu-miR-6365	853	0	1	0	0	0.998829	TRUE	0	mmu-miR-6365	0	0
1.99883	0	0.500293	0	1	2	1	1	FALSE	mmu-miR-3103-5p	853	0	1	0	0	0.998829	TRUE	0	mmu-miR-3103-5p	0	0
1.99883	0	0.500293	0	1	2	1	1	FALSE	dno-miR-450c-5p	853	0	1	0	0	0.998829	TRUE	0	dno-miR-450c-5p	0	0
1.99883	0	0.500293	0	1	2	1	1	FALSE	mmu-miR-590-3p	853	0	1	0	0	0.998829	TRUE	0	mmu-miR-590-3p	0	0
1.99883	0	0.500293	0	1	2	1	1	FALSE	mmu-miR-5622-3p	853	0	1	0	0	0.998829	TRUE	0	mmu-miR-5622-3p	0	0
1.99883	0	0.500293	0	1	2	1	1	FALSE	stu-miR8051-5p	853	0	1	0	0	0.998829	TRUE	0	stu-miR8051-5p	0	0
1.99883	0	0.500293	0	1	2	1	1	FALSE	sme-miR-747-3p	853	0	1	0	0	0.998829	TRUE	0	sme-miR-747-3p	0	0
1.99883	0	0.500293	0	1	2	1	1	FALSE	sme-miR-61a-3p	853	0	1	0	0	0.998829	TRUE	0	sme-miR-61a-3p	0	0
1.99883	0	0.500293	0	1	2	1	1	FALSE	mmu-miR-7078-3p	853	0	1	0	0	0.998829	TRUE	0	mmu-miR-7078-3p	0	0
1.99883	0	0.500293	0	1	2	1	1	FALSE	bta-miR-2397-3p	853	0	1	0	0	0.998829	TRUE	0	bta-miR-2397-3p	0	0
1.99883	0	0.500293	0	1	2	1	1	FALSE	pbv-miR-153-5p	853	0	1	0	0	0.998829	TRUE	0	pbv-miR-153-5p	0	0
1.99883	0	0.500293	0	1	2	1	1	FALSE	sme-miR-2b-5p	853	0	1	0	0	0.998829	TRUE	0	sme-miR-2b-5p	0	0
1.99883	0	0.500293	0	1	2	1	1	FALSE	rno-miR-142-3p	853	0	1	0	0	0.998829	TRUE	0	rno-miR-142-3p	0	0
1.99883	0	0.500293	0	1	2	1	1	FALSE	cja-miR-4503	853	0	1	0	0	0.998829	TRUE	0	cja-miR-4503	0	0
1.99883	0	0.500293	0	1	2	1	1	FALSE	hco-miR-5886b	853	0	1	0	0	0.998829	TRUE	0	hco-miR-5886b	0	0
1.99883	0	0.500293	0	1	2	1	1	FALSE	pbv-miR-153-2-5p	853	0	1	0	0	0.998829	TRUE	0	pbv-miR-153-2-5p	0	0
1.99883	0	0.500293	0	1	2	1	1	FALSE	cja-miR-34c	853	0	1	0	0	0.998829	TRUE	0	cja-miR-34c	0	0
1.99883	0	0.500293	0	1	2	1	1	FALSE	ptr-miR-142	853	0	1	0	0	0.998829	TRUE	0	ptr-miR-142	0	0
1.99883	0	0.500293	0	1	2	1	1	FALSE	mmu-miR-1192	853	0	1	0	0	0.998829	TRUE	0	mmu-miR-1192	0	0
1.99883	0	0.500293	0	1	2	1	1	FALSE	mmu-miR-7025-5p	853	0	1	0	0	0.998829	TRUE	0	mmu-miR-7025-5p	0	0
1.99883	0	0.500293	0	1	2	1	1	FALSE	mmu-miR-7004-5p	853	0	1	0	0	0.998829	TRUE	0	mmu-miR-7004-5p	0	0
1.99883	0	0.500293	0	1	2	1	1	FALSE	sme-miR-2180	853	0	1	0	0	0.998829	TRUE	0	sme-miR-2180	0	0
1.99883	0	0.500293	0	1	2	1	1	FALSE	str-miR-8380-5p	853	0	1	0	0	0.998829	TRUE	0	str-miR-8380-5p	0	0
1.99883	0	0.500293	0	1	2	1	1	FALSE	bta-miR-2369	853	0	1	0	0	0.998829	TRUE	0	bta-miR-2369	0	0
1.99883	0	0.500293	0	1	2	1	1	FALSE	mmu-miR-434-5p	853	0	1	0	0	0.998829	TRUE	0	mmu-miR-434-5p	0	0
1.99883	0	0.500293	0	1	2	1	1	FALSE	pbv-miR-137a-5p	853	0	1	0	0	0.998829	TRUE	0	pbv-miR-137a-5p	0	0
1.99883	0	0.500293	0	1	2	1	1	FALSE	mmr-miR-34c	853	0	1	0	0	0.998829	TRUE	0	mmr-miR-34c	0	0
1.99883	0	0.500293	0	1	2	1	1	FALSE	ppy-miR-142-3p	853	0	1	0	0	0.998829	TRUE	0	ppy-miR-142-3p	0	0
1.99883	0	0.500293	0	1	2	1	1	FALSE	mmu-miR-6940-5p	853	0	1	0	0	0.998829	TRUE	0	mmu-miR-6940-5p	0	0
1.99883	0	0.500293	0	1	2	1	1	FALSE	gsa-miR-96b-3p	853	0	1	0	0	0.998829	TRUE	0	gsa-miR-96b-3p	0	0
1.99883	0	0.500293	0	1	2	1	1	FALSE	pal-miR-9991-3p	853	0	1	0	0	0.998829	TRUE	0	pal-miR-9991-3p	0	0
1.99883	0	0.500293	0	1	2	1	1	FALSE	dno-miR-192-5p	853	0	1	0	0	0.998829	TRUE	0	dno-miR-192-5p	0	0
1.99883	0	0.500293	0	1	2	1	1	FALSE	sme-miR-2156b-5p	853	0	1	0	0	0.998829	TRUE	0	sme-miR-2156b-5p	0	0
1.99883	0	0.500293	0	1	2	1	1	FALSE	gsa-miR-9403-3p	853	0	1	0	0	0.998829	TRUE	0	gsa-miR-9403-3p	0	0
1.99883	0	0.500293	0	1	2	1	1	FALSE	cin-miR-4213-5p	853	0	1	0	0	0.998829	TRUE	0	cin-miR-4213-5p	0	0
1.99883	0	0.500293	0	1	2	1	1	FALSE	pal-miR-92a-5p	853	0	1	0	0	0.998829	TRUE	0	pal-miR-92a-5p	0	0
1.99883	0	0.500293	0	1	2	1	1	FALSE	mmu-miR-504-3p	853	0	1	0	0	0.998829	TRUE	0	mmu-miR-504-3p	0	0
1.99883	0	0.500293	0	1	2	1	1	FALSE	cin-miR-4177-3p	853	0	1	0	0	0.998829	TRUE	0	cin-miR-4177-3p	0	0
1.99883	0	0.500293	0	1	2	1	1	FALSE	dno-miR-153b-5p	853	0	1	0	0	0.998829	TRUE	0	dno-miR-153b-5p	0	0
1.99883	0	0.500293	0	1	2	1	1	FALSE	mmu-miR-34b-5p	853	0	1	0	0	0.998829	TRUE	0	mmu-miR-34b-5p	0	0
1.99883	0	0.500293	0	1	2	1	1	FALSE	str-miR-34a-5p	853	0	1	0	0	0.998829	TRUE	0	str-miR-34a-5p	0	0
1.99883	0	0.500293	0	1	2	1	1	FALSE	cin-miR-4164-3p	853	0	1	0	0	0.998829	TRUE	0	cin-miR-4164-3p	0	0
1.99883	0	0.500293	0	1	2	1	1	FALSE	osa-miR5796	853	0	1	0	0	0.998829	TRUE	0	osa-miR5796	0	0
1.99883	0	0.500293	0	1	2	1	1	FALSE	mml-miR-6130	853	0	1	0	0	0.998829	TRUE	0	mml-miR-6130	0	0
1.99883	0	0.500293	0	1	2	1	1	FALSE	mmr-miR-34b	853	0	1	0	0	0.998829	TRUE	0	mmr-miR-34b	0	0
1.99883	0	0.500293	0	1	2	1	1	FALSE	sme-let-7d	853	0	1	0	0	0.998829	TRUE	0	sme-let-7d	0	0
1.99883	0	0.500293	0	1	2	1	1	FALSE	dno-miR-137-5p	853	0	1	0	0	0.998829	TRUE	0	dno-miR-137-5p	0	0
1.99883	0	0.500293	0	1	2	1	1	FALSE	cin-miR-4142-3p	853	0	1	0	0	0.998829	TRUE	0	cin-miR-4142-3p	0	0
1.99883	0	0.500293	0	1	2	1	1	FALSE	dno-miR-136-3p	853	0	1	0	0	0.998829	TRUE	0	dno-miR-136-3p	0	0
1.99883	0	0.500293	0	1	2	1	1	FALSE	gsa-miR-277a-5p	853	0	1	0	0	0.998829	TRUE	0	gsa-miR-277a-5p	0	0
1.99883	0	0.500293	0	1	2	1	1	FALSE	mmu-miR-3079-5p	853	0	1	0	0	0.998829	TRUE	0	mmu-miR-3079-5p	0	0
1.99883	0	0.500293	0	1	2	1	1	FALSE	bta-miR-2302	853	0	1	0	0	0.998829	TRUE	0	bta-miR-2302	0	0
1.99883	0	0.500293	0	1	2	1	1	FALSE	oha-miR-142-3p	853	0	1	0	0	0.998829	TRUE	0	oha-miR-142-3p	0	0
1.99883	0	0.500293	0	1	2	1	1	FALSE	ssc-miR-34c	853	0	1	0	0	0.998829	TRUE	0	ssc-miR-34c	0	0
1.99883	0	0.500293	0	1	2	1	1	FALSE	dno-miR-101-5p	853	0	1	0	0	0.998829	TRUE	0	dno-miR-101-5p	0	0
1.99883	0	0.500293	0	1	2	1	1	FALSE	mml-miR-4446-3p	853	0	1	0	0	0.998829	TRUE	0	mml-miR-4446-3p	0	0
1.99883	0	0.500293	0	1	2	1	1	FALSE	mml-miR-34c-5p	853	0	1	0	0	0.998829	TRUE	0	mml-miR-34c-5p	0	0
1.99883	0	0.500293	0	1	2	1	1	FALSE	gra-miR8767b	853	0	1	0	0	0.998829	TRUE	0	gra-miR8767b	0	0
1.99883	0	0.500293	0	1	2	1	1	FALSE	mml-miR-3173	853	0	1	0	0	0.998829	TRUE	0	mml-miR-3173	0	0
1.99883	0	0.500293	0	1	2	1	1	FALSE	gra-miR8767a	853	0	1	0	0	0.998829	TRUE	0	gra-miR8767a	0	0
1.99883	0	0.500293	0	1	2	1	1	FALSE	mmu-miR-215-3p	853	0	1	0	0	0.998829	TRUE	0	mmu-miR-215-3p	0	0
1.99883	0	0.500293	0	1	2	1	1	FALSE	oan-miR-142-3p	853	0	1	0	0	0.998829	TRUE	0	oan-miR-142-3p	0	0
1.99883	0	0.500293	0	1	2	1	1	FALSE	gra-miR8717	853	0	1	0	0	0.998829	TRUE	0	gra-miR8717	0	0
1.99883	0	0.500293	0	1	2	1	1	FALSE	pal-miR-153-5p	853	0	1	0	0	0.998829	TRUE	0	pal-miR-153-5p	0	0
1.99883	0	0.500293	0	1	2	1	1	FALSE	mle-miR-34-5p	853	0	1	0	0	0.998829	TRUE	0	mle-miR-34-5p	0	0
1.99883	0	0.500293	0	1	2	1	1	FALSE	mmu-miR-1953	853	0	1	0	0	0.998829	TRUE	0	mmu-miR-1953	0	0
1.99883	0	0.500293	0	1	2	1	1	FALSE	chi-miR-34c-5p	853	0	1	0	0	0.998829	TRUE	0	chi-miR-34c-5p	0	0
1.99883	0	0.500293	0	1	2	1	1	FALSE	mdo-miR-7350-3p	853	0	1	0	0	0.998829	TRUE	0	mdo-miR-7350-3p	0	0
1.99883	0	0.500293	0	1	2	1	1	FALSE	pal-miR-137-5p	853	0	1	0	0	0.998829	TRUE	0	pal-miR-137-5p	0	0
1.99883	0	0.500293	0	1	2	1	1	FALSE	mdo-miR-7290-5p	853	0	1	0	0	0.998829	TRUE	0	mdo-miR-7290-5p	0	0
1.99883	0	0.500293	0	1	2	1	1	FALSE	pal-miR-136-3p	853	0	1	0	0	0.998829	TRUE	0	pal-miR-136-3p	0	0
1.99883	0	0.500293	0	1	2	1	1	FALSE	mmu-miR-142a-3p	853	0	1	0	0	0.998829	TRUE	0	mmu-miR-142a-3p	0	0
1.99883	0	0.500293	0	1	2	1	1	FALSE	bta-miR-192	853	0	1	0	0	0.998829	TRUE	0	bta-miR-192	0	0
1.99883	0	0.500293	0	1	2	1	1	FALSE	mmu-miR-1931	853	0	1	0	0	0.998829	TRUE	0	mmu-miR-1931	0	0
1.99883	0	0.500293	0	1	2	1	1	FALSE	sma-miR-71b-5p	853	0	1	0	0	0.998829	TRUE	0	sma-miR-71b-5p	0	0
1.99883	0	0.500293	0	1	2	1	1	FALSE	gra-miR7505b	853	0	1	0	0	0.998829	TRUE	0	gra-miR7505b	0	0
1.99883	0	0.500293	0	1	2	1	1	FALSE	mle-bantam-5p	853	0	1	0	0	0.998829	TRUE	0	mle-bantam-5p	0	0
1.99883	0	0.500293	0	1	2	1	1	FALSE	mmu-miR-192-5p	853	0	1	0	0	0.998829	TRUE	0	mmu-miR-192-5p	0	0
1.99883	0	0.500293	0	1	2	1	1	FALSE	sly-miR6024	853	0	1	0	0	0.998829	TRUE	0	sly-miR6024	0	0
1.99883	0	0.500293	0	1	2	1	1	FALSE	mml-miR-142-3p	853	0	1	0	0	0.998829	TRUE	0	mml-miR-142-3p	0	0
1.99883	0	0.500293	0	1	2	1	1	FALSE	sly-miR5303	853	0	1	0	0	0.998829	TRUE	0	sly-miR5303	0	0
1.99883	0	0.500293	0	1	2	1	1	FALSE	mmu-miR-181b-2-3p	853	0	1	0	0	0.998829	TRUE	0	mmu-miR-181b-2-3p	0	0
1.99883	0	0.500293	0	1	2	1	1	FALSE	mco-miR-153-5p	853	0	1	0	0	0.998829	TRUE	0	mco-miR-153-5p	0	0
1.99883	0	0.500293	0	1	2	1	1	FALSE	cgr-miR-34c-5p	853	0	1	0	0	0.998829	TRUE	0	cgr-miR-34c-5p	0	0
1.99883	0	0.500293	0	1	2	1	1	FALSE	mdo-miR-142	853	0	1	0	0	0.998829	TRUE	0	mdo-miR-142	0	0
1.99883	0	0.500293	0	1	2	1	1	FALSE	dme-miR-4940-3p	853	0	1	0	0	0.998829	TRUE	0	dme-miR-4940-3p	0	0
1.99883	0	0.500293	0	1	2	1	1	FALSE	gra-miR7492k	853	0	1	0	0	0.998829	TRUE	0	gra-miR7492k	0	0
1.99883	0	0.500293	0	1	2	1	1	FALSE	sly-miR1917	853	0	1	0	0	0.998829	TRUE	0	sly-miR1917	0	0
1.99883	0	0.500293	0	1	2	1	1	FALSE	gra-miR7492j	853	0	1	0	0	0.998829	TRUE	0	gra-miR7492j	0	0
1.99883	0	0.500293	0	1	2	1	1	FALSE	gra-miR7492i	853	0	1	0	0	0.998829	TRUE	0	gra-miR7492i	0	0
1.99883	0	0.500293	0	1	2	1	1	FALSE	gra-miR7492h	853	0	1	0	0	0.998829	TRUE	0	gra-miR7492h	0	0
1.99883	0	0.500293	0	1	2	1	1	FALSE	pab-miR536b	853	0	1	0	0	0.998829	TRUE	0	pab-miR536b	0	0
1.99883	0	0.500293	0	1	2	1	1	FALSE	gra-miR7492g	853	0	1	0	0	0.998829	TRUE	0	gra-miR7492g	0	0
1.99883	0	0.500293	0	1	2	1	1	FALSE	dme-miR-283-5p	853	0	1	0	0	0.998829	TRUE	0	dme-miR-283-5p	0	0
1.99883	0	0.500293	0	1	2	1	1	FALSE	bta-miR-12029	853	0	1	0	0	0.998829	TRUE	0	bta-miR-12029	0	0
1.99883	0	0.500293	0	1	2	1	1	FALSE	mmu-miR-137-5p	853	0	1	0	0	0.998829	TRUE	0	mmu-miR-137-5p	0	0
1.99883	0	0.500293	0	1	2	1	1	FALSE	hsa-miR-142-3p	853	0	1	0	0	0.998829	TRUE	0	hsa-miR-142-3p	0	0
1.99883	0	0.500293	0	1	2	1	1	FALSE	gmo-miR-737-5p	853	0	1	0	0	0.998829	TRUE	0	gmo-miR-737-5p	0	0
1.99883	0	0.500293	0	1	2	1	1	FALSE	ipu-miR-142	853	0	1	0	0	0.998829	TRUE	0	ipu-miR-142	0	0
1.99883	0	0.500293	0	1	2	1	1	FALSE	sma-miR-8450-3p	853	0	1	0	0	0.998829	TRUE	0	sma-miR-8450-3p	0	0
1.99883	0	0.500293	0	1	2	1	1	FALSE	mmu-miR-101a-5p	853	0	1	0	0	0.998829	TRUE	0	mmu-miR-101a-5p	0	0
1.99883	0	0.500293	0	1	2	1	1	FALSE	gmo-miR-142-2-3p	853	0	1	0	0	0.998829	TRUE	0	gmo-miR-142-2-3p	0	0
1.99883	0	0.500293	0	1	2	1	1	FALSE	sma-miR-8436-3p	853	0	1	0	0	0.998829	TRUE	0	sma-miR-8436-3p	0	0
1.99883	0	0.500293	0	1	2	1	1	FALSE	sko-miR-200	853	0	1	0	0	0.998829	TRUE	0	sko-miR-200	0	0
1.99883	0	0.500293	0	1	2	1	1	FALSE	sma-miR-8433-5p	853	0	1	0	0	0.998829	TRUE	0	sma-miR-8433-5p	0	0
1.99883	0	0.500293	0	1	2	1	1	FALSE	mmu-let-7k	853	0	1	0	0	0.998829	TRUE	0	mmu-let-7k	0	0
1.99883	0	0.500293	0	1	2	1	1	FALSE	hsa-miR-6856-5p	853	0	1	0	0	0.998829	TRUE	0	hsa-miR-6856-5p	0	0
1.99883	0	0.500293	0	1	2	1	1	FALSE	cfa-miR-34c	853	0	1	0	0	0.998829	TRUE	0	cfa-miR-34c	0	0
1.99883	0	0.500293	0	1	2	1	1	FALSE	sma-miR-8414-3p	853	0	1	0	0	0.998829	TRUE	0	sma-miR-8414-3p	0	0
1.99883	0	0.500293	0	1	2	1	1	FALSE	sja-miR-71b-5p	853	0	1	0	0	0.998829	TRUE	0	sja-miR-71b-5p	0	0
1.99883	0	0.500293	0	1	2	1	1	FALSE	gga-miR-1728-5p	853	0	1	0	0	0.998829	TRUE	0	gga-miR-1728-5p	0	0
1.99883	0	0.500293	0	1	2	1	1	FALSE	mmr-miR-590	853	0	1	0	0	0.998829	TRUE	0	mmr-miR-590	0	0
1.99883	0	0.500293	0	1	2	1	1	FALSE	gga-miR-142-3p	853	0	1	0	0	0.998829	TRUE	0	gga-miR-142-3p	0	0
1.99883	0	0.500293	0	1	2	1	1	FALSE	mdo-miR-7245-3p	853	0	1	0	0	0.998829	TRUE	0	mdo-miR-7245-3p	0	0
1.99883	0	0.500293	0	1	2	1	1	FALSE	gmo-miR-29a-3-5p	853	0	1	0	0	0.998829	TRUE	0	gmo-miR-29a-3-5p	0	0
1.99883	0	0.500293	0	1	2	1	1	FALSE	efu-miR-142	853	0	1	0	0	0.998829	TRUE	0	efu-miR-142	0	0
1.99883	0	0.500293	0	1	2	1	1	FALSE	mdo-miR-34c-5p	853	0	1	0	0	0.998829	TRUE	0	mdo-miR-34c-5p	0	0
1.99883	0	0.500293	0	1	2	1	1	FALSE	cel-miR-80-3p	853	0	1	0	0	0.998829	TRUE	0	cel-miR-80-3p	0	0
1.99883	0	0.500293	0	1	2	1	1	FALSE	mdo-miR-34b-5p	853	0	1	0	0	0.998829	TRUE	0	mdo-miR-34b-5p	0	0
1.99883	0	0.500293	0	1	2	1	1	FALSE	eca-miR-142-3p	853	0	1	0	0	0.998829	TRUE	0	eca-miR-142-3p	0	0
1.99883	0	0.500293	0	1	2	1	1	FALSE	mmr-miR-136	853	0	1	0	0	0.998829	TRUE	0	mmr-miR-136	0	0
1.99883	0	0.500293	0	1	2	1	1	FALSE	hsa-miR-5003-3p	853	0	1	0	0	0.998829	TRUE	0	hsa-miR-5003-3p	0	0
1.99883	0	0.500293	0	1	2	1	1	FALSE	sko-miR-34-5p	853	0	1	0	0	0.998829	TRUE	0	sko-miR-34-5p	0	0
1.99883	0	0.500293	0	1	2	1	1	FALSE	pab-miR11523d	853	0	1	0	0	0.998829	TRUE	0	pab-miR11523d	0	0
1.99883	0	0.500293	0	1	2	1	1	FALSE	pab-miR11523c	853	0	1	0	0	0.998829	TRUE	0	pab-miR11523c	0	0
1.99883	0	0.500293	0	1	2	1	1	FALSE	dre-miR-142a-3p	853	0	1	0	0	0.998829	TRUE	0	dre-miR-142a-3p	0	0
1.99883	0	0.500293	0	1	2	1	1	FALSE	mdo-miR-12388-3p	853	0	1	0	0	0.998829	TRUE	0	mdo-miR-12388-3p	0	0
1.99883	0	0.500293	0	1	2	1	1	FALSE	dps-miR-2538-3p	853	0	1	0	0	0.998829	TRUE	0	dps-miR-2538-3p	0	0
1.99883	0	0.500293	0	1	2	1	1	FALSE	sja-miR-3507	853	0	1	0	0	0.998829	TRUE	0	sja-miR-3507	0	0
1.99883	0	0.500293	0	1	2	1	1	FALSE	mdo-miR-12370-5p	853	0	1	0	0	0.998829	TRUE	0	mdo-miR-12370-5p	0	0
1.99883	0	0.500293	0	1	2	1	1	FALSE	cel-miR-4931	853	0	1	0	0	0.998829	TRUE	0	cel-miR-4931	0	0
1.99883	0	0.500293	0	1	2	1	1	FALSE	bmo-miR-9b-5p	853	0	1	0	0	0.998829	TRUE	0	bmo-miR-9b-5p	0	0
1.99883	0	0.500293	0	1	2	1	1	FALSE	dev-miR-D11-3p	853	0	1	0	0	0.998829	TRUE	0	dev-miR-D11-3p	0	0
1.99883	0	0.500293	0	1	2	1	1	FALSE	cel-miR-360-3p	853	0	1	0	0	0.998829	TRUE	0	cel-miR-360-3p	0	0
1.99883	0	0.500293	0	1	2	1	1	FALSE	sfr-miR-34-5p	853	0	1	0	0	0.998829	TRUE	0	sfr-miR-34-5p	0	0
1.99883	0	0.500293	0	1	2	1	1	FALSE	cel-miR-255-5p	853	0	1	0	0	0.998829	TRUE	0	cel-miR-255-5p	0	0
1.99883	0	0.500293	0	1	2	1	1	FALSE	mml-miR-653-3p	853	0	1	0	0	0.998829	TRUE	0	mml-miR-653-3p	0	0
1.99883	0	0.500293	0	1	2	1	1	FALSE	gmo-miR-11238-5p	853	0	1	0	0	0.998829	TRUE	0	gmo-miR-11238-5p	0	0
1.99883	0	0.500293	0	1	2	1	1	FALSE	bmo-miR-3375-3p	853	0	1	0	0	0.998829	TRUE	0	bmo-miR-3375-3p	0	0
1.99883	0	0.500293	0	1	2	1	1	FALSE	cpi-miR-142-3p	853	0	1	0	0	0.998829	TRUE	0	cpi-miR-142-3p	0	0
1.99883	0	0.500293	0	1	2	1	1	FALSE	hpo-miR-79-5p	853	0	1	0	0	0.998829	TRUE	0	hpo-miR-79-5p	0	0
1.99883	0	0.500293	0	1	2	1	1	FALSE	mdo-miR-12297a-3p	853	0	1	0	0	0.998829	TRUE	0	mdo-miR-12297a-3p	0	0
1.99883	0	0.500293	0	1	2	1	1	FALSE	bmo-miR-3329	853	0	1	0	0	0.998829	TRUE	0	bmo-miR-3329	0	0
1.99883	0	0.500293	0	1	2	1	1	FALSE	sfr-miR-10492b-5p	853	0	1	0	0	0.998829	TRUE	0	sfr-miR-10492b-5p	0	0
1.99883	0	0.500293	0	1	2	1	1	FALSE	hpo-miR-10141-3p	853	0	1	0	0	0.998829	TRUE	0	hpo-miR-10141-3p	0	0
1.99883	0	0.500293	0	1	2	1	1	FALSE	mdm-miR11018	853	0	1	0	0	0.998829	TRUE	0	mdm-miR11018	0	0
1.99883	0	0.500293	0	1	2	1	1	FALSE	gmo-miR-101a-5p	853	0	1	0	0	0.998829	TRUE	0	gmo-miR-101a-5p	0	0
1.99883	0	0.500293	0	1	2	1	1	FALSE	sfr-miR-10466-5p	853	0	1	0	0	0.998829	TRUE	0	sfr-miR-10466-5p	0	0
1.99883	0	0.500293	0	1	2	1	1	FALSE	gsa-miR-9393-5p	853	0	1	0	0	0.998829	TRUE	0	gsa-miR-9393-5p	0	0
1.99883	0	0.500293	0	1	2	1	1	FALSE	bmo-miR-3250	853	0	1	0	0	0.998829	TRUE	0	bmo-miR-3250	0	0
1.99883	0	0.500293	0	1	2	1	1	FALSE	gmo-let-7d-5p	853	0	1	0	0	0.998829	TRUE	0	gmo-let-7d-5p	0	0
1.99883	0	0.500293	0	1	2	1	1	FALSE	sfr-miR-10457-5p	853	0	1	0	0	0.998829	TRUE	0	sfr-miR-10457-5p	0	0
1.99883	0	0.500293	0	1	2	1	1	FALSE	gma-miR9760	853	0	1	0	0	0.998829	TRUE	0	gma-miR9760	0	0
1.99883	0	0.500293	0	1	2	1	1	FALSE	mml-miR-557	853	0	1	0	0	0.998829	TRUE	0	mml-miR-557	0	0
1.99883	0	0.500293	0	1	2	1	1	FALSE	cca-miR6106-3p	853	0	1	0	0	0.998829	TRUE	0	cca-miR6106-3p	0	0
1.99883	0	0.500293	0	1	2	1	1	FALSE	cca-miR6105b	853	0	1	0	0	0.998829	TRUE	0	cca-miR6105b	0	0
1.99883	0	0.500293	0	1	2	1	1	FALSE	osa-miR5539b	853	0	1	0	0	0.998829	TRUE	0	osa-miR5539b	0	0
1.99883	0	0.500293	0	1	2	1	1	FALSE	bmo-miR-3243	853	0	1	0	0	0.998829	TRUE	0	bmo-miR-3243	0	0
1.99883	0	0.500293	0	1	2	1	1	FALSE	mml-miR-541-5p	853	0	1	0	0	0.998829	TRUE	0	mml-miR-541-5p	0	0
1.99883	0	0.500293	0	1	2	1	1	FALSE	osa-miR5539a	853	0	1	0	0	0.998829	TRUE	0	osa-miR5539a	0	0
1.99883	0	0.500293	0	1	2	1	1	FALSE	cbr-miR-80	853	0	1	0	0	0.998829	TRUE	0	cbr-miR-80	0	0
1.99883	0	0.500293	0	1	2	1	1	FALSE	lja-miR11143-3p	853	0	1	0	0	0.998829	TRUE	0	lja-miR11143-3p	0	0
1.99883	0	0.500293	0	1	2	1	1	FALSE	bdi-miR7777-3p.2	853	0	1	0	0	0.998829	TRUE	0	bdi-miR7777-3p.2	0	0
1.99883	0	0.500293	0	1	2	1	1	FALSE	rno-miR-434-5p	853	0	1	0	0	0.998829	TRUE	0	rno-miR-434-5p	0	0
1.99883	0	0.500293	0	1	2	1	1	FALSE	osa-miR5499	853	0	1	0	0	0.998829	TRUE	0	osa-miR5499	0	0
1.99883	0	0.500293	0	1	2	1	1	FALSE	sbi-miR6234b-3p	853	0	1	0	0	0.998829	TRUE	0	sbi-miR6234b-3p	0	0
1.99883	0	0.500293	0	1	2	1	1	FALSE	bmo-miR-308-3p	853	0	1	0	0	0.998829	TRUE	0	bmo-miR-308-3p	0	0
1.99883	0	0.500293	0	1	2	1	1	FALSE	sbi-miR6234a-3p	853	0	1	0	0	0.998829	TRUE	0	sbi-miR6234a-3p	0	0
1.99883	0	0.500293	0	1	2	1	1	FALSE	gma-miR5780d	853	0	1	0	0	0.998829	TRUE	0	gma-miR5780d	0	0
1.99883	0	0.500293	0	1	2	1	1	FALSE	cbr-miR-56-5p	853	0	1	0	0	0.998829	TRUE	0	cbr-miR-56-5p	0	0
1.99883	0	0.500293	0	1	2	1	1	FALSE	lgi-miR-34	853	0	1	0	0	0.998829	TRUE	0	lgi-miR-34	0	0
1.99883	0	0.500293	0	1	2	1	1	FALSE	ami-miR-142-3p	853	0	1	0	0	0.998829	TRUE	0	ami-miR-142-3p	0	0
1.99883	0	0.500293	0	1	2	1	1	FALSE	cbr-miR-360	853	0	1	0	0	0.998829	TRUE	0	cbr-miR-360	0	0
1.99883	0	0.500293	0	1	2	1	1	FALSE	rno-miR-34c-5p	853	0	1	0	0	0.998829	TRUE	0	rno-miR-34c-5p	0	0
1.99883	0	0.500293	0	1	2	1	1	FALSE	mml-miR-3146	853	0	1	0	0	0.998829	TRUE	0	mml-miR-3146	0	0
1.99883	0	0.500293	0	1	2	1	1	FALSE	aja-miR-142	853	0	1	0	0	0.998829	TRUE	0	aja-miR-142	0	0
1.99883	0	0.500293	0	1	2	1	1	FALSE	cbn-miR-80	853	0	1	0	0	0.998829	TRUE	0	cbn-miR-80	0	0
1.99883	0	0.500293	0	1	2	1	1	FALSE	sbi-miR169d-3p	853	0	1	0	0	0.998829	TRUE	0	sbi-miR169d-3p	0	0
1.99883	0	0.500293	0	1	2	1	1	FALSE	bmo-miR-2763-5p	853	0	1	0	0	0.998829	TRUE	0	bmo-miR-2763-5p	0	0
1.99883	0	0.500293	0	1	2	1	1	FALSE	gma-miR4394	853	0	1	0	0	0.998829	TRUE	0	gma-miR4394	0	0
1.99883	0	0.500293	0	1	2	1	1	FALSE	aca-miR-142-3p	853	0	1	0	0	0.998829	TRUE	0	aca-miR-142-3p	0	0
1.99883	0	0.500293	0	1	2	1	1	FALSE	bmo-miR-2754	853	0	1	0	0	0.998829	TRUE	0	bmo-miR-2754	0	0
1.99883	0	0.500293	0	1	2	1	1	FALSE	gma-miR4388	853	0	1	0	0	0.998829	TRUE	0	gma-miR4388	0	0
1.99883	0	0.500293	0	1	2	1	1	FALSE	gma-miR4387e	853	0	1	0	0	0.998829	TRUE	0	gma-miR4387e	0	0
1.99883	0	0.500293	0	1	2	1	1	FALSE	hvu-miR6195	853	0	1	0	0	0.998829	TRUE	0	hvu-miR6195	0	0
1.99883	0	0.500293	0	1	2	1	1	FALSE	mml-miR-192-5p	853	0	1	0	0	0.998829	TRUE	0	mml-miR-192-5p	0	0
1.99883	0	0.500293	0	1	2	1	1	FALSE	osa-miR2871b-3p	853	0	1	0	0	0.998829	TRUE	0	osa-miR2871b-3p	0	0
1.99883	0	0.500293	0	1	2	1	1	FALSE	cas-miR9560	853	0	1	0	0	0.998829	TRUE	0	cas-miR9560	0	0
1.99883	0	0.500293	0	1	2	1	1	FALSE	gma-miR408c-5p	853	0	1	0	0	0.998829	TRUE	0	gma-miR408c-5p	0	0
1.99883	0	0.500293	0	1	2	1	1	FALSE	osa-miR2871a-3p	853	0	1	0	0	0.998829	TRUE	0	osa-miR2871a-3p	0	0
1.99883	0	0.500293	0	1	2	1	1	FALSE	crm-miR-392	853	0	1	0	0	0.998829	TRUE	0	crm-miR-392	0	0
1.99883	0	0.500293	0	1	2	1	1	FALSE	gma-miR408a-5p	853	0	1	0	0	0.998829	TRUE	0	gma-miR408a-5p	0	0
1.99883	0	0.500293	0	1	2	1	1	FALSE	pgi-miR6140a	853	0	1	0	0	0.998829	TRUE	0	pgi-miR6140a	0	0
1.99883	0	0.500293	0	1	2	1	1	FALSE	oni-miR-10677	853	0	1	0	0	0.998829	TRUE	0	oni-miR-10677	0	0
1.99883	0	0.500293	0	1	2	1	1	FALSE	bta-miR-551a	853	0	1	0	0	0.998829	TRUE	0	bta-miR-551a	0	0
1.99883	0	0.500293	0	1	2	1	1	FALSE	mmu-miR-3572-5p	853	0	1	0	0	0.998829	TRUE	0	mmu-miR-3572-5p	0	0
1.99883	0	0.500293	0	1	2	1	1	FALSE	bma-miR-9534	853	0	1	0	0	0.998829	TRUE	0	bma-miR-9534	0	0
1.99883	0	0.500293	0	1	2	1	1	FALSE	ggo-miR-4446	853	0	1	0	0	0.998829	TRUE	0	ggo-miR-4446	0	0
1.99883	0	0.500293	0	1	2	1	1	FALSE	mml-miR-137-5p	853	0	1	0	0	0.998829	TRUE	0	mml-miR-137-5p	0	0
1.99883	0	0.500293	0	1	2	1	1	FALSE	osa-miR1851	853	0	1	0	0	0.998829	TRUE	0	osa-miR1851	0	0
1.99883	0	0.500293	0	1	2	1	1	FALSE	bta-miR-34c	853	0	1	0	0	0.998829	TRUE	0	bta-miR-34c	0	0
1.99883	0	0.500293	0	1	2	1	1	FALSE	osa-miR1850.1	853	0	1	0	0	0.998829	TRUE	0	osa-miR1850.1	0	0
1.99883	0	0.500293	0	1	2	1	1	FALSE	bma-miR-9526	853	0	1	0	0	0.998829	TRUE	0	bma-miR-9526	0	0
1.99883	0	0.500293	0	1	2	1	1	FALSE	cqu-miR-31-3p	853	0	1	0	0	0.998829	TRUE	0	cqu-miR-31-3p	0	0
1.99883	0	0.500293	0	1	2	1	1	FALSE	bma-miR-5852	853	0	1	0	0	0.998829	TRUE	0	bma-miR-5852	0	0
1.99883	0	0.500293	0	1	2	1	1	FALSE	osa-miR1432-5p	853	0	1	0	0	0.998829	TRUE	0	osa-miR1432-5p	0	0
1.99883	0	0.500293	0	1	2	1	1	FALSE	ptr-miR-6130	853	0	1	0	0	0.998829	TRUE	0	ptr-miR-6130	0	0
1.99883	0	0.500293	0	1	2	1	1	FALSE	bma-miR-5849	853	0	1	0	0	0.998829	TRUE	0	bma-miR-5849	0	0
1.99883	0	0.500293	0	1	2	1	1	FALSE	bta-miR-2444	853	0	1	0	0	0.998829	TRUE	0	bta-miR-2444	0	0
1.99883	0	0.500293	0	1	2	1	1	FALSE	cqu-miR-283	853	0	1	0	0	0.998829	TRUE	0	cqu-miR-283	0	0
1.99883	0	0.500293	0	1	2	1	1	FALSE	osa-miR1319b	853	0	1	0	0	0.998829	TRUE	0	osa-miR1319b	0	0
1.99883	0	0.500293	0	1	2	1	1	FALSE	bta-miR-2421	853	0	1	0	0	0.998829	TRUE	0	bta-miR-2421	0	0
1.99883	0	0.500293	0	1	2	1	1	FALSE	mml-miR-101-1-5p	853	0	1	0	0	0.998829	TRUE	0	mml-miR-101-1-5p	0	0
1.99883	0	0.500293	0	1	2	1	1	FALSE	stu-miR8029	853	0	1	0	0	0.998829	TRUE	0	stu-miR8029	0	0
1.99883	0	0.500293	0	1	2	1	1	FALSE	gga-miR-1731-5p	853	0	1	0	0	0.998829	TRUE	0	gga-miR-1731-5p	0	0
1.99883	0	0.500293	0	1	2	1	1	FALSE	bta-miR-2365	853	0	1	0	0	0.998829	TRUE	0	bta-miR-2365	0	0
1	1	1	0	853	1	853	0	FALSE	EFAU004_02016	1	0	853	853	0	1	TRUE	0	EFAU004_02016	726756	0
1.99883	0	0.500293	0	1	2	1	1	FALSE	gga-miR-12260-5p	853	0	1	0	0	0.998829	TRUE	0	gga-miR-12260-5p	0	0
1.99883	0	0.500293	0	1	2	1	1	FALSE	mle-miR-7-3p	853	0	1	0	0	0.998829	TRUE	0	mle-miR-7-3p	0	0
1.99883	0	0.500293	0	1	2	1	1	FALSE	cpo-miR-802-5p	853	0	1	0	0	0.998829	TRUE	0	cpo-miR-802-5p	0	0
1.99883	0	0.500293	0	1	2	1	1	FALSE	bma-miR-100d	853	0	1	0	0	0.998829	TRUE	0	bma-miR-100d	0	0
1.99883	0	0.500293	0	1	2	1	1	FALSE	hsa-miR-6130	853	0	1	0	0	0.998829	TRUE	0	hsa-miR-6130	0	0
1.99883	0	0.500293	0	1	2	1	1	FALSE	gma-miR159d	853	0	1	0	0	0.998829	TRUE	0	gma-miR159d	0	0
1.99883	0	0.500293	0	1	2	1	1	FALSE	emu-miR-153-3p	853	0	1	0	0	0.998829	TRUE	0	emu-miR-153-3p	0	0
1.99883	0	0.500293	0	1	2	1	1	FALSE	cpo-miR-653-3p	853	0	1	0	0	0.998829	TRUE	0	cpo-miR-653-3p	0	0
1.99883	0	0.500293	0	1	2	1	1	FALSE	gma-miR1533	853	0	1	0	0	0.998829	TRUE	0	gma-miR1533	0	0
1.99883	0	0.500293	0	1	2	1	1	FALSE	egr-miR-153-3p	853	0	1	0	0	0.998829	TRUE	0	egr-miR-153-3p	0	0
1.99883	0	0.500293	0	1	2	1	1	FALSE	bfl-miR-96-3p	853	0	1	0	0	0.998829	TRUE	0	bfl-miR-96-3p	0	0
1.99883	0	0.500293	0	1	2	1	1	FALSE	bta-miR-2321	853	0	1	0	0	0.998829	TRUE	0	bta-miR-2321	0	0
1.99883	0	0.500293	0	1	2	1	1	FALSE	hsa-miR-6070	853	0	1	0	0	0.998829	TRUE	0	hsa-miR-6070	0	0
1.99883	0	0.500293	0	1	2	1	1	FALSE	mle-miR-216b-5p	853	0	1	0	0	0.998829	TRUE	0	mle-miR-216b-5p	0	0
1.99883	0	0.500293	0	1	2	1	1	FALSE	bta-miR-2310	853	0	1	0	0	0.998829	TRUE	0	bta-miR-2310	0	0
1.99883	0	0.500293	0	1	2	1	1	FALSE	efu-miR-9228	853	0	1	0	0	0.998829	TRUE	0	efu-miR-9228	0	0
1.99883	0	0.500293	0	1	2	1	1	FALSE	bta-miR-2298	853	0	1	0	0	0.998829	TRUE	0	bta-miR-2298	0	0
1.99883	0	0.500293	0	1	2	1	1	FALSE	pti-miR5483	853	0	1	0	0	0.998829	TRUE	0	pti-miR5483	0	0
1.99883	0	0.500293	0	1	2	1	1	FALSE	pte-miR-96-5p	853	0	1	0	0	0.998829	TRUE	0	pte-miR-96-5p	0	0
1.99883	0	0.500293	0	1	2	1	1	FALSE	oni-miR-144b	853	0	1	0	0	0.998829	TRUE	0	oni-miR-144b	0	0
1.99883	0	0.500293	0	1	2	1	1	FALSE	eca-miR-9070	853	0	1	0	0	0.998829	TRUE	0	eca-miR-9070	0	0
1.99883	0	0.500293	0	1	2	1	1	FALSE	rno-miR-192-5p	853	0	1	0	0	0.998829	TRUE	0	rno-miR-192-5p	0	0
1.99883	0	0.500293	0	1	2	1	1	FALSE	pte-miR-34-5p	853	0	1	0	0	0.998829	TRUE	0	pte-miR-34-5p	0	0
1.99883	0	0.500293	0	1	2	1	1	FALSE	bfl-miR-200b	853	0	1	0	0	0.998829	TRUE	0	bfl-miR-200b	0	0
1.99883	0	0.500293	0	1	2	1	1	FALSE	bfl-miR-153	853	0	1	0	0	0.998829	TRUE	0	bfl-miR-153	0	0
1.99883	0	0.500293	0	1	2	1	1	FALSE	mle-miR-12096b-5p	853	0	1	0	0	0.998829	TRUE	0	mle-miR-12096b-5p	0	0
1.99883	0	0.500293	0	1	2	1	1	FALSE	bta-miR-1814c	853	0	1	0	0	0.998829	TRUE	0	bta-miR-1814c	0	0
1.99883	0	0.500293	0	1	2	1	1	FALSE	eca-miR-34b-5p	853	0	1	0	0	0.998829	TRUE	0	eca-miR-34b-5p	0	0
1.99883	0	0.500293	0	1	2	1	1	FALSE	mle-miR-10b-5p	853	0	1	0	0	0.998829	TRUE	0	mle-miR-10b-5p	0	0
1.99883	0	0.500293	0	1	2	1	1	FALSE	hsa-miR-4679	853	0	1	0	0	0.998829	TRUE	0	hsa-miR-4679	0	0
1.99883	0	0.500293	0	1	2	1	1	FALSE	rno-miR-153-5p	853	0	1	0	0	0.998829	TRUE	0	rno-miR-153-5p	0	0
1.99883	0	0.500293	0	1	2	1	1	FALSE	hsa-miR-4676-5p	853	0	1	0	0	0.998829	TRUE	0	hsa-miR-4676-5p	0	0
1.99883	0	0.500293	0	1	2	1	1	FALSE	dya-miR-316	853	0	1	0	0	0.998829	TRUE	0	dya-miR-316	0	0
1.99883	0	0.500293	0	1	2	1	1	FALSE	bta-miR-1603	853	0	1	0	0	0.998829	TRUE	0	bta-miR-1603	0	0
1.99883	0	0.500293	0	1	2	1	1	FALSE	hsa-miR-4644	853	0	1	0	0	0.998829	TRUE	0	hsa-miR-4644	0	0
1.99883	0	0.500293	0	1	2	1	1	FALSE	pte-miR-11942b-5p	853	0	1	0	0	0.998829	TRUE	0	pte-miR-11942b-5p	0	0
1.99883	0	0.500293	0	1	2	1	1	FALSE	dwi-miR-316	853	0	1	0	0	0.998829	TRUE	0	dwi-miR-316	0	0
1.99883	0	0.500293	0	1	2	1	1	FALSE	bdo-miR-283	853	0	1	0	0	0.998829	TRUE	0	bdo-miR-283	0	0
1.99883	0	0.500293	0	1	2	1	1	FALSE	ghr-miR7494	853	0	1	0	0	0.998829	TRUE	0	ghr-miR7494	0	0
1.99883	0	0.500293	0	1	2	1	1	FALSE	mdv1-miR-M8-5p	853	0	1	0	0	0.998829	TRUE	0	mdv1-miR-M8-5p	0	0
1.99883	0	0.500293	0	1	2	1	1	FALSE	oni-miR-10756	853	0	1	0	0	0.998829	TRUE	0	oni-miR-10756	0	0
1.99883	0	0.500293	0	1	2	1	1	FALSE	cpo-miR-192-5p	853	0	1	0	0	0.998829	TRUE	0	cpo-miR-192-5p	0	0
1.99883	0	0.500293	0	1	2	1	1	FALSE	rno-miR-137-5p	853	0	1	0	0	0.998829	TRUE	0	rno-miR-137-5p	0	0
1.99883	0	0.500293	0	1	2	1	1	FALSE	oni-miR-10738	853	0	1	0	0	0.998829	TRUE	0	oni-miR-10738	0	0
1.99883	0	0.500293	0	1	2	1	1	FALSE	hsa-miR-34c-5p	853	0	1	0	0	0.998829	TRUE	0	hsa-miR-34c-5p	0	0
1.99883	0	0.500293	0	1	2	1	1	FALSE	bdi-miR9481b	853	0	1	0	0	0.998829	TRUE	0	bdi-miR9481b	0	0
1.99883	0	0.500293	0	1	2	1	1	FALSE	rno-miR-136-3p	853	0	1	0	0	0.998829	TRUE	0	rno-miR-136-3p	0	0
1.99883	0	0.500293	0	1	2	1	1	FALSE	bdi-miR9481a	853	0	1	0	0	0.998829	TRUE	0	bdi-miR9481a	0	0
1.99883	0	0.500293	0	1	2	1	1	FALSE	cpo-miR-181b-2-3p	853	0	1	0	0	0.998829	TRUE	0	cpo-miR-181b-2-3p	0	0
1.99883	0	0.500293	0	1	2	1	1	FALSE	oni-miR-10719	853	0	1	0	0	0.998829	TRUE	0	oni-miR-10719	0	0
1.99883	0	0.500293	0	1	2	1	1	FALSE	cpo-miR-153-5p	853	0	1	0	0	0.998829	TRUE	0	cpo-miR-153-5p	0	0
1.99883	0	0.500293	0	1	2	1	1	FALSE	dvi-miR-316-5p	853	0	1	0	0	0.998829	TRUE	0	dvi-miR-316-5p	0	0
1.99883	0	0.500293	0	1	2	1	1	FALSE	ggo-miR-541	853	0	1	0	0	0.998829	TRUE	0	ggo-miR-541	0	0
1.99883	0	0.500293	0	1	2	1	1	FALSE	ptc-miR6425e	853	0	1	0	0	0.998829	TRUE	0	ptc-miR6425e	0	0
1.99883	0	0.500293	0	1	2	1	1	FALSE	rno-miR-101a-5p	853	0	1	0	0	0.998829	TRUE	0	rno-miR-101a-5p	0	0
1.99883	0	0.500293	0	1	2	1	1	FALSE	ggo-miR-524-3p	853	0	1	0	0	0.998829	TRUE	0	ggo-miR-524-3p	0	0
1.99883	0	0.500293	0	1	2	1	1	FALSE	ptc-miR6425d-5p	853	0	1	0	0	0.998829	TRUE	0	ptc-miR6425d-5p	0	0
1.99883	0	0.500293	0	1	2	1	1	FALSE	bra-miR9560b-5p	853	0	1	0	0	0.998829	TRUE	0	bra-miR9560b-5p	0	0
1.99883	0	0.500293	0	1	2	1	1	FALSE	ptc-miR6425c-5p	853	0	1	0	0	0.998829	TRUE	0	ptc-miR6425c-5p	0	0
1.99883	0	0.500293	0	1	2	1	1	FALSE	dsi-miR-316	853	0	1	0	0	0.998829	TRUE	0	dsi-miR-316	0	0
1.99883	0	0.500293	0	1	2	1	1	FALSE	bra-miR9560a-5p	853	0	1	0	0	0.998829	TRUE	0	bra-miR9560a-5p	0	0
1.99883	0	0.500293	0	1	2	1	1	FALSE	ptc-miR6425b-5p	853	0	1	0	0	0.998829	TRUE	0	ptc-miR6425b-5p	0	0
1.99883	0	0.500293	0	1	2	1	1	FALSE	bdi-miR7762-3p	853	0	1	0	0	0.998829	TRUE	0	bdi-miR7762-3p	0	0
1.99883	0	0.500293	0	1	2	1	1	FALSE	cpo-miR-136-3p	853	0	1	0	0	0.998829	TRUE	0	cpo-miR-136-3p	0	0
1.99883	0	0.500293	0	1	2	1	1	FALSE	ptc-miR6425a-5p	853	0	1	0	0	0.998829	TRUE	0	ptc-miR6425a-5p	0	0
1.99883	0	0.500293	0	1	2	1	1	FALSE	dse-miR-316	853	0	1	0	0	0.998829	TRUE	0	dse-miR-316	0	0
1.99883	0	0.500293	0	1	2	1	1	FALSE	hsa-miR-148b-5p	853	0	1	0	0	0.998829	TRUE	0	hsa-miR-148b-5p	0	0
1.99883	0	0.500293	0	1	2	1	1	FALSE	dre-miR-457b-3p	853	0	1	0	0	0.998829	TRUE	0	dre-miR-457b-3p	0	0
1.99883	0	0.500293	0	1	2	1	1	FALSE	bmo-miR-34-5p	853	0	1	0	0	0.998829	TRUE	0	bmo-miR-34-5p	0	0
1.99883	0	0.500293	0	1	2	1	1	FALSE	bdi-miR7743-3p	853	0	1	0	0	0.998829	TRUE	0	bdi-miR7743-3p	0	0
1.99883	0	0.500293	0	1	2	1	1	FALSE	hsa-miR-1299	853	0	1	0	0	0.998829	TRUE	0	hsa-miR-1299	0	0
1.99883	0	0.500293	0	1	2	1	1	FALSE	prd-miR-7965-5p	853	0	1	0	0	0.998829	TRUE	0	prd-miR-7965-5p	0	0
1.99883	0	0.500293	0	1	2	1	1	FALSE	cpo-miR-101-5p	853	0	1	0	0	0.998829	TRUE	0	cpo-miR-101-5p	0	0
1.99883	0	0.500293	0	1	2	1	1	FALSE	rgl-miR7800	853	0	1	0	0	0.998829	TRUE	0	rgl-miR7800	0	0
1.99883	0	0.500293	0	1	2	1	1	FALSE	mdo-miR-7371d-5p	853	0	1	0	0	0.998829	TRUE	0	mdo-miR-7371d-5p	0	0
1.99883	0	0.500293	0	1	2	1	1	FALSE	oni-miR-10547a	853	0	1	0	0	0.998829	TRUE	0	oni-miR-10547a	0	0
1.99883	0	0.500293	0	1	2	1	1	FALSE	ggo-miR-192	853	0	1	0	0	0.998829	TRUE	0	ggo-miR-192	0	0
1.99883	0	0.500293	0	1	2	1	1	FALSE	prd-miR-7905-5p	853	0	1	0	0	0.998829	TRUE	0	prd-miR-7905-5p	0	0
1.99883	0	0.500293	0	1	2	1	1	FALSE	oni-let-7d	853	0	1	0	0	0.998829	TRUE	0	oni-let-7d	0	0
1.99883	0	0.500293	0	1	2	1	1	FALSE	cpi-miR-92a-2-5p	853	0	1	0	0	0.998829	TRUE	0	cpi-miR-92a-2-5p	0	0
1.99883	0	0.500293	0	1	2	1	1	FALSE	prd-miR-7893-5p	853	0	1	0	0	0.998829	TRUE	0	prd-miR-7893-5p	0	0
1.99883	0	0.500293	0	1	2	1	1	FALSE	pxy-miR-8538	853	0	1	0	0	0.998829	TRUE	0	pxy-miR-8538	0	0
1.99883	0	0.500293	0	1	2	1	1	FALSE	prd-miR-7881-3p	853	0	1	0	0	0.998829	TRUE	0	prd-miR-7881-3p	0	0
1.99883	0	0.500293	0	1	2	1	1	FALSE	dps-miR-316	853	0	1	0	0	0.998829	TRUE	0	dps-miR-316	0	0
1.99883	0	0.500293	0	1	2	1	1	FALSE	cpi-miR-737-5p	853	0	1	0	0	0.998829	TRUE	0	cpi-miR-737-5p	0	0
1.99883	0	0.500293	0	1	2	1	1	FALSE	prd-miR-7880c-5p	853	0	1	0	0	0.998829	TRUE	0	prd-miR-7880c-5p	0	0
1.99883	0	0.500293	0	1	2	1	1	FALSE	pxy-miR-8489b	853	0	1	0	0	0.998829	TRUE	0	pxy-miR-8489b	0	0
1.99883	0	0.500293	0	1	2	1	1	FALSE	prd-miR-34-5p	853	0	1	0	0	0.998829	TRUE	0	prd-miR-34-5p	0	0
1.99883	0	0.500293	0	1	2	1	1	FALSE	mdo-miR-7295-3p	853	0	1	0	0	0.998829	TRUE	0	mdo-miR-7295-3p	0	0
1.99883	0	0.500293	0	1	2	1	1	FALSE	dpe-miR-316	853	0	1	0	0	0.998829	TRUE	0	dpe-miR-316	0	0
1.99883	0	0.500293	0	1	2	1	1	FALSE	mdo-miR-7288-5p	853	0	1	0	0	0.998829	TRUE	0	mdo-miR-7288-5p	0	0
1.99883	0	0.500293	0	1	2	1	1	FALSE	ptr-miR-590	853	0	1	0	0	0.998829	TRUE	0	ptr-miR-590	0	0
1.99883	0	0.500293	0	1	2	1	1	FALSE	hpo-miR-34-5p	853	0	1	0	0	0.998829	TRUE	0	hpo-miR-34-5p	0	0
1.99883	0	0.500293	0	1	2	1	1	FALSE	ola-miR-101a-5p	853	0	1	0	0	0.998829	TRUE	0	ola-miR-101a-5p	0	0
1.99883	0	0.500293	0	1	2	1	1	FALSE	dno-miR-34b-5p	853	0	1	0	0	0.998829	TRUE	0	dno-miR-34b-5p	0	0
1.99883	0	0.500293	0	1	2	1	1	FALSE	ppy-miR-34c-5p	853	0	1	0	0	0.998829	TRUE	0	ppy-miR-34c-5p	0	0
1.99883	0	0.500293	0	1	2	1	1	FALSE	ptr-miR-553	853	0	1	0	0	0.998829	TRUE	0	ptr-miR-553	0	0
1.99883	0	0.500293	0	1	2	1	1	FALSE	dmo-miR-316	853	0	1	0	0	0.998829	TRUE	0	dmo-miR-316	0	0
1.99883	0	0.500293	0	1	2	1	1	FALSE	bma-miR-9530	853	0	1	0	0	0.998829	TRUE	0	bma-miR-9530	0	0
1.99883	0	0.500293	0	1	2	1	1	FALSE	ptr-miR-524	853	0	1	0	0	0.998829	TRUE	0	ptr-miR-524	0	0
1.99883	0	0.500293	0	1	2	1	1	FALSE	bma-miR-9518	853	0	1	0	0	0.998829	TRUE	0	bma-miR-9518	0	0
1.99883	0	0.500293	0	1	2	1	1	FALSE	hpo-miR-10088-3p	853	0	1	0	0	0.998829	TRUE	0	hpo-miR-10088-3p	0	0
1.99883	0	0.500293	0	1	2	1	1	FALSE	bdi-miR5181a-5p	853	0	1	0	0	0.998829	TRUE	0	bdi-miR5181a-5p	0	0
1.99883	0	0.500293	0	1	2	1	1	FALSE	ptr-miR-520d	853	0	1	0	0	0.998829	TRUE	0	ptr-miR-520d	0	0
1.99883	0	0.500293	0	1	2	1	1	FALSE	hpo-miR-10087-5p	853	0	1	0	0	0.998829	TRUE	0	hpo-miR-10087-5p	0	0
1.99883	0	0.500293	0	1	2	1	1	FALSE	oha-miR-29a-1-5p	853	0	1	0	0	0.998829	TRUE	0	oha-miR-29a-1-5p	0	0
1.99883	0	0.500293	0	1	2	1	1	FALSE	bma-miR-34	853	0	1	0	0	0.998829	TRUE	0	bma-miR-34	0	0
1.99883	0	0.500293	0	1	2	1	1	FALSE	gga-miR-6650-5p	853	0	1	0	0	0.998829	TRUE	0	gga-miR-6650-5p	0	0
1.99883	0	0.500293	0	1	2	1	1	FALSE	cpi-miR-181b-3p	853	0	1	0	0	0.998829	TRUE	0	cpi-miR-181b-3p	0	0
1.99883	0	0.500293	0	1	2	1	1	FALSE	gga-miR-6646-3p	853	0	1	0	0	0.998829	TRUE	0	gga-miR-6646-3p	0	0
1.99883	0	0.500293	0	1	2	1	1	FALSE	bfl-miR-4863-3p	853	0	1	0	0	0.998829	TRUE	0	bfl-miR-4863-3p	0	0
1.99883	0	0.500293	0	1	2	1	1	FALSE	dme-miR-316-5p	853	0	1	0	0	0.998829	TRUE	0	dme-miR-316-5p	0	0
1.99883	0	0.500293	0	1	2	1	1	FALSE	hpo-miR-10051-3p	853	0	1	0	0	0.998829	TRUE	0	hpo-miR-10051-3p	0	0
1.99883	0	0.500293	0	1	2	1	1	FALSE	mdo-miR-30a-3p	853	0	1	0	0	0.998829	TRUE	0	mdo-miR-30a-3p	0	0
1.99883	0	0.500293	0	1	2	1	1	FALSE	ppt-miR390c-3p	853	0	1	0	0	0.998829	TRUE	0	ppt-miR390c-3p	0	0
1.99883	0	0.500293	0	1	2	1	1	FALSE	ppt-miR1064-5p	853	0	1	0	0	0.998829	TRUE	0	ppt-miR1064-5p	0	0
1.99883	0	0.500293	0	1	2	1	1	FALSE	bbe-miR-96-3p	853	0	1	0	0	0.998829	TRUE	0	bbe-miR-96-3p	0	0
1.99883	0	0.500293	0	1	2	1	1	FALSE	dgr-miR-316	853	0	1	0	0	0.998829	TRUE	0	dgr-miR-316	0	0
1.99883	0	0.500293	0	1	2	1	1	FALSE	hme-miR-34	853	0	1	0	0	0.998829	TRUE	0	hme-miR-34	0	0
1.99883	0	0.500293	0	1	2	1	1	FALSE	bbe-miR-34c-5p	853	0	1	0	0	0.998829	TRUE	0	bbe-miR-34c-5p	0	0
1.99883	0	0.500293	0	1	2	1	1	FALSE	oha-miR-153-1-5p	853	0	1	0	0	0.998829	TRUE	0	oha-miR-153-1-5p	0	0
1.99883	0	0.500293	0	1	2	1	1	FALSE	cpi-miR-101-5p	853	0	1	0	0	0.998829	TRUE	0	cpi-miR-101-5p	0	0
1.99883	0	0.500293	0	1	2	1	1	FALSE	gga-miR-6577-5p	853	0	1	0	0	0.998829	TRUE	0	gga-miR-6577-5p	0	0
1.99883	0	0.500293	0	1	2	1	1	FALSE	mdo-miR-181b-2-3p	853	0	1	0	0	0.998829	TRUE	0	mdo-miR-181b-2-3p	0	0
1.99883	0	0.500293	0	1	2	1	1	FALSE	der-miR-316	853	0	1	0	0	0.998829	TRUE	0	der-miR-316	0	0
1.99883	0	0.500293	0	1	2	1	1	FALSE	ptr-miR-192	853	0	1	0	0	0.998829	TRUE	0	ptr-miR-192	0	0
1.99883	0	0.500293	0	1	2	1	1	FALSE	cpa-miR8149	853	0	1	0	0	0.998829	TRUE	0	cpa-miR8149	0	0
1.99883	0	0.500293	0	1	2	1	1	FALSE	hma-miR-3004	853	0	1	0	0	0.998829	TRUE	0	hma-miR-3004	0	0
1.99883	0	0.500293	0	1	2	1	1	FALSE	ddi-miR-7097	853	0	1	0	0	0.998829	TRUE	0	ddi-miR-7097	0	0
1.99883	0	0.500293	0	1	2	1	1	FALSE	dan-miR-316	853	0	1	0	0	0.998829	TRUE	0	dan-miR-316	0	0
1.99883	0	0.500293	0	1	2	1	1	FALSE	bdi-miR7718-5p	853	0	1	0	0	0.998829	TRUE	0	bdi-miR7718-5p	0	0
1.99883	0	0.500293	0	1	2	1	1	FALSE	bbe-miR-200b-5p	853	0	1	0	0	0.998829	TRUE	0	bbe-miR-200b-5p	0	0
1.99883	0	0.500293	0	1	2	1	1	FALSE	bbe-miR-153-3p	853	0	1	0	0	0.998829	TRUE	0	bbe-miR-153-3p	0	0
1.99883	0	0.500293	0	1	2	1	1	FALSE	bdi-miR5058	853	0	1	0	0	0.998829	TRUE	0	bdi-miR5058	0	0
1.99883	0	0.500293	0	1	2	1	1	FALSE	cte-miR-216b	853	0	1	0	0	0.998829	TRUE	0	cte-miR-216b	0	0
1.99883	0	0.500293	0	1	2	1	1	FALSE	oga-miR-192	853	0	1	0	0	0.998829	TRUE	0	oga-miR-192	0	0
1.99883	0	0.500293	0	1	2	1	1	FALSE	bdi-miR5056	853	0	1	0	0	0.998829	TRUE	0	bdi-miR5056	0	0
1.99883	0	0.500293	0	1	2	1	1	FALSE	cli-miR-9649-3p	853	0	1	0	0	0.998829	TRUE	0	cli-miR-9649-3p	0	0
1.99883	0	0.500293	0	1	2	1	1	FALSE	oga-miR-136	853	0	1	0	0	0.998829	TRUE	0	oga-miR-136	0	0
1.99883	0	0.500293	0	1	2	1	1	FALSE	bdi-miR395d-3p	853	0	1	0	0	0.998829	TRUE	0	bdi-miR395d-3p	0	0
1.99883	0	0.500293	0	1	2	1	1	FALSE	gsa-miR-9401-3p	853	0	1	0	0	0.998829	TRUE	0	gsa-miR-9401-3p	0	0
1.99883	0	0.500293	0	1	2	1	1	FALSE	gsa-miR-9398-5p	853	0	1	0	0	0.998829	TRUE	0	gsa-miR-9398-5p	0	0
1.99883	0	0.500293	0	1	2	1	1	FALSE	bbe-miR-4868c-3p	853	0	1	0	0	0.998829	TRUE	0	bbe-miR-4868c-3p	0	0
1.99883	0	0.500293	0	1	2	1	1	FALSE	bbe-miR-4863-3p	853	0	1	0	0	0.998829	TRUE	0	bbe-miR-4863-3p	0	0
1.99883	0	0.500293	0	1	2	1	1	FALSE	cli-miR-737-5p	853	0	1	0	0	0.998829	TRUE	0	cli-miR-737-5p	0	0
1.99883	0	0.500293	0	1	2	1	1	FALSE	ppe-miR6283	853	0	1	0	0	0.998829	TRUE	0	ppe-miR6283	0	0
1.99883	0	0.500293	0	1	2	1	1	FALSE	cqu-miR-316	853	0	1	0	0	0.998829	TRUE	0	cqu-miR-316	0	0
1.99883	0	0.500293	0	1	2	1	1	FALSE	gsa-miR-71c-5p	853	0	1	0	0	0.998829	TRUE	0	gsa-miR-71c-5p	0	0
1.99883	0	0.500293	0	1	2	1	1	FALSE	ppc-miR-8364e-5p	853	0	1	0	0	0.998829	TRUE	0	ppc-miR-8364e-5p	0	0
1.99883	0	0.500293	0	1	2	1	1	FALSE	gga-miR-181b-2-3p	853	0	1	0	0	0.998829	TRUE	0	gga-miR-181b-2-3p	0	0
1.99883	0	0.500293	0	1	2	1	1	FALSE	mdo-miR-12308b-5p	853	0	1	0	0	0.998829	TRUE	0	mdo-miR-12308b-5p	0	0
1.99883	0	0.500293	0	1	2	1	1	FALSE	cpo-miR-34b-5p	853	0	1	0	0	0.998829	TRUE	0	cpo-miR-34b-5p	0	0
1.99883	0	0.500293	0	1	2	1	1	FALSE	odi-miR-1493	853	0	1	0	0	0.998829	TRUE	0	odi-miR-1493	0	0
1.99883	0	0.500293	0	1	2	1	1	FALSE	atr-miR8602	853	0	1	0	0	0.998829	TRUE	0	atr-miR8602	0	0
1.99883	0	0.500293	0	1	2	1	1	FALSE	gra-miR8747	853	0	1	0	0	0.998829	TRUE	0	gra-miR8747	0	0
1.99883	0	0.500293	0	1	2	1	1	FALSE	mdo-miR-101-1-5p	853	0	1	0	0	0.998829	TRUE	0	mdo-miR-101-1-5p	0	0
1.99883	0	0.500293	0	1	2	1	1	FALSE	gga-miR-1814	853	0	1	0	0	0.998829	TRUE	0	gga-miR-1814	0	0
1.99883	0	0.500293	0	1	2	1	1	FALSE	gra-miR8731	853	0	1	0	0	0.998829	TRUE	0	gra-miR8731	0	0
1.99883	0	0.500293	0	1	2	1	1	FALSE	gga-miR-1803	853	0	1	0	0	0.998829	TRUE	0	gga-miR-1803	0	0
1.99883	0	0.500293	0	1	2	1	1	FALSE	xtr-miR-9406	853	0	1	0	0	0.998829	TRUE	0	xtr-miR-9406	0	0
1.99883	0	0.500293	0	1	2	1	1	FALSE	gra-miR7494d	853	0	1	0	0	0.998829	TRUE	0	gra-miR7494d	0	0
1.99883	0	0.500293	0	1	2	1	1	FALSE	ppc-miR-8295-5p	853	0	1	0	0	0.998829	TRUE	0	ppc-miR-8295-5p	0	0
1.99883	0	0.500293	0	1	2	1	1	FALSE	gra-miR7492f	853	0	1	0	0	0.998829	TRUE	0	gra-miR7492f	0	0
1.99883	0	0.500293	0	1	2	1	1	FALSE	gra-miR7492e	853	0	1	0	0	0.998829	TRUE	0	gra-miR7492e	0	0
1.99883	0	0.500293	0	1	2	1	1	FALSE	ocu-miR-653-3p	853	0	1	0	0	0.998829	TRUE	0	ocu-miR-653-3p	0	0
1.99883	0	0.500293	0	1	2	1	1	FALSE	cja-miR-9951	853	0	1	0	0	0.998829	TRUE	0	cja-miR-9951	0	0
1.99883	0	0.500293	0	1	2	1	1	FALSE	ppc-miR-8290-3p	853	0	1	0	0	0.998829	TRUE	0	ppc-miR-8290-3p	0	0
1.99883	0	0.500293	0	1	2	1	1	FALSE	ath-miR5664	853	0	1	0	0	0.998829	TRUE	0	ath-miR5664	0	0
1.99883	0	0.500293	0	1	2	1	1	FALSE	cli-miR-181b-2-3p	853	0	1	0	0	0.998829	TRUE	0	cli-miR-181b-2-3p	0	0
1.99883	0	0.500293	0	1	2	1	1	FALSE	gga-miR-1745	853	0	1	0	0	0.998829	TRUE	0	gga-miR-1745	0	0
1.99883	0	0.500293	0	1	2	1	1	FALSE	ocu-miR-541-5p	853	0	1	0	0	0.998829	TRUE	0	ocu-miR-541-5p	0	0
1.99883	0	0.500293	0	1	2	1	1	FALSE	cja-miR-142	853	0	1	0	0	0.998829	TRUE	0	cja-miR-142	0	0
1.99883	0	0.500293	0	1	2	1	1	FALSE	gmo-miR-181b-3p	853	0	1	0	0	0.998829	TRUE	0	gmo-miR-181b-3p	0	0
1.99883	0	0.500293	0	1	2	1	1	FALSE	gga-miR-1712-3p	853	0	1	0	0	0.998829	TRUE	0	gga-miR-1712-3p	0	0
1.99883	0	0.500293	0	1	2	1	1	FALSE	pte-miR-190-3p	853	0	1	0	0	0.998829	TRUE	0	pte-miR-190-3p	0	0
1.99883	0	0.500293	0	1	2	1	1	FALSE	ppc-miR-2270	853	0	1	0	0	0.998829	TRUE	0	ppc-miR-2270	0	0
1.99883	0	0.500293	0	1	2	1	1	FALSE	cli-miR-153b-5p	853	0	1	0	0	0.998829	TRUE	0	cli-miR-153b-5p	0	0
1.99883	0	0.500293	0	1	2	1	1	FALSE	cin-miR-4145-3p	853	0	1	0	0	0.998829	TRUE	0	cin-miR-4145-3p	0	0
1.99883	0	0.500293	0	1	2	1	1	FALSE	ath-miR836	853	0	1	0	0	0.998829	TRUE	0	ath-miR836	0	0
1.99883	0	0.500293	0	1	2	1	1	FALSE	pte-miR-11959-3p	853	0	1	0	0	0.998829	TRUE	0	pte-miR-11959-3p	0	0
1.99883	0	0.500293	0	1	2	1	1	FALSE	cli-miR-153a-5p	853	0	1	0	0	0.998829	TRUE	0	cli-miR-153a-5p	0	0
1.99883	0	0.500293	0	1	2	1	1	FALSE	pte-miR-11947a-5p	853	0	1	0	0	0.998829	TRUE	0	pte-miR-11947a-5p	0	0
1.99883	0	0.500293	0	1	2	1	1	FALSE	pte-miR-11942d-5p	853	0	1	0	0	0.998829	TRUE	0	pte-miR-11942d-5p	0	0
1.99883	0	0.500293	0	1	2	1	1	FALSE	cin-miR-4042-5p	853	0	1	0	0	0.998829	TRUE	0	cin-miR-4042-5p	0	0
1.99883	0	0.500293	0	1	2	1	1	FALSE	ppa-miR-34c	853	0	1	0	0	0.998829	TRUE	0	ppa-miR-34c	0	0
1.99883	0	0.500293	0	1	2	1	1	FALSE	ath-miR403-5p	853	0	1	0	0	0.998829	TRUE	0	ath-miR403-5p	0	0
1.99883	0	0.500293	0	1	2	1	1	FALSE	pte-miR-11940-3p	853	0	1	0	0	0.998829	TRUE	0	pte-miR-11940-3p	0	0
1.99883	0	0.500293	0	1	2	1	1	FALSE	gga-miR-1603	853	0	1	0	0	0.998829	TRUE	0	gga-miR-1603	0	0
1.99883	0	0.500293	0	1	2	1	1	FALSE	gmo-miR-11269-5p	853	0	1	0	0	0.998829	TRUE	0	gmo-miR-11269-5p	0	0
1.99883	0	0.500293	0	1	2	1	1	FALSE	cli-miR-137a-5p	853	0	1	0	0	0.998829	TRUE	0	cli-miR-137a-5p	0	0
1.99883	0	0.500293	0	1	2	1	1	FALSE	gga-miR-1561	853	0	1	0	0	0.998829	TRUE	0	gga-miR-1561	0	0
1.99883	0	0.500293	0	1	2	1	1	FALSE	gmo-miR-11232-3p	853	0	1	0	0	0.998829	TRUE	0	gmo-miR-11232-3p	0	0

## Sheet:  EFAU004_00870-node table
S4 Table, The network of predicted relationships between hub genes and milRNAs in Enterococcus faecium
The interactions between milRNAs and EFAU004_00870 gene
name	selected	shared name
tca-miR-3824-3p	TRUE	tca-miR-3824-3p
pca-miR-283-3p	TRUE	pca-miR-283-3p
ppa-let-7i	TRUE	ppa-let-7i
cpa-miR172b	TRUE	cpa-miR172b
smo-miR156d	TRUE	smo-miR156d
cpa-miR172a	TRUE	cpa-miR172a
smo-miR1112-5p	TRUE	smo-miR1112-5p
nve-miR-2028-5p	TRUE	nve-miR-2028-5p
bta-miR-2482	TRUE	bta-miR-2482
ptc-miR6457b	TRUE	ptc-miR6457b
pny-miR-462	TRUE	pny-miR-462
smo-miR1089	TRUE	smo-miR1089
hhi-miR-7794	TRUE	hhi-miR-7794
pca-miR-11-5p	TRUE	pca-miR-11-5p
ptc-miR6439b	TRUE	ptc-miR6439b
ath-miR5012	TRUE	ath-miR5012
mmu-miR-5101	TRUE	mmu-miR-5101
bta-miR-2470	TRUE	bta-miR-2470
ath-miR413	TRUE	ath-miR413
mmu-miR-488-3p	TRUE	mmu-miR-488-3p
sme-miR-9a-5p	TRUE	sme-miR-9a-5p
bta-miR-2458	TRUE	bta-miR-2458
pny-let-7i	TRUE	pny-let-7i
hco-miR-83	TRUE	hco-miR-83
ocu-miR-140-5p	TRUE	ocu-miR-140-5p
tca-miR-11636-5p	TRUE	tca-miR-11636-5p
cfa-miR-6529	TRUE	cfa-miR-6529
cja-miR-9909	TRUE	cja-miR-9909
pbv-miR-383-5p	TRUE	pbv-miR-383-5p
cfa-miR-544	TRUE	cfa-miR-544
gga-miR-12211-3p	TRUE	gga-miR-12211-3p
mco-miR-2c-3p	TRUE	mco-miR-2c-3p
sme-miR-756-3p	TRUE	sme-miR-756-3p
mmu-miR-3103-5p	TRUE	mmu-miR-3103-5p
hco-miR-5945-5p	TRUE	hco-miR-5945-5p
cli-let-7i-5p	TRUE	cli-let-7i-5p
ocu-miR-1264-5p	TRUE	ocu-miR-1264-5p
sme-miR-754c-5p	TRUE	sme-miR-754c-5p
mse-miR-981	TRUE	mse-miR-981
asu-miR-234-5p	TRUE	asu-miR-234-5p
cel-miR-8196b-3p	TRUE	cel-miR-8196b-3p
hco-miR-5921-3p	TRUE	hco-miR-5921-3p
cja-miR-548q	TRUE	cja-miR-548q
lva-miR-4850-5p	TRUE	lva-miR-4850-5p
cel-miR-794-5p	TRUE	cel-miR-794-5p
aqu-miR-2019-5p	TRUE	aqu-miR-2019-5p
stu-miR8035	TRUE	stu-miR8035
stu-miR8033-3p	TRUE	stu-miR8033-3p
dno-miR-383-5p	TRUE	dno-miR-383-5p
mmu-miR-7651-3p	TRUE	mmu-miR-7651-3p
bta-miR-2411-3p	TRUE	bta-miR-2411-3p
fve-miR11295	TRUE	fve-miR11295
aof-miR12162	TRUE	aof-miR12162
bta-miR-2387	TRUE	bta-miR-2387
mmu-miR-7061-3p	TRUE	mmu-miR-7061-3p
cja-miR-383a	TRUE	cja-miR-383a
hcmv-miR-UL59	TRUE	hcmv-miR-UL59
pte-miR-11962a-3p	TRUE	pte-miR-11962a-3p
dno-miR-335-3p	TRUE	dno-miR-335-3p
bta-miR-544a	TRUE	bta-miR-544a
mmu-let-7i-5p	TRUE	mmu-let-7i-5p
pbv-miR-142-5p	TRUE	pbv-miR-142-5p
str-miR-8381-3p	TRUE	str-miR-8381-3p
ami-miR-599-5p	TRUE	ami-miR-599-5p
cja-let-7i	TRUE	cja-let-7i
str-miR-8376-3p	TRUE	str-miR-8376-3p
cja-miR-335-3p	TRUE	cja-miR-335-3p
hbr-miR482a	TRUE	hbr-miR482a
mmu-miR-3970	TRUE	mmu-miR-3970
cin-miR-5604-3p	TRUE	cin-miR-5604-3p
mmu-miR-383-5p	TRUE	mmu-miR-383-5p
fru-miR-140	TRUE	fru-miR-140
mmr-miR-186	TRUE	mmr-miR-186
pha-let-7i	TRUE	pha-let-7i
ami-miR-15b-3p	TRUE	ami-miR-15b-3p
cin-miR-4219-5p	TRUE	cin-miR-4219-5p
pgi-miR6135e-5p	TRUE	pgi-miR6135e-5p
mmu-miR-544-3p	TRUE	mmu-miR-544-3p
pgi-miR6135d	TRUE	pgi-miR6135d
fhe-miR-745b	TRUE	fhe-miR-745b
lja-miR5287b-3p	TRUE	lja-miR5287b-3p
prd-miR-7954-3p	TRUE	prd-miR-7954-3p
pgi-miR6135c	TRUE	pgi-miR6135c
ggo-let-7i	TRUE	ggo-let-7i
str-miR-37b-5p	TRUE	str-miR-37b-5p
aof-miR12147	TRUE	aof-miR12147
sme-miR-1992-5p	TRUE	sme-miR-1992-5p
ami-let-7i-5p	TRUE	ami-let-7i-5p
eun-miR827-5p	TRUE	eun-miR827-5p
tni-miR-140	TRUE	tni-miR-140
bta-miR-2325c	TRUE	bta-miR-2325c
mmu-miR-335-3p	TRUE	mmu-miR-335-3p
prd-miR-7946-5p	TRUE	prd-miR-7946-5p
gsa-miR-76a-3p	TRUE	gsa-miR-76a-3p
sme-miR-125a-3p	TRUE	sme-miR-125a-3p
cja-miR-1282	TRUE	cja-miR-1282
sme-miR-124b-5p	TRUE	sme-miR-124b-5p
bta-miR-2285e	TRUE	bta-miR-2285e
dno-miR-140-5p	TRUE	dno-miR-140-5p
prd-miR-7930-3p	TRUE	prd-miR-7930-3p
eun-miR10211a-5p	TRUE	eun-miR10211a-5p
bta-miR-2284p	TRUE	bta-miR-2284p
esi-miR3469-3p	TRUE	esi-miR3469-3p
gsa-miR-31-3p	TRUE	gsa-miR-31-3p
bta-miR-2284l	TRUE	bta-miR-2284l
pal-miR-383-5p	TRUE	pal-miR-383-5p
mml-miR-7176-3p	TRUE	mml-miR-7176-3p
ssc-miR-9814-3p	TRUE	ssc-miR-9814-3p
bta-miR-2312	TRUE	bta-miR-2312
mml-miR-6529-3p	TRUE	mml-miR-6529-3p
mml-miR-518d-5p	TRUE	mml-miR-518d-5p
esi-miR3463-5p	TRUE	esi-miR3463-5p
cin-miR-9-5p	TRUE	cin-miR-9-5p
sma-miR-8464-5p	TRUE	sma-miR-8464-5p
ami-miR-383-5p	TRUE	ami-miR-383-5p
mml-miR-544	TRUE	mml-miR-544
sma-miR-8462-5p	TRUE	sma-miR-8462-5p
tgu-miR-383-5p	TRUE	tgu-miR-383-5p
mml-miR-511-5p	TRUE	mml-miR-511-5p
oan-miR-186-3p	TRUE	oan-miR-186-3p
prd-miR-7902-5p	TRUE	prd-miR-7902-5p
mmu-miR-3073a-3p	TRUE	mmu-miR-3073a-3p
pal-miR-335-3p	TRUE	pal-miR-335-3p
gga-miR-1815	TRUE	gga-miR-1815
bmo-miR-3396	TRUE	bmo-miR-3396
ame-miR-3747b-5p	TRUE	ame-miR-3747b-5p
cin-miR-4039-3p	TRUE	cin-miR-4039-3p
gga-miR-1786	TRUE	gga-miR-1786
bta-miR-2285db	TRUE	bta-miR-2285db
sma-miR-8454-5p	TRUE	sma-miR-8454-5p
oan-miR-148-5p	TRUE	oan-miR-148-5p
oan-miR-7434-5p	TRUE	oan-miR-7434-5p
mml-miR-186-3p	TRUE	mml-miR-186-3p
bta-miR-2285cw	TRUE	bta-miR-2285cw
cin-miR-5599-5p	TRUE	cin-miR-5599-5p
sma-miR-8441-3p	TRUE	sma-miR-8441-3p
tgu-miR-2978	TRUE	tgu-miR-2978
emu-miR-2c-5p	TRUE	emu-miR-2c-5p
dmo-miR-306-3p	TRUE	dmo-miR-306-3p
gra-miR8728	TRUE	gra-miR8728
sma-miR-8440-3p	TRUE	sma-miR-8440-3p
ssc-let-7i-5p	TRUE	ssc-let-7i-5p
mle-miR-219-3p	TRUE	mle-miR-219-3p
bmo-miR-2790-3p	TRUE	bmo-miR-2790-3p
sma-miR-8435-3p	TRUE	sma-miR-8435-3p
bta-miR-2285bt	TRUE	bta-miR-2285bt
mmu-miR-2137	TRUE	mmu-miR-2137
sma-miR-8432-5p	TRUE	sma-miR-8432-5p
bta-miR-2285ba	TRUE	bta-miR-2285ba
lja-miR11108k-3p	TRUE	lja-miR11108k-3p
ssa-miR-730a-3p	TRUE	ssa-miR-730a-3p
oan-miR-140-5p	TRUE	oan-miR-140-5p
mdo-miR-7386i-5p	TRUE	mdo-miR-7386i-5p
aly-miR3447-3p	TRUE	aly-miR3447-3p
bta-miR-2284w	TRUE	bta-miR-2284w
dme-miR-967-3p	TRUE	dme-miR-967-3p
pbv-let-7i-5p	TRUE	pbv-let-7i-5p
ssa-miR-462a-5p	TRUE	ssa-miR-462a-5p
mml-let-7i-5p	TRUE	mml-let-7i-5p
ssa-miR-449b-3p	TRUE	ssa-miR-449b-3p
bta-miR-2284u	TRUE	bta-miR-2284u
cin-miR-4127-5p	TRUE	cin-miR-4127-5p
lja-miR11085-3p	TRUE	lja-miR11085-3p
mmu-miR-541-3p	TRUE	mmu-miR-541-3p
pal-miR-140-5p	TRUE	pal-miR-140-5p
pal-miR-458-5p	TRUE	pal-miR-458-5p
cin-miR-4124-5p	TRUE	cin-miR-4124-5p
bdo-miR-981	TRUE	bdo-miR-981
egr-miR-2c-5p	TRUE	egr-miR-2c-5p
sma-miR-8406-3p	TRUE	sma-miR-8406-3p
ami-miR-140-5p	TRUE	ami-miR-140-5p
mle-miR-184-5p	TRUE	mle-miR-184-5p
gga-let-7i	TRUE	gga-let-7i
bdi-miR7761-3p	TRUE	bdi-miR7761-3p
tgu-miR-140-5p	TRUE	tgu-miR-140-5p
chi-miR-186-3p	TRUE	chi-miR-186-3p
egr-miR-10266-5p	TRUE	egr-miR-10266-5p
aga-miR-10371-5p	TRUE	aga-miR-10371-5p
egr-miR-10235-3p	TRUE	egr-miR-10235-3p
ppy-miR-615-3p	TRUE	ppy-miR-615-3p
mghv-miR-M1-2-5p	TRUE	mghv-miR-M1-2-5p
dme-miR-4967-3p	TRUE	dme-miR-4967-3p
ame-miR-9865-5p	TRUE	ame-miR-9865-5p
nve-miR-9465	TRUE	nve-miR-9465
cin-miR-4062-5p	TRUE	cin-miR-4062-5p
mdv1-miR-M7-5p	TRUE	mdv1-miR-M7-5p
chi-let-7i-5p	TRUE	chi-let-7i-5p
aca-miR-9577-3p	TRUE	aca-miR-9577-3p
pal-miR-186-3p	TRUE	pal-miR-186-3p
ssa-let-7i-5p	TRUE	ssa-let-7i-5p
mdo-miR-9b-5p	TRUE	mdo-miR-9b-5p
fru-let-7i	TRUE	fru-let-7i
lgi-miR-1988	TRUE	lgi-miR-1988
pal-miR-10000-3p	TRUE	pal-miR-10000-3p
ppy-miR-562	TRUE	ppy-miR-562
sme-miR-754c-1-3p	TRUE	sme-miR-754c-1-3p
mmu-miR-153-5p	TRUE	mmu-miR-153-5p
ame-miR-3747a-5p	TRUE	ame-miR-3747a-5p
aca-miR-5416	TRUE	aca-miR-5416
eun-miR10222-5p	TRUE	eun-miR10222-5p
aca-miR-5408a-3p	TRUE	aca-miR-5408a-3p
sme-miR-277d-3p	TRUE	sme-miR-277d-3p
bta-miR-1282	TRUE	bta-miR-1282
pab-miR482x	TRUE	pab-miR482x
ppy-miR-517c-5p	TRUE	ppy-miR-517c-5p
cin-miR-4006c-3p	TRUE	cin-miR-4006c-3p
pab-miR482w	TRUE	pab-miR482w
pal-let-7i-5p	TRUE	pal-let-7i-5p
lgi-miR-981	TRUE	lgi-miR-981
mmu-miR-140-5p	TRUE	mmu-miR-140-5p
ppy-miR-511	TRUE	ppy-miR-511
pab-miR11551a	TRUE	pab-miR11551a
tch-miR-140-5p	TRUE	tch-miR-140-5p
pab-miR11548	TRUE	pab-miR11548
cin-miR-4002-5p	TRUE	cin-miR-4002-5p
dme-miR-2495-5p	TRUE	dme-miR-2495-5p
cfa-miR-8866	TRUE	cfa-miR-8866
ppy-miR-383	TRUE	ppy-miR-383
aly-miR837-5p	TRUE	aly-miR837-5p
efu-miR-3958	TRUE	efu-miR-3958
cfa-miR-8839	TRUE	cfa-miR-8839
sma-miR-8456-5p	TRUE	sma-miR-8456-5p
mmu-miR-1264-5p	TRUE	mmu-miR-1264-5p
sma-miR-8450-3p	TRUE	sma-miR-8450-3p
aca-let-7i-5p	TRUE	aca-let-7i-5p
dme-miR-2279-3p	TRUE	dme-miR-2279-3p
cfa-miR-8796	TRUE	cfa-miR-8796
dme-miR-193-5p	TRUE	dme-miR-193-5p
abu-miR-462	TRUE	abu-miR-462
efu-miR-140	TRUE	efu-miR-140
mdo-miR-7265-5p	TRUE	mdo-miR-7265-5p
osa-miR6245b-3p	TRUE	osa-miR6245b-3p
sma-miR-755-5p	TRUE	sma-miR-755-5p
dme-miR-11-5p	TRUE	dme-miR-11-5p
hsa-miR-6529-3p	TRUE	hsa-miR-6529-3p
gga-miR-1557	TRUE	gga-miR-1557
osa-miR5793	TRUE	osa-miR5793
tcf-miR-10325	TRUE	tcf-miR-10325
eel-miR-7552-3p	TRUE	eel-miR-7552-3p
abu-let-7i	TRUE	abu-let-7i
aly-miR3449-3p	TRUE	aly-miR3449-3p
eel-miR-7552-2-3p	TRUE	eel-miR-7552-2-3p
dme-bantam-5p	TRUE	dme-bantam-5p
hsa-miR-544a	TRUE	hsa-miR-544a
cel-miR-83-3p	TRUE	cel-miR-83-3p
sha-miR-1329	TRUE	sha-miR-1329
chi-miR-383	TRUE	chi-miR-383
pab-miR11552	TRUE	pab-miR11552
gmo-miR-19a-2-5p	TRUE	gmo-miR-19a-2-5p
hsa-miR-5006-3p	TRUE	hsa-miR-5006-3p
cel-miR-797-3p	TRUE	cel-miR-797-3p
eel-miR-11054-5p	TRUE	eel-miR-11054-5p
cel-miR-793	TRUE	cel-miR-793
hvu-miR6205	TRUE	hvu-miR6205
chi-miR-342-5p	TRUE	chi-miR-342-5p
gmo-miR-153b-5p	TRUE	gmo-miR-153b-5p
ppy-miR-140-5p	TRUE	ppy-miR-140-5p
sfr-miR-2756-3p	TRUE	sfr-miR-2756-3p
tca-miR-6012-5p	TRUE	tca-miR-6012-5p
sko-miR-183	TRUE	sko-miR-183
chi-miR-335-3p	TRUE	chi-miR-335-3p
gmo-miR-140-5p	TRUE	gmo-miR-140-5p
cel-miR-51-5p	TRUE	cel-miR-51-5p
dme-miR-4945-5p	TRUE	dme-miR-4945-5p
cel-miR-4931	TRUE	cel-miR-4931
ppy-miR-1282	TRUE	ppy-miR-1282
tca-miR-3895-5p	TRUE	tca-miR-3895-5p
hsa-miR-4659b-3p	TRUE	hsa-miR-4659b-3p
eca-miR-1842	TRUE	eca-miR-1842
aly-miR838-3p	TRUE	aly-miR838-3p
hsa-miR-4659a-3p	TRUE	hsa-miR-4659a-3p
csi-miR3951b-3p	TRUE	csi-miR3951b-3p
mdo-miR-12337-3p	TRUE	mdo-miR-12337-3p
hsa-miR-9851-5p	TRUE	hsa-miR-9851-5p
hsa-miR-4658	TRUE	hsa-miR-4658
gmo-miR-129-5p	TRUE	gmo-miR-129-5p
mml-miR-7196-5p	TRUE	mml-miR-7196-5p
tca-miR-3868-5p	TRUE	tca-miR-3868-5p
bmo-miR-3427	TRUE	bmo-miR-3427
sha-let-7i	TRUE	sha-let-7i
pab-miR11454b	TRUE	pab-miR11454b
mdo-miR-12320-5p	TRUE	mdo-miR-12320-5p
pab-miR11454a	TRUE	pab-miR11454a
vvi-miR3626-5p	TRUE	vvi-miR3626-5p
eca-miR-8984	TRUE	eca-miR-8984
tca-miR-3849-3p	TRUE	tca-miR-3849-3p
aga-miR-981	TRUE	aga-miR-981
oni-miR-462	TRUE	oni-miR-462
sfr-miR-10495-3p	TRUE	sfr-miR-10495-3p
sfr-miR-10495-3-3p	TRUE	sfr-miR-10495-3-3p
aca-miR-5405-5p	TRUE	aca-miR-5405-5p
tgu-miR-7644-3p	TRUE	tgu-miR-7644-3p
chi-miR-140-5p	TRUE	chi-miR-140-5p
sfr-miR-10482-3p	TRUE	sfr-miR-10482-3p
eca-miR-514b	TRUE	eca-miR-514b
mdo-let-7i-5p	TRUE	mdo-let-7i-5p
tca-miR-3842-3p	TRUE	tca-miR-3842-3p
mml-miR-586	TRUE	mml-miR-586
tgu-miR-458-5p	TRUE	tgu-miR-458-5p
bmo-miR-3316	TRUE	bmo-miR-3316
eca-miR-3958	TRUE	eca-miR-3958
sfr-miR-10473-5p	TRUE	sfr-miR-10473-5p
tca-miR-3836c-5p	TRUE	tca-miR-3836c-5p
hme-miR-981	TRUE	hme-miR-981
eca-miR-383	TRUE	eca-miR-383
oni-miR-10938	TRUE	oni-miR-10938
aae-miR-981	TRUE	aae-miR-981
tch-miR-9771d	TRUE	tch-miR-9771d
ccr-let-7i	TRUE	ccr-let-7i
sfr-miR-10453-3p	TRUE	sfr-miR-10453-3p
oni-miR-10836	TRUE	oni-miR-10836
bmo-miR-3249	TRUE	bmo-miR-3249
mml-miR-562	TRUE	mml-miR-562
cbr-miR-7593	TRUE	cbr-miR-7593
cca-miR6111-5p	TRUE	cca-miR6111-5p
gma-miR9760	TRUE	gma-miR9760
tcf-miR-981	TRUE	tcf-miR-981
bmo-miR-3244	TRUE	bmo-miR-3244
bta-miR-2434	TRUE	bta-miR-2434
bta-miR-2285d	TRUE	bta-miR-2285d
cbr-miR-83	TRUE	cbr-miR-83
bmo-miR-3241	TRUE	bmo-miR-3241
mml-miR-520a-5p	TRUE	mml-miR-520a-5p
oni-miR-10698	TRUE	oni-miR-10698
rno-miR-488-3p	TRUE	rno-miR-488-3p
gmo-miR-7552-3p	TRUE	gmo-miR-7552-3p
oni-miR-10681	TRUE	oni-miR-10681
bmo-miR-3228	TRUE	bmo-miR-3228
tca-miR-981	TRUE	tca-miR-981
bdi-miR7723b-3p	TRUE	bdi-miR7723b-3p
cbr-miR-76	TRUE	cbr-miR-76
stu-miR8011a-5p	TRUE	stu-miR8011a-5p
mml-miR-383	TRUE	mml-miR-383
aca-miR-5431	TRUE	aca-miR-5431
osa-miR5161	TRUE	osa-miR5161
ppt-miR11316	TRUE	ppt-miR11316
eca-miR-140-5p	TRUE	eca-miR-140-5p
ssa-miR-462b-5p	TRUE	ssa-miR-462b-5p
tca-miR-11629-5p	TRUE	tca-miR-11629-5p
aca-miR-5424	TRUE	aca-miR-5424
spu-miR-981	TRUE	spu-miR-981
mml-miR-335-3p	TRUE	mml-miR-335-3p
oni-let-7i	TRUE	oni-let-7i
osa-miR5081	TRUE	osa-miR5081
tae-miR9773	TRUE	tae-miR9773
eca-miR-1282	TRUE	eca-miR-1282
aly-miR837-3p	TRUE	aly-miR837-3p
aca-miR-5396b-3p	TRUE	aca-miR-5396b-3p
tca-miR-11623-3p	TRUE	tca-miR-11623-3p
ipu-miR-462	TRUE	ipu-miR-462
stu-miR8041b-5p	TRUE	stu-miR8041b-5p
bmo-miR-2768-3p	TRUE	bmo-miR-2768-3p
sko-miR-190	TRUE	sko-miR-190
stu-miR8041a-5p	TRUE	stu-miR8041a-5p
cbn-miR-76	TRUE	cbn-miR-76
aca-miR-383-5p	TRUE	aca-miR-383-5p
cgr-miR-186-3p	TRUE	cgr-miR-186-3p
hsa-miR-5739	TRUE	hsa-miR-5739
dre-miR-462	TRUE	dre-miR-462
ipu-let-7i	TRUE	ipu-let-7i
cbn-miR-51	TRUE	cbn-miR-51
rno-let-7i-5p	TRUE	rno-let-7i-5p
tae-miR9652-5p	TRUE	tae-miR9652-5p
rlcv-miR-rL1-35-3p	TRUE	rlcv-miR-rL1-35-3p
gma-miR1535b	TRUE	gma-miR1535b
cgr-miR-140-5p	TRUE	cgr-miR-140-5p
hsa-miR-562	TRUE	hsa-miR-562
tae-miR9679-5p	TRUE	tae-miR9679-5p
gma-miR1535a	TRUE	gma-miR1535a
dre-let-7i	TRUE	dre-let-7i
tae-miR9675-3p	TRUE	tae-miR9675-3p
bma-miR-9537	TRUE	bma-miR-9537
crm-miR-355	TRUE	crm-miR-355
gma-miR10417	TRUE	gma-miR10417
bta-miR-488	TRUE	bta-miR-488
osa-miR1862e	TRUE	osa-miR1862e
mle-miR-193-5p	TRUE	mle-miR-193-5p
mml-miR-140-5p	TRUE	mml-miR-140-5p
ssa-miR-29c-5p	TRUE	ssa-miR-29c-5p
prd-miR-7892-3p	TRUE	prd-miR-7892-3p
oha-let-7i-5p	TRUE	oha-let-7i-5p
cre-miR1162-3p	TRUE	cre-miR1162-3p
hsa-miR-548g-3p	TRUE	hsa-miR-548g-3p
ppe-miR482c-5p	TRUE	ppe-miR482c-5p
gga-miR-7463-3p	TRUE	gga-miR-7463-3p
hsa-miR-6830-3p	TRUE	hsa-miR-6830-3p
rno-miR-451-3p	TRUE	rno-miR-451-3p
oga-let-7i	TRUE	oga-let-7i
gga-miR-6710-3p	TRUE	gga-miR-6710-3p
gga-miR-6584-5p	TRUE	gga-miR-6584-5p
smo-miR1104	TRUE	smo-miR1104
bta-miR-2444	TRUE	bta-miR-2444
stu-miR8016	TRUE	stu-miR8016
aca-miR-140-5p	TRUE	aca-miR-140-5p
bta-miR-2421	TRUE	bta-miR-2421
gga-miR-1816	TRUE	gga-miR-1816
rno-miR-3576	TRUE	rno-miR-3576
bta-miR-2365	TRUE	bta-miR-2365
gma-miR169r	TRUE	gma-miR169r
dps-miR-957-5p	TRUE	dps-miR-957-5p
ppc-miR-84c-3p	TRUE	ppc-miR-84c-3p
gma-miR169o	TRUE	gma-miR169o
ppc-miR-8217-5p	TRUE	ppc-miR-8217-5p
ppc-miR-8364j-5p	TRUE	ppc-miR-8364j-5p
sme-let-7c-3p	TRUE	sme-let-7c-3p
xtr-miR-191	TRUE	xtr-miR-191
hsa-miR-517-5p	TRUE	hsa-miR-517-5p
ppc-miR-8364d-5p	TRUE	ppc-miR-8364d-5p
rno-miR-336-5p	TRUE	rno-miR-336-5p
xla-miR-191-5p	TRUE	xla-miR-191-5p
blv-miR-B4-5p	TRUE	blv-miR-B4-5p
dvi-miR-9544c-5p	TRUE	dvi-miR-9544c-5p
hsa-miR-511-5p	TRUE	hsa-miR-511-5p
mtr-miR5254	TRUE	mtr-miR5254
cfa-miR-8799b	TRUE	cfa-miR-8799b
hsa-miR-6083	TRUE	hsa-miR-6083
tch-miR-191-5p	TRUE	tch-miR-191-5p
bta-miR-2321	TRUE	bta-miR-2321
pbv-miR-9650-3p	TRUE	pbv-miR-9650-3p
ssc-miR-191	TRUE	ssc-miR-191
bfl-miR-4905	TRUE	bfl-miR-4905
ptr-let-7i	TRUE	ptr-let-7i
sbo-miR-191	TRUE	sbo-miR-191
bta-miR-2301	TRUE	bta-miR-2301
mle-miR-2001-3p	TRUE	mle-miR-2001-3p
rno-miR-191a-5p	TRUE	rno-miR-191a-5p
ptr-miR-191	TRUE	ptr-miR-191
sfr-miR-10476-3p	TRUE	sfr-miR-10476-3p
cfa-miR-3958	TRUE	cfa-miR-3958
ppy-miR-191	TRUE	ppy-miR-191
eca-miR-9070	TRUE	eca-miR-9070
cfa-miR-383	TRUE	cfa-miR-383
ppa-miR-191	TRUE	ppa-miR-191
pha-miR-191	TRUE	pha-miR-191
eca-miR-6529	TRUE	eca-miR-6529
bta-miR-2284g	TRUE	bta-miR-2284g
dvi-miR-306-3p	TRUE	dvi-miR-306-3p
pbv-miR-191-5p	TRUE	pbv-miR-191-5p
eca-miR-544b	TRUE	eca-miR-544b
rno-miR-186-3p	TRUE	rno-miR-186-3p
ocu-let-7i-5p	TRUE	ocu-let-7i-5p
pal-miR-191-5p	TRUE	pal-miR-191-5p
eca-miR-544	TRUE	eca-miR-544
cpo-miR-383-5p	TRUE	cpo-miR-383-5p
bta-miR-1842	TRUE	bta-miR-1842
hsa-miR-4760-3p	TRUE	hsa-miR-4760-3p
oha-miR-191-5p	TRUE	oha-miR-191-5p
rno-miR-544-3p	TRUE	rno-miR-544-3p
hsa-miR-4684-3p	TRUE	hsa-miR-4684-3p
pte-miR-11961c-5p	TRUE	pte-miR-11961c-5p
hsa-miR-4753-3p	TRUE	hsa-miR-4753-3p
oga-miR-191	TRUE	oga-miR-191
oar-let-7i	TRUE	oar-let-7i
ocu-miR-191-5p	TRUE	ocu-miR-191-5p
bta-miR-1814b	TRUE	bta-miR-1814b
bdo-miR-958	TRUE	bdo-miR-958
mtr-miR2677	TRUE	mtr-miR2677
oan-miR-7402-5p	TRUE	oan-miR-7402-5p
cpo-miR-335-3p	TRUE	cpo-miR-335-3p
oar-miR-191	TRUE	oar-miR-191
mmu-miR-7116-3p	TRUE	mmu-miR-7116-3p
pte-miR-11951a-5p	TRUE	pte-miR-11951a-5p
oan-miR-191-5p	TRUE	oan-miR-191-5p
ppc-miR-8282a-3p	TRUE	ppc-miR-8282a-3p
mmu-miR-7057-3p	TRUE	mmu-miR-7057-3p
nle-miR-191	TRUE	nle-miR-191
mmu-miR-191-5p	TRUE	mmu-miR-191-5p
mmu-miR-6987-5p	TRUE	mmu-miR-6987-5p
mmr-miR-191	TRUE	mmr-miR-191
dvi-miR-981-3p	TRUE	dvi-miR-981-3p
ptr-miR-544	TRUE	ptr-miR-544
mdv2-miR-M15-3p	TRUE	mdv2-miR-M15-3p
bdo-miR-193	TRUE	bdo-miR-193
rno-miR-140-5p	TRUE	rno-miR-140-5p
mml-miR-191-5p	TRUE	mml-miR-191-5p
dvi-miR-9721-3p	TRUE	dvi-miR-9721-3p
dvi-miR-1003-3p	TRUE	dvi-miR-1003-3p
mdo-miR-191-5p	TRUE	mdo-miR-191-5p
dvi-bantam-5p	TRUE	dvi-bantam-5p
mdv1-miR-M6-3p	TRUE	mdv1-miR-M6-3p
mmu-let-7j	TRUE	mmu-let-7j
bta-miR-11996	TRUE	bta-miR-11996
ptc-miR6461	TRUE	ptc-miR6461
hsa-miR-191-5p	TRUE	hsa-miR-191-5p
dsi-miR-974-5p	TRUE	dsi-miR-974-5p
mml-miR-7164-3p	TRUE	mml-miR-7164-3p
hsa-miR-383-5p	TRUE	hsa-miR-383-5p
ggo-miR-191	TRUE	ggo-miR-191
dsi-miR-974-3p	TRUE	dsi-miR-974-3p
dno-let-7i-5p	TRUE	dno-let-7i-5p
gga-miR-191-5p	TRUE	gga-miR-191-5p
dsi-miR-967-3p	TRUE	dsi-miR-967-3p
bta-let-7i	TRUE	bta-let-7i
eca-miR-191a	TRUE	eca-miR-191a
bdi-miR7779-5p	TRUE	bdi-miR7779-5p
oan-miR-1421l-1-3p	TRUE	oan-miR-1421l-1-3p
dno-miR-191-5p	TRUE	dno-miR-191-5p
cel-miR-8190-5p	TRUE	cel-miR-8190-5p
mdo-miR-7386e-5p	TRUE	mdo-miR-7386e-5p
bra-miR9564-3p	TRUE	bra-miR9564-3p
dma-miR-191	TRUE	dma-miR-191
dsi-miR-981-3p	TRUE	dsi-miR-981-3p
cel-miR-8190-3p	TRUE	cel-miR-8190-3p
aae-miR-11911	TRUE	aae-miR-11911
cpo-miR-191-5p	TRUE	cpo-miR-191-5p
bdi-miR7772-3p	TRUE	bdi-miR7772-3p
ggo-miR-517c-5p	TRUE	ggo-miR-517c-5p
hsa-miR-3682-5p	TRUE	hsa-miR-3682-5p
ppc-miR-76-3p	TRUE	ppc-miR-76-3p
cpi-miR-191-5p	TRUE	cpi-miR-191-5p
cpo-miR-140-5p	TRUE	cpo-miR-140-5p
cja-miR-191	TRUE	cja-miR-191
ggo-miR-383	TRUE	ggo-miR-383
ssc-miR-9844-3p	TRUE	ssc-miR-9844-3p
bra-miR9559-5p	TRUE	bra-miR9559-5p
hsa-miR-3657	TRUE	hsa-miR-3657
chi-miR-191-5p	TRUE	chi-miR-191-5p
mdo-miR-7371q-5p	TRUE	mdo-miR-7371q-5p
oni-miR-10605	TRUE	oni-miR-10605
cgr-miR-191-5p	TRUE	cgr-miR-191-5p
dme-miR-957-5p	TRUE	dme-miR-957-5p
oni-miR-10594c	TRUE	oni-miR-10594c
hsa-miR-3606-5p	TRUE	hsa-miR-3606-5p
cfa-miR-191	TRUE	cfa-miR-191
bdi-miR7751-5p	TRUE	bdi-miR7751-5p
bta-miR-191	TRUE	bta-miR-191
bdi-miR7743-5p	TRUE	bdi-miR7743-5p
cpo-miR-1264-5p	TRUE	cpo-miR-1264-5p
dqu-miR-981-3p	TRUE	dqu-miR-981-3p
ppy-miR-544	TRUE	ppy-miR-544
hsa-miR-335-3p	TRUE	hsa-miR-335-3p
lva-miR-981-3p	TRUE	lva-miR-981-3p
ami-miR-191-5p	TRUE	ami-miR-191-5p
dse-miR-974-3p	TRUE	dse-miR-974-3p
aca-miR-191-5p	TRUE	aca-miR-191-5p
ipu-miR-223	TRUE	ipu-miR-223
EFAU004_00870	TRUE	EFAU004_00870
prd-miR-7914-5p	TRUE	prd-miR-7914-5p
cel-miR-5545-5p	TRUE	cel-miR-5545-5p
dpu-miR-981	TRUE	dpu-miR-981
cel-miR-4932	TRUE	cel-miR-4932
dps-miR-981-3p	TRUE	dps-miR-981-3p
hsa-miR-106a-3p	TRUE	hsa-miR-106a-3p
prd-miR-7880c-5p	TRUE	prd-miR-7880c-5p
cel-miR-4816-3p	TRUE	cel-miR-4816-3p
xtr-let-7i	TRUE	xtr-let-7i
hpo-miR-83-5p	TRUE	hpo-miR-83-5p
hsa-let-7i-5p	TRUE	hsa-let-7i-5p
pvu-miR159a.2	TRUE	pvu-miR159a.2
dps-miR-2551-5p	TRUE	dps-miR-2551-5p
cel-miR-4812-5p	TRUE	cel-miR-4812-5p
hpo-miR-252-3p	TRUE	hpo-miR-252-3p
cpi-miR-383-5p	TRUE	cpi-miR-383-5p
dps-miR-2507b-3p	TRUE	dps-miR-2507b-3p
bmo-miR-2818	TRUE	bmo-miR-2818
mtr-miR169k	TRUE	mtr-miR169k
hpo-miR-81-3p	TRUE	hpo-miR-81-3p
hpo-miR-10084-3p	TRUE	hpo-miR-10084-3p
xla-miR-15b-3p	TRUE	xla-miR-15b-3p
ola-miR-142	TRUE	ola-miR-142
dno-miR-6529-3p	TRUE	dno-miR-6529-3p
hpo-miR-36a-3p	TRUE	hpo-miR-36a-3p
cel-miR-355-5p	TRUE	cel-miR-355-5p
ola-miR-140-5p	TRUE	ola-miR-140-5p
gma-miR9752	TRUE	gma-miR9752
nle-let-7i	TRUE	nle-let-7i
pol-miR-140-5p	TRUE	pol-miR-140-5p
xla-let-7i-5p	TRUE	xla-let-7i-5p
ptr-miR-562	TRUE	ptr-miR-562
gma-miR10420	TRUE	gma-miR10420
cel-miR-247-5p	TRUE	cel-miR-247-5p
mdo-miR-7251-5p	TRUE	mdo-miR-7251-5p
ghr-miR7497	TRUE	ghr-miR7497
oha-miR-383-5p	TRUE	oha-miR-383-5p
gga-miR-7449-3p	TRUE	gga-miR-7449-3p
gga-miR-1764-3p	TRUE	gga-miR-1764-3p
nbr-miR-462	TRUE	nbr-miR-462
dme-miR-981-3p	TRUE	dme-miR-981-3p
gga-miR-6706-5p	TRUE	gga-miR-6706-5p
hsa-miR-140-5p	TRUE	hsa-miR-140-5p
pma-miR-17c	TRUE	pma-miR-17c
mdo-miR-383-5p	TRUE	mdo-miR-383-5p
hpo-miR-10092-5p	TRUE	hpo-miR-10092-5p
pma-miR-129a-5p	TRUE	pma-miR-129a-5p
mse-miR-2768	TRUE	mse-miR-2768
ptr-miR-517b	TRUE	ptr-miR-517b
pca-miR-981-3p	TRUE	pca-miR-981-3p
hpo-miR-10068-3p	TRUE	hpo-miR-10068-3p
ptr-miR-511	TRUE	ptr-miR-511
ppy-let-7i	TRUE	ppy-let-7i
nbr-let-7i	TRUE	nbr-let-7i
ptr-miR-383	TRUE	ptr-miR-383
mze-miR-462	TRUE	mze-miR-462
ppt-miR902f-3p	TRUE	ppt-miR902f-3p
hpo-miR-10051-3p	TRUE	hpo-miR-10051-3p
pal-miR-6529-3p	TRUE	pal-miR-6529-3p
dme-miR-4953-3p	TRUE	dme-miR-4953-3p
gga-miR-6634-5p	TRUE	gga-miR-6634-5p
hsa-miR-1282	TRUE	hsa-miR-1282
dme-miR-3643-5p	TRUE	dme-miR-3643-5p
pal-miR-544-3p	TRUE	pal-miR-544-3p
bfl-miR-190	TRUE	bfl-miR-190
cpi-miR-148a-5p	TRUE	cpi-miR-148a-5p
ssa-miR-7552a-3p	TRUE	ssa-miR-7552a-3p
dme-miR-1016-5p	TRUE	dme-miR-1016-5p
hpo-miR-10024-3p	TRUE	hpo-miR-10024-3p
dre-miR-153b-5p	TRUE	dre-miR-153b-5p
ccr-miR-140-5p	TRUE	ccr-miR-140-5p
crm-miR-76	TRUE	crm-miR-76
pmi-miR-981-3p	TRUE	pmi-miR-981-3p
crm-miR-51	TRUE	crm-miR-51
mdo-miR-186-3p	TRUE	mdo-miR-186-3p
ssa-miR-730a-2-3p	TRUE	ssa-miR-730a-2-3p
cpi-miR-140-5p	TRUE	cpi-miR-140-5p
tni-let-7i	TRUE	tni-let-7i
cre-miR1156.2	TRUE	cre-miR1156.2
bdi-miR7730-3p	TRUE	bdi-miR7730-3p
cca-miR6117	TRUE	cca-miR6117
mze-let-7i	TRUE	mze-let-7i
bdi-miR7729b-5p	TRUE	bdi-miR7729b-5p
mtr-miR7698-5p	TRUE	mtr-miR7698-5p
dre-miR-140-5p	TRUE	dre-miR-140-5p
bdi-miR7729a-5p	TRUE	bdi-miR7729a-5p
gga-miR-6562-5p	TRUE	gga-miR-6562-5p
oha-miR-140-5p	TRUE	oha-miR-140-5p
cin-miR-4217-3p	TRUE	cin-miR-4217-3p
gga-miR-6560-5p	TRUE	gga-miR-6560-5p
oha-miR-135-1-3p	TRUE	oha-miR-135-1-3p
cbr-miR-73a	TRUE	cbr-miR-73a
ppt-miR1045	TRUE	ppt-miR1045
mtr-miR5244	TRUE	mtr-miR5244
cbr-miR-355	TRUE	cbr-miR-355
mdo-miR-140-5p	TRUE	mdo-miR-140-5p
mtr-miR2619a	TRUE	mtr-miR2619a
cel-miR-8197-3p	TRUE	cel-miR-8197-3p
gga-miR-383-5p	TRUE	gga-miR-383-5p
cel-miR-8196a-3p	TRUE	cel-miR-8196a-3p
dqu-miR-6037-5p	TRUE	dqu-miR-6037-5p
hpo-miR-83-3p	TRUE	hpo-miR-83-3p
atr-miR8617	TRUE	atr-miR8617
cbr-miR-2227	TRUE	cbr-miR-2227
cbr-miR-792	TRUE	cbr-miR-792
osa-miR2870	TRUE	osa-miR2870
gso-miR3522b	TRUE	gso-miR3522b
ptr-miR-1282	TRUE	ptr-miR-1282
bta-miR-2386	TRUE	bta-miR-2386
gso-miR3522a	TRUE	gso-miR3522a
cbn-miR-7616	TRUE	cbn-miR-7616
tgu-let-7i-5p	TRUE	tgu-let-7i-5p
ppe-miR6291c-3p	TRUE	ppe-miR6291c-3p
bta-miR-2325a	TRUE	bta-miR-2325a
dqu-miR-283-3p	TRUE	dqu-miR-283-3p
oni-miR-10872	TRUE	oni-miR-10872
ppe-miR6288c-5p	TRUE	ppe-miR6288c-5p
cli-miR-9615-3p	TRUE	cli-miR-9615-3p
mmu-miR-7093-3p	TRUE	mmu-miR-7093-3p
dqu-miR-279c-5p	TRUE	dqu-miR-279c-5p
ppe-miR6288b-5p	TRUE	ppe-miR6288b-5p
hpo-miR-10134-5p	TRUE	hpo-miR-10134-5p
cqu-miR-981	TRUE	cqu-miR-981
tch-let-7i-5p	TRUE	tch-let-7i-5p
bbe-miR-190-5p	TRUE	bbe-miR-190-5p
hpo-miR-10134-2-5p	TRUE	hpo-miR-10134-2-5p
cbn-miR-355	TRUE	cbn-miR-355
mmu-miR-7086-3p	TRUE	mmu-miR-7086-3p
odi-miR-1497b	TRUE	odi-miR-1497b
pma-miR-17b	TRUE	pma-miR-17b
cpo-miR-6529-3p	TRUE	cpo-miR-6529-3p
pti-miR5477	TRUE	pti-miR5477
odi-miR-1497a	TRUE	odi-miR-1497a
atr-miR8609	TRUE	atr-miR8609
ppc-miR-8335-3p	TRUE	ppc-miR-8335-3p
oni-miR-10611	TRUE	oni-miR-10611
pma-miR-140	TRUE	pma-miR-140
cpa-miR8146	TRUE	cpa-miR8146
gra-miR8705	TRUE	gra-miR8705
ath-miR870-3p	TRUE	ath-miR870-3p
cpo-let-7i-5p	TRUE	cpo-let-7i-5p
ocu-miR-9851-5p	TRUE	ocu-miR-9851-5p
cli-miR-9646-5p	TRUE	cli-miR-9646-5p
tcf-miR-10304	TRUE	tcf-miR-10304
cli-miR-458-5p	TRUE	cli-miR-458-5p
xtr-miR-383	TRUE	xtr-miR-383
ssa-miR-140-5p	TRUE	ssa-miR-140-5p
ath-miR8182	TRUE	ath-miR8182
pte-miR-35o-3p	TRUE	pte-miR-35o-3p
cpi-miR-9594-3p	TRUE	cpi-miR-9594-3p
ath-miR824-3p	TRUE	ath-miR824-3p
ocu-miR-6529-3p	TRUE	ocu-miR-6529-3p
dps-miR-2572-5p	TRUE	dps-miR-2572-5p
cja-miR-544	TRUE	cja-miR-544
mmu-miR-712-5p	TRUE	mmu-miR-712-5p
ssa-miR-106b-3p	TRUE	ssa-miR-106b-3p
mmu-miR-7092-3p	TRUE	mmu-miR-7092-3p
ppc-miR-8250c-5p	TRUE	ppc-miR-8250c-5p
ssa-miR-106a-3p	TRUE	ssa-miR-106a-3p
ame-miR-981-3p	TRUE	ame-miR-981-3p
tca-miR-6010-5p	TRUE	tca-miR-6010-5p
cja-miR-450c	TRUE	cja-miR-450c
bta-miR-6122-5p	TRUE	bta-miR-6122-5p
ppc-miR-8242-3p	TRUE	ppc-miR-8242-3p
oar-miR-544-3p	TRUE	oar-miR-544-3p
ath-miR838	TRUE	ath-miR838
aly-miR824-3p	TRUE	aly-miR824-3p
ath-miR837-3p	TRUE	ath-miR837-3p
ocu-miR-383-5p	TRUE	ocu-miR-383-5p
mmu-miR-698-3p	TRUE	mmu-miR-698-3p
mmu-miR-6974-5p	TRUE	mmu-miR-6974-5p
bta-miR-383	TRUE	bta-miR-383
ocu-miR-335-3p	TRUE	ocu-miR-335-3p
hme-miR-9b	TRUE	hme-miR-9b
cli-miR-140-5p	TRUE	cli-miR-140-5p
mmu-miR-6935-3p	TRUE	mmu-miR-6935-3p
dps-miR-2528	TRUE	dps-miR-2528
ath-miR5649b	TRUE	ath-miR5649b
mmu-miR-6946-3p	TRUE	mmu-miR-6946-3p
cpi-let-7i-5p	TRUE	cpi-let-7i-5p
dps-miR-2511	TRUE	dps-miR-2511
ath-miR5649a	TRUE	ath-miR5649a
hme-miR-2768	TRUE	hme-miR-2768
ocu-miR-2387-5p	TRUE	ocu-miR-2387-5p
gmo-miR-11232-3p	TRUE	gmo-miR-11232-3p
gga-miR-148a-5p	TRUE	gga-miR-148a-5p

## Sheet: EFAU004_01228-node table
S4 Table, The network of predicted relationships between hub genes and milRNAs in Enterococcus faecium
The interactions between milRNAs and EFAU004_01228 gene
AverageShortestPathLength	BetweennessCentrality	ClosenessCentrality	ClusteringCoefficient	Degree	Eccentricity	IsSingleNode	name	NeighborhoodConnectivity	NumberOfDirectedEdges	NumberOfUndirectedEdges	PartnerOfMultiEdgedNodePairs	Radiality	selected	SelfLoops	shared name	Stress	TopologicalCoefficient
1.99926	0	0.500186	0	1	2	FALSE	ami-miR-34b-5p	1345	0	1	0	0.999257	TRUE	0	ami-miR-34b-5p	0	0
1.99926	0	0.500186	0	1	2	FALSE	pin-miR8788-5p	1345	0	1	0	0.999257	TRUE	0	pin-miR8788-5p	0	0
1.99926	0	0.500186	0	1	2	FALSE	ggo-miR-483	1345	0	1	0	0.999257	TRUE	0	ggo-miR-483	0	0
1.99926	0	0.500186	0	1	2	FALSE	fru-miR-192	1345	0	1	0	0.999257	TRUE	0	fru-miR-192	0	0
1.99926	0	0.500186	0	1	2	FALSE	ami-miR-34c-5p	1345	0	1	0	0.999257	TRUE	0	ami-miR-34c-5p	0	0
1.99926	0	0.500186	0	1	2	FALSE	oar-miR-1185-5p	1345	0	1	0	0.999257	TRUE	0	oar-miR-1185-5p	0	0
1.99926	0	0.500186	0	1	2	FALSE	bta-miR-34b	1345	0	1	0	0.999257	TRUE	0	bta-miR-34b	0	0
1.99926	0	0.500186	0	1	2	FALSE	cja-miR-369-3p	1345	0	1	0	0.999257	TRUE	0	cja-miR-369-3p	0	0
1.99926	0	0.500186	0	1	2	FALSE	lus-miR390a	1345	0	1	0	0.999257	TRUE	0	lus-miR390a	0	0
1.99926	0	0.500186	0	1	2	FALSE	bta-miR-544a	1345	0	1	0	0.999257	TRUE	0	bta-miR-544a	0	0
1.99926	0	0.500186	0	1	2	FALSE	oar-miR-152	1345	0	1	0	0.999257	TRUE	0	oar-miR-152	0	0
1.99926	0	0.500186	0	1	2	FALSE	lus-miR390b	1345	0	1	0	0.999257	TRUE	0	lus-miR390b	0	0
1.99926	0	0.500186	0	1	2	FALSE	gma-miR10424a	1345	0	1	0	0.999257	TRUE	0	gma-miR10424a	0	0
1.99926	0	0.500186	0	1	2	FALSE	api-miR-3031	1345	0	1	0	0.999257	TRUE	0	api-miR-3031	0	0
1.99926	0	0.500186	0	1	2	FALSE	bta-miR-6775	1345	0	1	0	0.999257	TRUE	0	bta-miR-6775	0	0
1.99926	0	0.500186	0	1	2	FALSE	lus-miR390c	1345	0	1	0	0.999257	TRUE	0	lus-miR390c	0	0
1.99926	0	0.500186	0	1	2	FALSE	gma-miR10424b	1345	0	1	0	0.999257	TRUE	0	gma-miR10424b	0	0
1.99926	0	0.500186	0	1	2	FALSE	cbr-miR-57	1345	0	1	0	0.999257	TRUE	0	cbr-miR-57	0	0
1.99926	0	0.500186	0	1	2	FALSE	oar-miR-369-3p	1345	0	1	0	0.999257	TRUE	0	oar-miR-369-3p	0	0
1.99926	0	0.500186	0	1	2	FALSE	lus-miR390d	1345	0	1	0	0.999257	TRUE	0	lus-miR390d	0	0
1.99926	0	0.500186	0	1	2	FALSE	gma-miR10424c	1345	0	1	0	0.999257	TRUE	0	gma-miR10424c	0	0
1.99926	0	0.500186	0	1	2	FALSE	cbr-miR-7592	1345	0	1	0	0.999257	TRUE	0	cbr-miR-7592	0	0
1.99926	0	0.500186	0	1	2	FALSE	pma-miR-1b	1345	0	1	0	0.999257	TRUE	0	pma-miR-1b	0	0
1.99926	0	0.500186	0	1	2	FALSE	api-miR-1	1345	0	1	0	0.999257	TRUE	0	api-miR-1	0	0
1.99926	0	0.500186	0	1	2	FALSE	gma-miR10424d	1345	0	1	0	0.999257	TRUE	0	gma-miR10424d	0	0
1.99926	0	0.500186	0	1	2	FALSE	cja-miR-505	1345	0	1	0	0.999257	TRUE	0	cja-miR-505	0	0
1.99926	0	0.500186	0	1	2	FALSE	ccr-miR-142-3p	1345	0	1	0	0.999257	TRUE	0	ccr-miR-142-3p	0	0
1.99926	0	0.500186	0	1	2	FALSE	pma-miR-1c-3p	1345	0	1	0	0.999257	TRUE	0	pma-miR-1c-3p	0	0
1.99926	0	0.500186	0	1	2	FALSE	ptc-miR390a	1345	0	1	0	0.999257	TRUE	0	ptc-miR390a	0	0
1.99926	0	0.500186	0	1	2	FALSE	oar-miR-487b-5p	1345	0	1	0	0.999257	TRUE	0	oar-miR-487b-5p	0	0
1.99926	0	0.500186	0	1	2	FALSE	fve-miR171h	1345	0	1	0	0.999257	TRUE	0	fve-miR171h	0	0
1.99926	0	0.500186	0	1	2	FALSE	lva-miR-29a-3p	1345	0	1	0	0.999257	TRUE	0	lva-miR-29a-3p	0	0
1.99926	0	0.500186	0	1	2	FALSE	ptc-miR390b	1345	0	1	0	0.999257	TRUE	0	ptc-miR390b	0	0
1.99926	0	0.500186	0	1	2	FALSE	fve-miR390a	1345	0	1	0	0.999257	TRUE	0	fve-miR390a	0	0
1.99926	0	0.500186	0	1	2	FALSE	aqc-miR167	1345	0	1	0	0.999257	TRUE	0	aqc-miR167	0	0
1.99926	0	0.500186	0	1	2	FALSE	cel-miR-57-5p	1345	0	1	0	0.999257	TRUE	0	cel-miR-57-5p	0	0
1.99926	0	0.500186	0	1	2	FALSE	ptc-miR390c	1345	0	1	0	0.999257	TRUE	0	ptc-miR390c	0	0
1.99926	0	0.500186	0	1	2	FALSE	fve-miR390b	1345	0	1	0	0.999257	TRUE	0	fve-miR390b	0	0
1.99926	0	0.500186	0	1	2	FALSE	ptc-miR390d-5p	1345	0	1	0	0.999257	TRUE	0	ptc-miR390d-5p	0	0
1.99926	0	0.500186	0	1	2	FALSE	asu-miR-1-3p	1345	0	1	0	0.999257	TRUE	0	asu-miR-1-3p	0	0
1.99926	0	0.500186	0	1	2	FALSE	cja-miR-582	1345	0	1	0	0.999257	TRUE	0	cja-miR-582	0	0
1.99926	0	0.500186	0	1	2	FALSE	asu-miR-228-5p	1345	0	1	0	0.999257	TRUE	0	asu-miR-228-5p	0	0
1.99926	0	0.500186	0	1	2	FALSE	asu-miR-5347-3p	1345	0	1	0	0.999257	TRUE	0	asu-miR-5347-3p	0	0
1.99926	0	0.500186	0	1	2	FALSE	vvi-miR3631a-3p	1345	0	1	0	0.999257	TRUE	0	vvi-miR3631a-3p	0	0
1.99926	0	0.500186	0	1	2	FALSE	cfa-miR-34b	1345	0	1	0	0.999257	TRUE	0	cfa-miR-34b	0	0
1.99926	0	0.500186	0	1	2	FALSE	mco-miR-9-5p	1345	0	1	0	0.999257	TRUE	0	mco-miR-9-5p	0	0
1.99926	0	0.500186	0	1	2	FALSE	cfa-miR-544	1345	0	1	0	0.999257	TRUE	0	cfa-miR-544	0	0
1.99926	0	0.500186	0	1	2	FALSE	vvi-miR390	1345	0	1	0	0.999257	TRUE	0	vvi-miR390	0	0
1.99926	0	0.500186	0	1	2	FALSE	gga-miR-12236-5p	1345	0	1	0	0.999257	TRUE	0	gga-miR-12236-5p	0	0
1.99926	0	0.500186	0	1	2	FALSE	pmi-miR-1-3p	1345	0	1	0	0.999257	TRUE	0	pmi-miR-1-3p	0	0
1.99926	0	0.500186	0	1	2	FALSE	cfa-miR-8802	1345	0	1	0	0.999257	TRUE	0	cfa-miR-8802	0	0
1.99926	0	0.500186	0	1	2	FALSE	ocu-miR-140-5p	1345	0	1	0	0.999257	TRUE	0	ocu-miR-140-5p	0	0
1.99926	0	0.500186	0	1	2	FALSE	cja-miR-9921	1345	0	1	0	0.999257	TRUE	0	cja-miR-9921	0	0
1.99926	0	0.500186	0	1	2	FALSE	pny-let-7i	1345	0	1	0	0.999257	TRUE	0	pny-let-7i	0	0
1.99926	0	0.500186	0	1	2	FALSE	asu-miR-993-5p	1345	0	1	0	0.999257	TRUE	0	asu-miR-993-5p	0	0
1.99926	0	0.500186	0	1	2	FALSE	xla-miR-101-5p	1345	0	1	0	0.999257	TRUE	0	xla-miR-101-5p	0	0
1.99926	0	0.500186	0	1	2	FALSE	cgr-miR-142-3p	1345	0	1	0	0.999257	TRUE	0	cgr-miR-142-3p	0	0
1.99926	0	0.500186	0	1	2	FALSE	pny-miR-1	1345	0	1	0	0.999257	TRUE	0	pny-miR-1	0	0
1.99926	0	0.500186	0	1	2	FALSE	ath-miR157a-3p	1345	0	1	0	0.999257	TRUE	0	ath-miR157a-3p	0	0
1.99926	0	0.500186	0	1	2	FALSE	gga-miR-12293-5p	1345	0	1	0	0.999257	TRUE	0	gga-miR-12293-5p	0	0
1.99926	0	0.500186	0	1	2	FALSE	xla-miR-130a-3p	1345	0	1	0	0.999257	TRUE	0	xla-miR-130a-3p	0	0
1.99926	0	0.500186	0	1	2	FALSE	pny-miR-130a	1345	0	1	0	0.999257	TRUE	0	pny-miR-130a	0	0
1.99926	0	0.500186	0	1	2	FALSE	ath-miR157b-3p	1345	0	1	0	0.999257	TRUE	0	ath-miR157b-3p	0	0
1.99926	0	0.500186	0	1	2	FALSE	gga-miR-130c-3p	1345	0	1	0	0.999257	TRUE	0	gga-miR-130c-3p	0	0
1.99926	0	0.500186	0	1	2	FALSE	xla-miR-17-3p	1345	0	1	0	0.999257	TRUE	0	xla-miR-17-3p	0	0
1.99926	0	0.500186	0	1	2	FALSE	ocu-miR-152-3p	1345	0	1	0	0.999257	TRUE	0	ocu-miR-152-3p	0	0
1.99926	0	0.500186	0	1	2	FALSE	ath-miR413	1345	0	1	0	0.999257	TRUE	0	ath-miR413	0	0
1.99926	0	0.500186	0	1	2	FALSE	cgr-miR-34b-5p	1345	0	1	0	0.999257	TRUE	0	cgr-miR-34b-5p	0	0
1.99926	0	0.500186	0	1	2	FALSE	xla-miR-182-5p	1345	0	1	0	0.999257	TRUE	0	xla-miR-182-5p	0	0
1.99926	0	0.500186	0	1	2	FALSE	mdm-miR171a	1345	0	1	0	0.999257	TRUE	0	mdm-miR171a	0	0
1.99926	0	0.500186	0	1	2	FALSE	ocu-miR-17-3p	1345	0	1	0	0.999257	TRUE	0	ocu-miR-17-3p	0	0
1.99926	0	0.500186	0	1	2	FALSE	mdm-miR171b	1345	0	1	0	0.999257	TRUE	0	mdm-miR171b	0	0
1.99926	0	0.500186	0	1	2	FALSE	ata-miR319-5p	1345	0	1	0	0.999257	TRUE	0	ata-miR319-5p	0	0
1.99926	0	0.500186	0	1	2	FALSE	chi-miR-34b-5p	1345	0	1	0	0.999257	TRUE	0	chi-miR-34b-5p	0	0
1.99926	0	0.500186	0	1	2	FALSE	ath-miR5020a	1345	0	1	0	0.999257	TRUE	0	ath-miR5020a	0	0
1.99926	0	0.500186	0	1	2	FALSE	ptc-miR6444	1345	0	1	0	0.999257	TRUE	0	ptc-miR6444	0	0
1.99926	0	0.500186	0	1	2	FALSE	ata-miR390-5p	1345	0	1	0	0.999257	TRUE	0	ata-miR390-5p	0	0
1.99926	0	0.500186	0	1	2	FALSE	chi-miR-451-3p	1345	0	1	0	0.999257	TRUE	0	chi-miR-451-3p	0	0
1.99926	0	0.500186	0	1	2	FALSE	gga-miR-140-5p	1345	0	1	0	0.999257	TRUE	0	gga-miR-140-5p	0	0
1.99926	0	0.500186	0	1	2	FALSE	gmo-let-7i-5p	1345	0	1	0	0.999257	TRUE	0	gmo-let-7i-5p	0	0
1.99926	0	0.500186	0	1	2	FALSE	xla-miR-192-5p	1345	0	1	0	0.999257	TRUE	0	xla-miR-192-5p	0	0
1.99926	0	0.500186	0	1	2	FALSE	ocu-miR-182-5p	1345	0	1	0	0.999257	TRUE	0	ocu-miR-182-5p	0	0
1.99926	0	0.500186	0	1	2	FALSE	pol-miR-1-3p	1345	0	1	0	0.999257	TRUE	0	pol-miR-1-3p	0	0
1.99926	0	0.500186	0	1	2	FALSE	gmo-miR-1-3p	1345	0	1	0	0.999257	TRUE	0	gmo-miR-1-3p	0	0
1.99926	0	0.500186	0	1	2	FALSE	xla-miR-30a-3p	1345	0	1	0	0.999257	TRUE	0	xla-miR-30a-3p	0	0
1.99926	0	0.500186	0	1	2	FALSE	cli-miR-130a-3p	1345	0	1	0	0.999257	TRUE	0	cli-miR-130a-3p	0	0
1.99926	0	0.500186	0	1	2	FALSE	ppa-let-7g	1345	0	1	0	0.999257	TRUE	0	ppa-let-7g	0	0
1.99926	0	0.500186	0	1	2	FALSE	mdm-miR171p	1345	0	1	0	0.999257	TRUE	0	mdm-miR171p	0	0
1.99926	0	0.500186	0	1	2	FALSE	ppa-let-7i	1345	0	1	0	0.999257	TRUE	0	ppa-let-7i	0	0
1.99926	0	0.500186	0	1	2	FALSE	mdm-miR390a	1345	0	1	0	0.999257	TRUE	0	mdm-miR390a	0	0
1.99926	0	0.500186	0	1	2	FALSE	ath-miR390a-5p	1345	0	1	0	0.999257	TRUE	0	ath-miR390a-5p	0	0
1.99926	0	0.500186	0	1	2	FALSE	ppa-miR-1	1345	0	1	0	0.999257	TRUE	0	ppa-miR-1	0	0
1.99926	0	0.500186	0	1	2	FALSE	cin-miR-4028-3p	1345	0	1	0	0.999257	TRUE	0	cin-miR-4028-3p	0	0
1.99926	0	0.500186	0	1	2	FALSE	mdm-miR390b	1345	0	1	0	0.999257	TRUE	0	mdm-miR390b	0	0
1.99926	0	0.500186	0	1	2	FALSE	ath-miR390b-5p	1345	0	1	0	0.999257	TRUE	0	ath-miR390b-5p	0	0
1.99926	0	0.500186	0	1	2	FALSE	cin-miR-4030-5p	1345	0	1	0	0.999257	TRUE	0	cin-miR-4030-5p	0	0
1.99926	0	0.500186	0	1	2	FALSE	ocu-miR-30d-3p	1345	0	1	0	0.999257	TRUE	0	ocu-miR-30d-3p	0	0
1.99926	0	0.500186	0	1	2	FALSE	mdm-miR390c	1345	0	1	0	0.999257	TRUE	0	mdm-miR390c	0	0
1.99926	0	0.500186	0	1	2	FALSE	cli-miR-140-5p	1345	0	1	0	0.999257	TRUE	0	cli-miR-140-5p	0	0
1.99926	0	0.500186	0	1	2	FALSE	xtr-miR-130a	1345	0	1	0	0.999257	TRUE	0	xtr-miR-130a	0	0
1.99926	0	0.500186	0	1	2	FALSE	ppa-miR-34c	1345	0	1	0	0.999257	TRUE	0	ppa-miR-34c	0	0
1.99926	0	0.500186	0	1	2	FALSE	mdm-miR390d	1345	0	1	0	0.999257	TRUE	0	mdm-miR390d	0	0
1.99926	0	0.500186	0	1	2	FALSE	gmo-miR-130a-3p	1345	0	1	0	0.999257	TRUE	0	gmo-miR-130a-3p	0	0
1.99926	0	0.500186	0	1	2	FALSE	ath-miR5658	1345	0	1	0	0.999257	TRUE	0	ath-miR5658	0	0
1.99926	0	0.500186	0	1	2	FALSE	gga-miR-1605	1345	0	1	0	0.999257	TRUE	0	gga-miR-1605	0	0
1.99926	0	0.500186	0	1	2	FALSE	xtr-miR-140	1345	0	1	0	0.999257	TRUE	0	xtr-miR-140	0	0
1.99926	0	0.500186	0	1	2	FALSE	mdm-miR390e	1345	0	1	0	0.999257	TRUE	0	mdm-miR390e	0	0
1.99926	0	0.500186	0	1	2	FALSE	ppc-miR-1	1345	0	1	0	0.999257	TRUE	0	ppc-miR-1	0	0
1.99926	0	0.500186	0	1	2	FALSE	mdm-miR390f	1345	0	1	0	0.999257	TRUE	0	mdm-miR390f	0	0
1.99926	0	0.500186	0	1	2	FALSE	ath-miR416	1345	0	1	0	0.999257	TRUE	0	ath-miR416	0	0
1.99926	0	0.500186	0	1	2	FALSE	ppc-miR-2243	1345	0	1	0	0.999257	TRUE	0	ppc-miR-2243	0	0
1.99926	0	0.500186	0	1	2	FALSE	gmo-miR-138-3-3p	1345	0	1	0	0.999257	TRUE	0	gmo-miR-138-3-3p	0	0
1.99926	0	0.500186	0	1	2	FALSE	ath-miR835-5p	1345	0	1	0	0.999257	TRUE	0	ath-miR835-5p	0	0
1.99926	0	0.500186	0	1	2	FALSE	xtr-miR-17-3p	1345	0	1	0	0.999257	TRUE	0	xtr-miR-17-3p	0	0
1.99926	0	0.500186	0	1	2	FALSE	gga-miR-1685-3p	1345	0	1	0	0.999257	TRUE	0	gga-miR-1685-3p	0	0
1.99926	0	0.500186	0	1	2	FALSE	ath-miR417	1345	0	1	0	0.999257	TRUE	0	ath-miR417	0	0
1.99926	0	0.500186	0	1	2	FALSE	ppc-miR-2253d-3p	1345	0	1	0	0.999257	TRUE	0	ppc-miR-2253d-3p	0	0
1.99926	0	0.500186	0	1	2	FALSE	xtr-miR-182-5p	1345	0	1	0	0.999257	TRUE	0	xtr-miR-182-5p	0	0
1.99926	0	0.500186	0	1	2	FALSE	pte-miR-11964-5p	1345	0	1	0	0.999257	TRUE	0	pte-miR-11964-5p	0	0
1.99926	0	0.500186	0	1	2	FALSE	gga-miR-17-3p	1345	0	1	0	0.999257	TRUE	0	gga-miR-17-3p	0	0
1.99926	0	0.500186	0	1	2	FALSE	cin-miR-4176-5p	1345	0	1	0	0.999257	TRUE	0	cin-miR-4176-5p	0	0
1.99926	0	0.500186	0	1	2	FALSE	xtr-miR-192	1345	0	1	0	0.999257	TRUE	0	xtr-miR-192	0	0
1.99926	0	0.500186	0	1	2	FALSE	cja-miR-142	1345	0	1	0	0.999257	TRUE	0	cja-miR-142	0	0
1.99926	0	0.500186	0	1	2	FALSE	cli-miR-17-3p	1345	0	1	0	0.999257	TRUE	0	cli-miR-17-3p	0	0
1.99926	0	0.500186	0	1	2	FALSE	cja-miR-2355	1345	0	1	0	0.999257	TRUE	0	cja-miR-2355	0	0
1.99926	0	0.500186	0	1	2	FALSE	pte-miR-281-3p	1345	0	1	0	0.999257	TRUE	0	pte-miR-281-3p	0	0
1.99926	0	0.500186	0	1	2	FALSE	cli-miR-1803-3p	1345	0	1	0	0.999257	TRUE	0	cli-miR-1803-3p	0	0
1.99926	0	0.500186	0	1	2	FALSE	xtr-miR-30a-3p	1345	0	1	0	0.999257	TRUE	0	xtr-miR-30a-3p	0	0
1.99926	0	0.500186	0	1	2	FALSE	cja-miR-544	1345	0	1	0	0.999257	TRUE	0	cja-miR-544	0	0
1.99926	0	0.500186	0	1	2	FALSE	cli-miR-182-5p	1345	0	1	0	0.999257	TRUE	0	cli-miR-182-5p	0	0
1.99926	0	0.500186	0	1	2	FALSE	gra-miR530a	1345	0	1	0	0.999257	TRUE	0	gra-miR530a	0	0
1.99926	0	0.500186	0	1	2	FALSE	mdm-miR7120a-3p	1345	0	1	0	0.999257	TRUE	0	mdm-miR7120a-3p	0	0
1.99926	0	0.500186	0	1	2	FALSE	ppc-miR-8295-3p	1345	0	1	0	0.999257	TRUE	0	ppc-miR-8295-3p	0	0
1.99926	0	0.500186	0	1	2	FALSE	cli-miR-215-5p	1345	0	1	0	0.999257	TRUE	0	cli-miR-215-5p	0	0
1.99926	0	0.500186	0	1	2	FALSE	pte-miR-35q-1-5p	1345	0	1	0	0.999257	TRUE	0	pte-miR-35q-1-5p	0	0
1.99926	0	0.500186	0	1	2	FALSE	mdm-miR7120b-3p	1345	0	1	0	0.999257	TRUE	0	mdm-miR7120b-3p	0	0
1.99926	0	0.500186	0	1	2	FALSE	gga-miR-1784b-3p	1345	0	1	0	0.999257	TRUE	0	gga-miR-1784b-3p	0	0
1.99926	0	0.500186	0	1	2	FALSE	gga-miR-1784b-5p	1345	0	1	0	0.999257	TRUE	0	gga-miR-1784b-5p	0	0
1.99926	0	0.500186	0	1	2	FALSE	cli-miR-30d-3p	1345	0	1	0	0.999257	TRUE	0	cli-miR-30d-3p	0	0
1.99926	0	0.500186	0	1	2	FALSE	odi-let-7b	1345	0	1	0	0.999257	TRUE	0	odi-let-7b	0	0
1.99926	0	0.500186	0	1	2	FALSE	ppc-miR-8326-5p	1345	0	1	0	0.999257	TRUE	0	ppc-miR-8326-5p	0	0
1.99926	0	0.500186	0	1	2	FALSE	zma-miR171l-3p	1345	0	1	0	0.999257	TRUE	0	zma-miR171l-3p	0	0
1.99926	0	0.500186	0	1	2	FALSE	ppc-miR-8335-3p	1345	0	1	0	0.999257	TRUE	0	ppc-miR-8335-3p	0	0
1.99926	0	0.500186	0	1	2	FALSE	zma-miR171m-3p	1345	0	1	0	0.999257	TRUE	0	zma-miR171m-3p	0	0
1.99926	0	0.500186	0	1	2	FALSE	mdo-miR-12301-5p	1345	0	1	0	0.999257	TRUE	0	mdo-miR-12301-5p	0	0
1.99926	0	0.500186	0	1	2	FALSE	atr-miR8609	1345	0	1	0	0.999257	TRUE	0	atr-miR8609	0	0
1.99926	0	0.500186	0	1	2	FALSE	gra-miR8781b	1345	0	1	0	0.999257	TRUE	0	gra-miR8781b	0	0
1.99926	0	0.500186	0	1	2	FALSE	cpo-miR-34b-5p	1345	0	1	0	0.999257	TRUE	0	cpo-miR-34b-5p	0	0
1.99926	0	0.500186	0	1	2	FALSE	zma-miR390a-5p	1345	0	1	0	0.999257	TRUE	0	zma-miR390a-5p	0	0
1.99926	0	0.500186	0	1	2	FALSE	zma-miR390b-5p	1345	0	1	0	0.999257	TRUE	0	zma-miR390b-5p	0	0
1.99926	0	0.500186	0	1	2	FALSE	gga-miR-182-5p	1345	0	1	0	0.999257	TRUE	0	gga-miR-182-5p	0	0
1.99926	0	0.500186	0	1	2	FALSE	bbe-miR-1-5p	1345	0	1	0	0.999257	TRUE	0	bbe-miR-1-5p	0	0
1.99926	0	0.500186	0	1	2	FALSE	atr-miR390.2	1345	0	1	0	0.999257	TRUE	0	atr-miR390.2	0	0
1.99926	0	0.500186	0	1	2	FALSE	odi-miR-281	1345	0	1	0	0.999257	TRUE	0	odi-miR-281	0	0
1.99926	0	0.500186	0	1	2	FALSE	atr-miR828	1345	0	1	0	0.999257	TRUE	0	atr-miR828	0	0
1.99926	0	0.500186	0	1	2	FALSE	ptr-miR-1185	1345	0	1	0	0.999257	TRUE	0	ptr-miR-1185	0	0
1.99926	0	0.500186	0	1	2	FALSE	bbe-miR-4868c-3p	1345	0	1	0	0.999257	TRUE	0	bbe-miR-4868c-3p	0	0
1.99926	0	0.500186	0	1	2	FALSE	crm-miR-57	1345	0	1	0	0.999257	TRUE	0	crm-miR-57	0	0
1.99926	0	0.500186	0	1	2	FALSE	zma-miR827-5p	1345	0	1	0	0.999257	TRUE	0	zma-miR827-5p	0	0
1.99926	0	0.500186	0	1	2	FALSE	oga-miR-130a	1345	0	1	0	0.999257	TRUE	0	oga-miR-130a	0	0
1.99926	0	0.500186	0	1	2	FALSE	gga-miR-215-5p	1345	0	1	0	0.999257	TRUE	0	gga-miR-215-5p	0	0
1.99926	0	0.500186	0	1	2	FALSE	ppe-miR6297a	1345	0	1	0	0.999257	TRUE	0	ppe-miR6297a	0	0
1.99926	0	0.500186	0	1	2	FALSE	atr-miR8586	1345	0	1	0	0.999257	TRUE	0	atr-miR8586	0	0
1.99926	0	0.500186	0	1	2	FALSE	ppe-miR8126-3p	1345	0	1	0	0.999257	TRUE	0	ppe-miR8126-3p	0	0
1.99926	0	0.500186	0	1	2	FALSE	bdi-miR395j-5p	1345	0	1	0	0.999257	TRUE	0	bdi-miR395j-5p	0	0
1.99926	0	0.500186	0	1	2	FALSE	oga-miR-152	1345	0	1	0	0.999257	TRUE	0	oga-miR-152	0	0
1.99926	0	0.500186	0	1	2	FALSE	ppt-miR1027a	1345	0	1	0	0.999257	TRUE	0	ppt-miR1027a	0	0
1.99926	0	0.500186	0	1	2	FALSE	bdi-miR395p-5p	1345	0	1	0	0.999257	TRUE	0	bdi-miR395p-5p	0	0
1.99926	0	0.500186	0	1	2	FALSE	oga-miR-182	1345	0	1	0	0.999257	TRUE	0	oga-miR-182	0	0
1.99926	0	0.500186	0	1	2	FALSE	mdo-miR-130c-3p	1345	0	1	0	0.999257	TRUE	0	mdo-miR-130c-3p	0	0
1.99926	0	0.500186	0	1	2	FALSE	cme-miR390a	1345	0	1	0	0.999257	TRUE	0	cme-miR390a	0	0
1.99926	0	0.500186	0	1	2	FALSE	ppt-miR1027b	1345	0	1	0	0.999257	TRUE	0	ppt-miR1027b	0	0
1.99926	0	0.500186	0	1	2	FALSE	bdi-miR5056	1345	0	1	0	0.999257	TRUE	0	bdi-miR5056	0	0
1.99926	0	0.500186	0	1	2	FALSE	ptr-miR-130a	1345	0	1	0	0.999257	TRUE	0	ptr-miR-130a	0	0
1.99926	0	0.500186	0	1	2	FALSE	hco-miR-1	1345	0	1	0	0.999257	TRUE	0	hco-miR-1	0	0
1.99926	0	0.500186	0	1	2	FALSE	gga-miR-3526	1345	0	1	0	0.999257	TRUE	0	gga-miR-3526	0	0
1.99926	0	0.500186	0	1	2	FALSE	cme-miR390b	1345	0	1	0	0.999257	TRUE	0	cme-miR390b	0	0
1.99926	0	0.500186	0	1	2	FALSE	ppt-miR1027c	1345	0	1	0	0.999257	TRUE	0	ppt-miR1027c	0	0
1.99926	0	0.500186	0	1	2	FALSE	ptr-miR-140	1345	0	1	0	0.999257	TRUE	0	ptr-miR-140	0	0
1.99926	0	0.500186	0	1	2	FALSE	cme-miR390c	1345	0	1	0	0.999257	TRUE	0	cme-miR390c	0	0
1.99926	0	0.500186	0	1	2	FALSE	mdo-miR-140-5p	1345	0	1	0	0.999257	TRUE	0	mdo-miR-140-5p	0	0
1.99926	0	0.500186	0	1	2	FALSE	cme-miR390d	1345	0	1	0	0.999257	TRUE	0	cme-miR390d	0	0
1.99926	0	0.500186	0	1	2	FALSE	cpa-miR390a	1345	0	1	0	0.999257	TRUE	0	cpa-miR390a	0	0
1.99926	0	0.500186	0	1	2	FALSE	ppt-miR1045	1345	0	1	0	0.999257	TRUE	0	ppt-miR1045	0	0
1.99926	0	0.500186	0	1	2	FALSE	ptr-miR-152	1345	0	1	0	0.999257	TRUE	0	ptr-miR-152	0	0
1.99926	0	0.500186	0	1	2	FALSE	oha-miR-130b-3p	1345	0	1	0	0.999257	TRUE	0	oha-miR-130b-3p	0	0
1.99926	0	0.500186	0	1	2	FALSE	hhi-miR-1	1345	0	1	0	0.999257	TRUE	0	hhi-miR-1	0	0
1.99926	0	0.500186	0	1	2	FALSE	mdo-miR-152-3p	1345	0	1	0	0.999257	TRUE	0	mdo-miR-152-3p	0	0
1.99926	0	0.500186	0	1	2	FALSE	gga-miR-6558-3p	1345	0	1	0	0.999257	TRUE	0	gga-miR-6558-3p	0	0
1.99926	0	0.500186	0	1	2	FALSE	cpa-miR390b	1345	0	1	0	0.999257	TRUE	0	cpa-miR390b	0	0
1.99926	0	0.500186	0	1	2	FALSE	ppt-miR1063a	1345	0	1	0	0.999257	TRUE	0	ppt-miR1063a	0	0
1.99926	0	0.500186	0	1	2	FALSE	ptr-miR-17-3p	1345	0	1	0	0.999257	TRUE	0	ptr-miR-17-3p	0	0
1.99926	0	0.500186	0	1	2	FALSE	mdo-miR-1643a-3p	1345	0	1	0	0.999257	TRUE	0	mdo-miR-1643a-3p	0	0
1.99926	0	0.500186	0	1	2	FALSE	ppt-miR1063b	1345	0	1	0	0.999257	TRUE	0	ppt-miR1063b	0	0
1.99926	0	0.500186	0	1	2	FALSE	ptr-miR-182	1345	0	1	0	0.999257	TRUE	0	ptr-miR-182	0	0
1.99926	0	0.500186	0	1	2	FALSE	oha-miR-140-5p	1345	0	1	0	0.999257	TRUE	0	oha-miR-140-5p	0	0
1.99926	0	0.500186	0	1	2	FALSE	hma-miR-3004	1345	0	1	0	0.999257	TRUE	0	hma-miR-3004	0	0
1.99926	0	0.500186	0	1	2	FALSE	mdo-miR-17-3p	1345	0	1	0	0.999257	TRUE	0	mdo-miR-17-3p	0	0
1.99926	0	0.500186	0	1	2	FALSE	ppt-miR1063c	1345	0	1	0	0.999257	TRUE	0	ppt-miR1063c	0	0
1.99926	0	0.500186	0	1	2	FALSE	hme-miR-1a	1345	0	1	0	0.999257	TRUE	0	hme-miR-1a	0	0
1.99926	0	0.500186	0	1	2	FALSE	bbe-miR-29b-5p	1345	0	1	0	0.999257	TRUE	0	bbe-miR-29b-5p	0	0
1.99926	0	0.500186	0	1	2	FALSE	ppt-miR1063d	1345	0	1	0	0.999257	TRUE	0	ppt-miR1063d	0	0
1.99926	0	0.500186	0	1	2	FALSE	hme-miR-281	1345	0	1	0	0.999257	TRUE	0	hme-miR-281	0	0
1.99926	0	0.500186	0	1	2	FALSE	mdo-miR-182-5p	1345	0	1	0	0.999257	TRUE	0	mdo-miR-182-5p	0	0
1.99926	0	0.500186	0	1	2	FALSE	gga-miR-6581-3p	1345	0	1	0	0.999257	TRUE	0	gga-miR-6581-3p	0	0
1.99926	0	0.500186	0	1	2	FALSE	ppt-miR1063e	1345	0	1	0	0.999257	TRUE	0	ppt-miR1063e	0	0
1.99926	0	0.500186	0	1	2	FALSE	ptr-miR-215	1345	0	1	0	0.999257	TRUE	0	ptr-miR-215	0	0
1.99926	0	0.500186	0	1	2	FALSE	cpi-miR-140-5p	1345	0	1	0	0.999257	TRUE	0	cpi-miR-140-5p	0	0
1.99926	0	0.500186	0	1	2	FALSE	ppt-miR1063f	1345	0	1	0	0.999257	TRUE	0	ppt-miR1063f	0	0
1.99926	0	0.500186	0	1	2	FALSE	oha-miR-17-3p	1345	0	1	0	0.999257	TRUE	0	oha-miR-17-3p	0	0
1.99926	0	0.500186	0	1	2	FALSE	bbe-miR-34g-5p	1345	0	1	0	0.999257	TRUE	0	bbe-miR-34g-5p	0	0
1.99926	0	0.500186	0	1	2	FALSE	ppt-miR1063g	1345	0	1	0	0.999257	TRUE	0	ppt-miR1063g	0	0
1.99926	0	0.500186	0	1	2	FALSE	bdo-miR-1	1345	0	1	0	0.999257	TRUE	0	bdo-miR-1	0	0
1.99926	0	0.500186	0	1	2	FALSE	hpo-miR-1-3p	1345	0	1	0	0.999257	TRUE	0	hpo-miR-1-3p	0	0
1.99926	0	0.500186	0	1	2	FALSE	oha-miR-182-5p	1345	0	1	0	0.999257	TRUE	0	oha-miR-182-5p	0	0
1.99926	0	0.500186	0	1	2	FALSE	mdo-miR-215	1345	0	1	0	0.999257	TRUE	0	mdo-miR-215	0	0
1.99926	0	0.500186	0	1	2	FALSE	ppt-miR1063h	1345	0	1	0	0.999257	TRUE	0	ppt-miR1063h	0	0
1.99926	0	0.500186	0	1	2	FALSE	bfl-miR-1-3p	1345	0	1	0	0.999257	TRUE	0	bfl-miR-1-3p	0	0
1.99926	0	0.500186	0	1	2	FALSE	gga-miR-6632-5p	1345	0	1	0	0.999257	TRUE	0	gga-miR-6632-5p	0	0
1.99926	0	0.500186	0	1	2	FALSE	ptr-miR-369	1345	0	1	0	0.999257	TRUE	0	ptr-miR-369	0	0
1.99926	0	0.500186	0	1	2	FALSE	oha-miR-194-3p	1345	0	1	0	0.999257	TRUE	0	oha-miR-194-3p	0	0
1.99926	0	0.500186	0	1	2	FALSE	cpi-miR-152-3p	1345	0	1	0	0.999257	TRUE	0	cpi-miR-152-3p	0	0
1.99926	0	0.500186	0	1	2	FALSE	bfl-miR-29b-3p	1345	0	1	0	0.999257	TRUE	0	bfl-miR-29b-3p	0	0
1	1	1	0	1345	1	FALSE	EFAU004_01228	1	0	1345	0	1	TRUE	0	EFAU004_01228	1807680	0
1.99926	0	0.500186	0	1	2	FALSE	bdi-miR390a-5p	1345	0	1	0	0.999257	TRUE	0	bdi-miR390a-5p	0	0
1.99926	0	0.500186	0	1	2	FALSE	ppy-let-7g	1345	0	1	0	0.999257	TRUE	0	ppy-let-7g	0	0
1.99926	0	0.500186	0	1	2	FALSE	mdo-miR-30e-3p	1345	0	1	0	0.999257	TRUE	0	mdo-miR-30e-3p	0	0
1.99926	0	0.500186	0	1	2	FALSE	bma-miR-228	1345	0	1	0	0.999257	TRUE	0	bma-miR-228	0	0
1.99926	0	0.500186	0	1	2	FALSE	ppy-let-7i	1345	0	1	0	0.999257	TRUE	0	ppy-let-7i	0	0
1.99926	0	0.500186	0	1	2	FALSE	oha-miR-219-1-3p	1345	0	1	0	0.999257	TRUE	0	oha-miR-219-1-3p	0	0
1.99926	0	0.500186	0	1	2	FALSE	hpo-miR-10068-3p	1345	0	1	0	0.999257	TRUE	0	hpo-miR-10068-3p	0	0
1.99926	0	0.500186	0	1	2	FALSE	cpi-miR-182-5p	1345	0	1	0	0.999257	TRUE	0	cpi-miR-182-5p	0	0
1.99926	0	0.500186	0	1	2	FALSE	ppy-miR-1	1345	0	1	0	0.999257	TRUE	0	ppy-miR-1	0	0
1.99926	0	0.500186	0	1	2	FALSE	bdi-miR5181a-3p	1345	0	1	0	0.999257	TRUE	0	bdi-miR5181a-3p	0	0
1.99926	0	0.500186	0	1	2	FALSE	oha-miR-30d-3p	1345	0	1	0	0.999257	TRUE	0	oha-miR-30d-3p	0	0
1.99926	0	0.500186	0	1	2	FALSE	bma-miR-5872	1345	0	1	0	0.999257	TRUE	0	bma-miR-5872	0	0
1.99926	0	0.500186	0	1	2	FALSE	cpi-miR-192-5p	1345	0	1	0	0.999257	TRUE	0	cpi-miR-192-5p	0	0
1.99926	0	0.500186	0	1	2	FALSE	gga-miR-6691-5p	1345	0	1	0	0.999257	TRUE	0	gga-miR-6691-5p	0	0
1.99926	0	0.500186	0	1	2	FALSE	bdi-miR5185a-3p	1345	0	1	0	0.999257	TRUE	0	bdi-miR5185a-3p	0	0
1.99926	0	0.500186	0	1	2	FALSE	bdi-miR5185b-3p	1345	0	1	0	0.999257	TRUE	0	bdi-miR5185b-3p	0	0
1.99926	0	0.500186	0	1	2	FALSE	mdo-miR-551c-3p	1345	0	1	0	0.999257	TRUE	0	mdo-miR-551c-3p	0	0
1.99926	0	0.500186	0	1	2	FALSE	bdi-miR5185c-3p	1345	0	1	0	0.999257	TRUE	0	bdi-miR5185c-3p	0	0
1.99926	0	0.500186	0	1	2	FALSE	cpi-miR-215-5p	1345	0	1	0	0.999257	TRUE	0	cpi-miR-215-5p	0	0
1.99926	0	0.500186	0	1	2	FALSE	bma-miR-9532	1345	0	1	0	0.999257	TRUE	0	bma-miR-9532	0	0
1.99926	0	0.500186	0	1	2	FALSE	bdi-miR5185d-3p	1345	0	1	0	0.999257	TRUE	0	bdi-miR5185d-3p	0	0
1.99926	0	0.500186	0	1	2	FALSE	hpo-miR-10151-5p	1345	0	1	0	0.999257	TRUE	0	hpo-miR-10151-5p	0	0
1.99926	0	0.500186	0	1	2	FALSE	cpi-miR-219-3p	1345	0	1	0	0.999257	TRUE	0	cpi-miR-219-3p	0	0
1.99926	0	0.500186	0	1	2	FALSE	bdi-miR5185e-3p	1345	0	1	0	0.999257	TRUE	0	bdi-miR5185e-3p	0	0
1.99926	0	0.500186	0	1	2	FALSE	ppy-miR-34c-5p	1345	0	1	0	0.999257	TRUE	0	ppy-miR-34c-5p	0	0
1.99926	0	0.500186	0	1	2	FALSE	bdi-miR5185f-3p	1345	0	1	0	0.999257	TRUE	0	bdi-miR5185f-3p	0	0
1.99926	0	0.500186	0	1	2	FALSE	dno-miR-34b-5p	1345	0	1	0	0.999257	TRUE	0	dno-miR-34b-5p	0	0
1.99926	0	0.500186	0	1	2	FALSE	bmo-miR-1a-3p	1345	0	1	0	0.999257	TRUE	0	bmo-miR-1a-3p	0	0
1.99926	0	0.500186	0	1	2	FALSE	cpi-miR-30d-3p	1345	0	1	0	0.999257	TRUE	0	cpi-miR-30d-3p	0	0
1.99926	0	0.500186	0	1	2	FALSE	gga-miR-7470-5p	1345	0	1	0	0.999257	TRUE	0	gga-miR-7470-5p	0	0
1.99926	0	0.500186	0	1	2	FALSE	bdi-miR5185g-3p	1345	0	1	0	0.999257	TRUE	0	bdi-miR5185g-3p	0	0
1.99926	0	0.500186	0	1	2	FALSE	ppy-miR-4798	1345	0	1	0	0.999257	TRUE	0	ppy-miR-4798	0	0
1.99926	0	0.500186	0	1	2	FALSE	ola-miR-140-5p	1345	0	1	0	0.999257	TRUE	0	ola-miR-140-5p	0	0
1.99926	0	0.500186	0	1	2	FALSE	bdi-miR5185h-3p	1345	0	1	0	0.999257	TRUE	0	bdi-miR5185h-3p	0	0
1.99926	0	0.500186	0	1	2	FALSE	bdi-miR5185i-3p	1345	0	1	0	0.999257	TRUE	0	bdi-miR5185i-3p	0	0
1.99926	0	0.500186	0	1	2	FALSE	ola-miR-182	1345	0	1	0	0.999257	TRUE	0	ola-miR-182	0	0
1.99926	0	0.500186	0	1	2	FALSE	bdi-miR5185j-3p	1345	0	1	0	0.999257	TRUE	0	bdi-miR5185j-3p	0	0
1.99926	0	0.500186	0	1	2	FALSE	bmo-miR-281-3p	1345	0	1	0	0.999257	TRUE	0	bmo-miR-281-3p	0	0
1.99926	0	0.500186	0	1	2	FALSE	prd-miR-1-3p	1345	0	1	0	0.999257	TRUE	0	prd-miR-1-3p	0	0
1.99926	0	0.500186	0	1	2	FALSE	bdi-miR5185k-3p	1345	0	1	0	0.999257	TRUE	0	bdi-miR5185k-3p	0	0
1.99926	0	0.500186	0	1	2	FALSE	ggo-miR-1185	1345	0	1	0	0.999257	TRUE	0	ggo-miR-1185	0	0
1.99926	0	0.500186	0	1	2	FALSE	hsa-let-7g-5p	1345	0	1	0	0.999257	TRUE	0	hsa-let-7g-5p	0	0
1.99926	0	0.500186	0	1	2	FALSE	dps-miR-2551-5p	1345	0	1	0	0.999257	TRUE	0	dps-miR-2551-5p	0	0
1.99926	0	0.500186	0	1	2	FALSE	bdi-miR5185m-3p	1345	0	1	0	0.999257	TRUE	0	bdi-miR5185m-3p	0	0
1.99926	0	0.500186	0	1	2	FALSE	hsa-let-7i-5p	1345	0	1	0	0.999257	TRUE	0	hsa-let-7i-5p	0	0
1.99926	0	0.500186	0	1	2	FALSE	ola-miR-29a	1345	0	1	0	0.999257	TRUE	0	ola-miR-29a	0	0
1.99926	0	0.500186	0	1	2	FALSE	hsa-miR-1-3p	1345	0	1	0	0.999257	TRUE	0	hsa-miR-1-3p	0	0
1.99926	0	0.500186	0	1	2	FALSE	ggo-miR-130a	1345	0	1	0	0.999257	TRUE	0	ggo-miR-130a	0	0
1.99926	0	0.500186	0	1	2	FALSE	prd-miR-7880c-5p	1345	0	1	0	0.999257	TRUE	0	prd-miR-7880c-5p	0	0
1.99926	0	0.500186	0	1	2	FALSE	ola-miR-430b	1345	0	1	0	0.999257	TRUE	0	ola-miR-430b	0	0
1.99926	0	0.500186	0	1	2	FALSE	bdi-miR7713-5p	1345	0	1	0	0.999257	TRUE	0	bdi-miR7713-5p	0	0
1.99926	0	0.500186	0	1	2	FALSE	ggo-miR-152	1345	0	1	0	0.999257	TRUE	0	ggo-miR-152	0	0
1.99926	0	0.500186	0	1	2	FALSE	ola-miR-430c	1345	0	1	0	0.999257	TRUE	0	ola-miR-430c	0	0
1.99926	0	0.500186	0	1	2	FALSE	bdi-miR7714-5p	1345	0	1	0	0.999257	TRUE	0	bdi-miR7714-5p	0	0
1.99926	0	0.500186	0	1	2	FALSE	ggo-miR-17-3p	1345	0	1	0	0.999257	TRUE	0	ggo-miR-17-3p	0	0
1.99926	0	0.500186	0	1	2	FALSE	rco-miR390a	1345	0	1	0	0.999257	TRUE	0	rco-miR390a	0	0
1.99926	0	0.500186	0	1	2	FALSE	ggo-miR-182	1345	0	1	0	0.999257	TRUE	0	ggo-miR-182	0	0
1.99926	0	0.500186	0	1	2	FALSE	rco-miR390b	1345	0	1	0	0.999257	TRUE	0	rco-miR390b	0	0
1.99926	0	0.500186	0	1	2	FALSE	bdi-miR7721-5p	1345	0	1	0	0.999257	TRUE	0	bdi-miR7721-5p	0	0
1.99926	0	0.500186	0	1	2	FALSE	prd-miR-7940a-5p	1345	0	1	0	0.999257	TRUE	0	prd-miR-7940a-5p	0	0
1.99926	0	0.500186	0	1	2	FALSE	mdo-miR-7371d-5p	1345	0	1	0	0.999257	TRUE	0	mdo-miR-7371d-5p	0	0
1.99926	0	0.500186	0	1	2	FALSE	ggo-miR-215	1345	0	1	0	0.999257	TRUE	0	ggo-miR-215	0	0
1.99926	0	0.500186	0	1	2	FALSE	dqu-miR-2a-5p	1345	0	1	0	0.999257	TRUE	0	dqu-miR-2a-5p	0	0
1.99926	0	0.500186	0	1	2	FALSE	bdi-miR7738-5p	1345	0	1	0	0.999257	TRUE	0	bdi-miR7738-5p	0	0
1.99926	0	0.500186	0	1	2	FALSE	hsa-miR-1299	1345	0	1	0	0.999257	TRUE	0	hsa-miR-1299	0	0
1.99926	0	0.500186	0	1	2	FALSE	oni-miR-10574	1345	0	1	0	0.999257	TRUE	0	oni-miR-10574	0	0
1.99926	0	0.500186	0	1	2	FALSE	cpo-miR-1185-5p	1345	0	1	0	0.999257	TRUE	0	cpo-miR-1185-5p	0	0
1.99926	0	0.500186	0	1	2	FALSE	oni-miR-10581a	1345	0	1	0	0.999257	TRUE	0	oni-miR-10581a	0	0
1.99926	0	0.500186	0	1	2	FALSE	bdi-miR7751-5p	1345	0	1	0	0.999257	TRUE	0	bdi-miR7751-5p	0	0
1.99926	0	0.500186	0	1	2	FALSE	hsa-miR-141-5p	1345	0	1	0	0.999257	TRUE	0	hsa-miR-141-5p	0	0
1.99926	0	0.500186	0	1	2	FALSE	ggo-miR-369	1345	0	1	0	0.999257	TRUE	0	ggo-miR-369	0	0
1.99926	0	0.500186	0	1	2	FALSE	cpo-miR-130a-3p	1345	0	1	0	0.999257	TRUE	0	cpo-miR-130a-3p	0	0
1.99926	0	0.500186	0	1	2	FALSE	bra-miR5711	1345	0	1	0	0.999257	TRUE	0	bra-miR5711	0	0
1.99926	0	0.500186	0	1	2	FALSE	rlcv-miR-rL1-6-5p	1345	0	1	0	0.999257	TRUE	0	rlcv-miR-rL1-6-5p	0	0
1.99926	0	0.500186	0	1	2	FALSE	oni-miR-10653	1345	0	1	0	0.999257	TRUE	0	oni-miR-10653	0	0
1.99926	0	0.500186	0	1	2	FALSE	oni-miR-10656	1345	0	1	0	0.999257	TRUE	0	oni-miR-10656	0	0
1.99926	0	0.500186	0	1	2	FALSE	ggo-miR-505	1345	0	1	0	0.999257	TRUE	0	ggo-miR-505	0	0
1.99926	0	0.500186	0	1	2	FALSE	cpo-miR-140-5p	1345	0	1	0	0.999257	TRUE	0	cpo-miR-140-5p	0	0
1.99926	0	0.500186	0	1	2	FALSE	hsa-miR-2052	1345	0	1	0	0.999257	TRUE	0	hsa-miR-2052	0	0
1.99926	0	0.500186	0	1	2	FALSE	mdo-miR-7380-3p	1345	0	1	0	0.999257	TRUE	0	mdo-miR-7380-3p	0	0
1.99926	0	0.500186	0	1	2	FALSE	rno-miR-1-3p	1345	0	1	0	0.999257	TRUE	0	rno-miR-1-3p	0	0
1.99926	0	0.500186	0	1	2	FALSE	hsa-miR-29a-5p	1345	0	1	0	0.999257	TRUE	0	hsa-miR-29a-5p	0	0
1.99926	0	0.500186	0	1	2	FALSE	cpo-miR-152-3p	1345	0	1	0	0.999257	TRUE	0	cpo-miR-152-3p	0	0
1.99926	0	0.500186	0	1	2	FALSE	bta-let-7g	1345	0	1	0	0.999257	TRUE	0	bta-let-7g	0	0
1.99926	0	0.500186	0	1	2	FALSE	hsa-miR-3156-3p	1345	0	1	0	0.999257	TRUE	0	hsa-miR-3156-3p	0	0
1.99926	0	0.500186	0	1	2	FALSE	bta-let-7i	1345	0	1	0	0.999257	TRUE	0	bta-let-7i	0	0
1.99926	0	0.500186	0	1	2	FALSE	rno-miR-130a-3p	1345	0	1	0	0.999257	TRUE	0	rno-miR-130a-3p	0	0
1.99926	0	0.500186	0	1	2	FALSE	cpo-miR-17-3p	1345	0	1	0	0.999257	TRUE	0	cpo-miR-17-3p	0	0
1.99926	0	0.500186	0	1	2	FALSE	hsa-miR-3164	1345	0	1	0	0.999257	TRUE	0	hsa-miR-3164	0	0
1.99926	0	0.500186	0	1	2	FALSE	bta-miR-1	1345	0	1	0	0.999257	TRUE	0	bta-miR-1	0	0
1.99926	0	0.500186	0	1	2	FALSE	ghr-miR2950	1345	0	1	0	0.999257	TRUE	0	ghr-miR2950	0	0
1.99926	0	0.500186	0	1	2	FALSE	hsa-miR-3190-5p	1345	0	1	0	0.999257	TRUE	0	hsa-miR-3190-5p	0	0
1.99926	0	0.500186	0	1	2	FALSE	ghr-miR390a	1345	0	1	0	0.999257	TRUE	0	ghr-miR390a	0	0
1.99926	0	0.500186	0	1	2	FALSE	hsa-miR-34c-5p	1345	0	1	0	0.999257	TRUE	0	hsa-miR-34c-5p	0	0
1.99926	0	0.500186	0	1	2	FALSE	cpo-miR-182-5p	1345	0	1	0	0.999257	TRUE	0	cpo-miR-182-5p	0	0
1.99926	0	0.500186	0	1	2	FALSE	ghr-miR390b	1345	0	1	0	0.999257	TRUE	0	ghr-miR390b	0	0
1.99926	0	0.500186	0	1	2	FALSE	dvi-miR-9713-5p	1345	0	1	0	0.999257	TRUE	0	dvi-miR-9713-5p	0	0
1.99926	0	0.500186	0	1	2	FALSE	ghr-miR390c	1345	0	1	0	0.999257	TRUE	0	ghr-miR390c	0	0
1.99926	0	0.500186	0	1	2	FALSE	rno-miR-140-5p	1345	0	1	0	0.999257	TRUE	0	rno-miR-140-5p	0	0
1.99926	0	0.500186	0	1	2	FALSE	cpo-miR-1b-3p	1345	0	1	0	0.999257	TRUE	0	cpo-miR-1b-3p	0	0
1.99926	0	0.500186	0	1	2	FALSE	rno-miR-141-5p	1345	0	1	0	0.999257	TRUE	0	rno-miR-141-5p	0	0
1.99926	0	0.500186	0	1	2	FALSE	mes-miR171a	1345	0	1	0	0.999257	TRUE	0	mes-miR171a	0	0
1.99926	0	0.500186	0	1	2	FALSE	hsa-miR-4639-5p	1345	0	1	0	0.999257	TRUE	0	hsa-miR-4639-5p	0	0
1.99926	0	0.500186	0	1	2	FALSE	pte-miR-1-3p	1345	0	1	0	0.999257	TRUE	0	pte-miR-1-3p	0	0
1.99926	0	0.500186	0	1	2	FALSE	oni-miR-10779	1345	0	1	0	0.999257	TRUE	0	oni-miR-10779	0	0
1.99926	0	0.500186	0	1	2	FALSE	cpo-miR-30d-3p	1345	0	1	0	0.999257	TRUE	0	cpo-miR-30d-3p	0	0
1.99926	0	0.500186	0	1	2	FALSE	mes-miR390b	1345	0	1	0	0.999257	TRUE	0	mes-miR390b	0	0
1.99926	0	0.500186	0	1	2	FALSE	bta-miR-1603	1345	0	1	0	0.999257	TRUE	0	bta-miR-1603	0	0
1.99926	0	0.500186	0	1	2	FALSE	rno-miR-152-3p	1345	0	1	0	0.999257	TRUE	0	rno-miR-152-3p	0	0
1.99926	0	0.500186	0	1	2	FALSE	oni-miR-10847	1345	0	1	0	0.999257	TRUE	0	oni-miR-10847	0	0
1.99926	0	0.500186	0	1	2	FALSE	pte-miR-11951b-5p	1345	0	1	0	0.999257	TRUE	0	pte-miR-11951b-5p	0	0
1.99926	0	0.500186	0	1	2	FALSE	eca-miR-34b-5p	1345	0	1	0	0.999257	TRUE	0	eca-miR-34b-5p	0	0
1.99926	0	0.500186	0	1	2	FALSE	rno-miR-17-1-3p	1345	0	1	0	0.999257	TRUE	0	rno-miR-17-1-3p	0	0
1.99926	0	0.500186	0	1	2	FALSE	cpo-miR-369-3p	1345	0	1	0	0.999257	TRUE	0	cpo-miR-369-3p	0	0
1.99926	0	0.500186	0	1	2	FALSE	oni-miR-10892	1345	0	1	0	0.999257	TRUE	0	oni-miR-10892	0	0
1.99926	0	0.500186	0	1	2	FALSE	hsa-miR-4798-5p	1345	0	1	0	0.999257	TRUE	0	hsa-miR-4798-5p	0	0
1.99926	0	0.500186	0	1	2	FALSE	rno-miR-182	1345	0	1	0	0.999257	TRUE	0	rno-miR-182	0	0
1.99926	0	0.500186	0	1	2	FALSE	mle-miR-12098-5p	1345	0	1	0	0.999257	TRUE	0	mle-miR-12098-5p	0	0
1.99926	0	0.500186	0	1	2	FALSE	eca-miR-544	1345	0	1	0	0.999257	TRUE	0	eca-miR-544	0	0
1.99926	0	0.500186	0	1	2	FALSE	hsa-miR-483-5p	1345	0	1	0	0.999257	TRUE	0	hsa-miR-483-5p	0	0
1.99926	0	0.500186	0	1	2	FALSE	hsa-miR-487b-5p	1345	0	1	0	0.999257	TRUE	0	hsa-miR-487b-5p	0	0
1.99926	0	0.500186	0	1	2	FALSE	cpo-miR-487a-5p	1345	0	1	0	0.999257	TRUE	0	cpo-miR-487a-5p	0	0
1.99926	0	0.500186	0	1	2	FALSE	hsa-miR-548v	1345	0	1	0	0.999257	TRUE	0	hsa-miR-548v	0	0
1.99926	0	0.500186	0	1	2	FALSE	bfl-miR-29b-5p	1345	0	1	0	0.999257	TRUE	0	bfl-miR-29b-5p	0	0
1.99926	0	0.500186	0	1	2	FALSE	mle-miR-1988b-3p	1345	0	1	0	0.999257	TRUE	0	mle-miR-1988b-3p	0	0
1.99926	0	0.500186	0	1	2	FALSE	hsa-miR-5588-5p	1345	0	1	0	0.999257	TRUE	0	hsa-miR-5588-5p	0	0
1.99926	0	0.500186	0	1	2	FALSE	hsa-miR-563	1345	0	1	0	0.999257	TRUE	0	hsa-miR-563	0	0
1.99926	0	0.500186	0	1	2	FALSE	bfl-miR-34e	1345	0	1	0	0.999257	TRUE	0	bfl-miR-34e	0	0
1.99926	0	0.500186	0	1	2	FALSE	oni-miR-182	1345	0	1	0	0.999257	TRUE	0	oni-miR-182	0	0
1.99926	0	0.500186	0	1	2	FALSE	bfl-miR-4871-5p	1345	0	1	0	0.999257	TRUE	0	bfl-miR-4871-5p	0	0
1.99926	0	0.500186	0	1	2	FALSE	ptr-let-7g	1345	0	1	0	0.999257	TRUE	0	ptr-let-7g	0	0
1.99926	0	0.500186	0	1	2	FALSE	oni-miR-192	1345	0	1	0	0.999257	TRUE	0	oni-miR-192	0	0
1.99926	0	0.500186	0	1	2	FALSE	mle-miR-216b-3p	1345	0	1	0	0.999257	TRUE	0	mle-miR-216b-3p	0	0
1.99926	0	0.500186	0	1	2	FALSE	cpo-miR-513-5p	1345	0	1	0	0.999257	TRUE	0	cpo-miR-513-5p	0	0
1.99926	0	0.500186	0	1	2	FALSE	ptr-let-7i	1345	0	1	0	0.999257	TRUE	0	ptr-let-7i	0	0
1.99926	0	0.500186	0	1	2	FALSE	rno-miR-30d-3p	1345	0	1	0	0.999257	TRUE	0	rno-miR-30d-3p	0	0
1.99926	0	0.500186	0	1	2	FALSE	gma-miR1528	1345	0	1	0	0.999257	TRUE	0	gma-miR1528	0	0
1.99926	0	0.500186	0	1	2	FALSE	ptr-miR-1	1345	0	1	0	0.999257	TRUE	0	ptr-miR-1	0	0
1.99926	0	0.500186	0	1	2	FALSE	bta-miR-2321	1345	0	1	0	0.999257	TRUE	0	bta-miR-2321	0	0
1.99926	0	0.500186	0	1	2	FALSE	cpo-miR-676-5p	1345	0	1	0	0.999257	TRUE	0	cpo-miR-676-5p	0	0
1.99926	0	0.500186	0	1	2	FALSE	gma-miR169n-3p	1345	0	1	0	0.999257	TRUE	0	gma-miR169n-3p	0	0
1.99926	0	0.500186	0	1	2	FALSE	bma-miR-281-3p	1345	0	1	0	0.999257	TRUE	0	bma-miR-281-3p	0	0
1.99926	0	0.500186	0	1	2	FALSE	gga-miR-12260-5p	1345	0	1	0	0.999257	TRUE	0	gga-miR-12260-5p	0	0
1.99926	0	0.500186	0	1	2	FALSE	oni-miR-7133	1345	0	1	0	0.999257	TRUE	0	oni-miR-7133	0	0
1.99926	0	0.500186	0	1	2	FALSE	oni-miR-725	1345	0	1	0	0.999257	TRUE	0	oni-miR-725	0	0
1.99926	0	0.500186	0	1	2	FALSE	bma-miR-5365a	1345	0	1	0	0.999257	TRUE	0	bma-miR-5365a	0	0
1.99926	0	0.500186	0	1	2	FALSE	gma-miR171m	1345	0	1	0	0.999257	TRUE	0	gma-miR171m	0	0
1.99926	0	0.500186	0	1	2	FALSE	oni-miR-8159	1345	0	1	0	0.999257	TRUE	0	oni-miR-8159	0	0
1.99926	0	0.500186	0	1	2	FALSE	gma-miR171n	1345	0	1	0	0.999257	TRUE	0	gma-miR171n	0	0
1.99926	0	0.500186	0	1	2	FALSE	cqu-miR-281-3p	1345	0	1	0	0.999257	TRUE	0	cqu-miR-281-3p	0	0
1.99926	0	0.500186	0	1	2	FALSE	bta-miR-2421	1345	0	1	0	0.999257	TRUE	0	bta-miR-2421	0	0
1.99926	0	0.500186	0	1	2	FALSE	rno-miR-3592	1345	0	1	0	0.999257	TRUE	0	rno-miR-3592	0	0
1.99926	0	0.500186	0	1	2	FALSE	osa-miR1319b	1345	0	1	0	0.999257	TRUE	0	osa-miR1319b	0	0
1.99926	0	0.500186	0	1	2	FALSE	mml-miR-1185-5p	1345	0	1	0	0.999257	TRUE	0	mml-miR-1185-5p	0	0
1.99926	0	0.500186	0	1	2	FALSE	gma-miR171p	1345	0	1	0	0.999257	TRUE	0	gma-miR171p	0	0
1.99926	0	0.500186	0	1	2	FALSE	rno-miR-369-3p	1345	0	1	0	0.999257	TRUE	0	rno-miR-369-3p	0	0
1.99926	0	0.500186	0	1	2	FALSE	gga-miR-1761	1345	0	1	0	0.999257	TRUE	0	gga-miR-1761	0	0
1.99926	0	0.500186	0	1	2	FALSE	bta-miR-2444	1345	0	1	0	0.999257	TRUE	0	bta-miR-2444	0	0
1.99926	0	0.500186	0	1	2	FALSE	gma-miR171t	1345	0	1	0	0.999257	TRUE	0	gma-miR171t	0	0
1.99926	0	0.500186	0	1	2	FALSE	hsa-miR-6761-3p	1345	0	1	0	0.999257	TRUE	0	hsa-miR-6761-3p	0	0
1.99926	0	0.500186	0	1	2	FALSE	gga-miR-6640-5p	1345	0	1	0	0.999257	TRUE	0	gga-miR-6640-5p	0	0
1.99926	0	0.500186	0	1	2	FALSE	rno-miR-451-3p	1345	0	1	0	0.999257	TRUE	0	rno-miR-451-3p	0	0
1.99926	0	0.500186	0	1	2	FALSE	gga-miR-6655-5p	1345	0	1	0	0.999257	TRUE	0	gga-miR-6655-5p	0	0
1.99926	0	0.500186	0	1	2	FALSE	osa-miR171i-3p	1345	0	1	0	0.999257	TRUE	0	osa-miR171i-3p	0	0
1.99926	0	0.500186	0	1	2	FALSE	mml-miR-130a-3p	1345	0	1	0	0.999257	TRUE	0	mml-miR-130a-3p	0	0
1.99926	0	0.500186	0	1	2	FALSE	gma-miR390a-5p	1345	0	1	0	0.999257	TRUE	0	gma-miR390a-5p	0	0
1.99926	0	0.500186	0	1	2	FALSE	rno-miR-487b-5p	1345	0	1	0	0.999257	TRUE	0	rno-miR-487b-5p	0	0
1.99926	0	0.500186	0	1	2	FALSE	gma-miR390b-5p	1345	0	1	0	0.999257	TRUE	0	gma-miR390b-5p	0	0
1.99926	0	0.500186	0	1	2	FALSE	bta-miR-34c	1345	0	1	0	0.999257	TRUE	0	bta-miR-34c	0	0
1.99926	0	0.500186	0	1	2	FALSE	bma-miR-9531	1345	0	1	0	0.999257	TRUE	0	bma-miR-9531	0	0
1.99926	0	0.500186	0	1	2	FALSE	osa-miR1851	1345	0	1	0	0.999257	TRUE	0	osa-miR1851	0	0
1.99926	0	0.500186	0	1	2	FALSE	gma-miR390d	1345	0	1	0	0.999257	TRUE	0	gma-miR390d	0	0
1.99926	0	0.500186	0	1	2	FALSE	mml-miR-140-5p	1345	0	1	0	0.999257	TRUE	0	mml-miR-140-5p	0	0
1.99926	0	0.500186	0	1	2	FALSE	gma-miR390f	1345	0	1	0	0.999257	TRUE	0	gma-miR390f	0	0
1.99926	0	0.500186	0	1	2	FALSE	mle-miR-193-5p	1345	0	1	0	0.999257	TRUE	0	mle-miR-193-5p	0	0
1.99926	0	0.500186	0	1	2	FALSE	rno-miR-505-3p	1345	0	1	0	0.999257	TRUE	0	rno-miR-505-3p	0	0
1.99926	0	0.500186	0	1	2	FALSE	gma-miR390g	1345	0	1	0	0.999257	TRUE	0	gma-miR390g	0	0
1.99926	0	0.500186	0	1	2	FALSE	mml-miR-152-3p	1345	0	1	0	0.999257	TRUE	0	mml-miR-152-3p	0	0
1.99926	0	0.500186	0	1	2	FALSE	crm-miR-360	1345	0	1	0	0.999257	TRUE	0	crm-miR-360	0	0
1.99926	0	0.500186	0	1	2	FALSE	oni-miR-10677	1345	0	1	0	0.999257	TRUE	0	oni-miR-10677	0	0
1.99926	0	0.500186	0	1	2	FALSE	mml-miR-17-3p	1345	0	1	0	0.999257	TRUE	0	mml-miR-17-3p	0	0
1.99926	0	0.500186	0	1	2	FALSE	cas-miR157a	1345	0	1	0	0.999257	TRUE	0	cas-miR157a	0	0
1.99926	0	0.500186	0	1	2	FALSE	pgi-miR6140a	1345	0	1	0	0.999257	TRUE	0	pgi-miR6140a	0	0
1.99926	0	0.500186	0	1	2	FALSE	mml-miR-182	1345	0	1	0	0.999257	TRUE	0	mml-miR-182	0	0
1.99926	0	0.500186	0	1	2	FALSE	crm-miR-59	1345	0	1	0	0.999257	TRUE	0	crm-miR-59	0	0
1.99926	0	0.500186	0	1	2	FALSE	ppe-miR6292	1345	0	1	0	0.999257	TRUE	0	ppe-miR6292	0	0
1.99926	0	0.500186	0	1	2	FALSE	gma-miR171d	1345	0	1	0	0.999257	TRUE	0	gma-miR171d	0	0
1.99926	0	0.500186	0	1	2	FALSE	rno-miR-743a-5p	1345	0	1	0	0.999257	TRUE	0	rno-miR-743a-5p	0	0
1.99926	0	0.500186	0	1	2	FALSE	cbn-miR-1	1345	0	1	0	0.999257	TRUE	0	cbn-miR-1	0	0
1.99926	0	0.500186	0	1	2	FALSE	rno-let-7g-5p	1345	0	1	0	0.999257	TRUE	0	rno-let-7g-5p	0	0
1.99926	0	0.500186	0	1	2	FALSE	crm-miR-66-3p	1345	0	1	0	0.999257	TRUE	0	crm-miR-66-3p	0	0
1.99926	0	0.500186	0	1	2	FALSE	rno-let-7i-5p	1345	0	1	0	0.999257	TRUE	0	rno-let-7i-5p	0	0
1.99926	0	0.500186	0	1	2	FALSE	osa-miR2878-3p	1345	0	1	0	0.999257	TRUE	0	osa-miR2878-3p	0	0
1.99926	0	0.500186	0	1	2	FALSE	mml-miR-215-5p	1345	0	1	0	0.999257	TRUE	0	mml-miR-215-5p	0	0
1.99926	0	0.500186	0	1	2	FALSE	ipu-let-7i	1345	0	1	0	0.999257	TRUE	0	ipu-let-7i	0	0
1.99926	0	0.500186	0	1	2	FALSE	osa-miR2879	1345	0	1	0	0.999257	TRUE	0	osa-miR2879	0	0
1.99926	0	0.500186	0	1	2	FALSE	cbn-miR-64l	1345	0	1	0	0.999257	TRUE	0	cbn-miR-64l	0	0
1.99926	0	0.500186	0	1	2	FALSE	osa-miR390-5p	1345	0	1	0	0.999257	TRUE	0	osa-miR390-5p	0	0
1.99926	0	0.500186	0	1	2	FALSE	aca-miR-5426-5p	1345	0	1	0	0.999257	TRUE	0	aca-miR-5426-5p	0	0
1.99926	0	0.500186	0	1	2	FALSE	gma-miR4414b	1345	0	1	0	0.999257	TRUE	0	gma-miR4414b	0	0
1.99926	0	0.500186	0	1	2	FALSE	cbn-miR-784	1345	0	1	0	0.999257	TRUE	0	cbn-miR-784	0	0
1.99926	0	0.500186	0	1	2	FALSE	sbi-miR171h	1345	0	1	0	0.999257	TRUE	0	sbi-miR171h	0	0
1.99926	0	0.500186	0	1	2	FALSE	csa-let-7c	1345	0	1	0	0.999257	TRUE	0	csa-let-7c	0	0
1.99926	0	0.500186	0	1	2	FALSE	sbi-miR390	1345	0	1	0	0.999257	TRUE	0	sbi-miR390	0	0
1.99926	0	0.500186	0	1	2	FALSE	rno-miR-1b	1345	0	1	0	0.999257	TRUE	0	rno-miR-1b	0	0
1.99926	0	0.500186	0	1	2	FALSE	cbr-miR-1	1345	0	1	0	0.999257	TRUE	0	cbr-miR-1	0	0
1.99926	0	0.500186	0	1	2	FALSE	rno-miR-29a-5p	1345	0	1	0	0.999257	TRUE	0	rno-miR-29a-5p	0	0
1.99926	0	0.500186	0	1	2	FALSE	isc-miR-1	1345	0	1	0	0.999257	TRUE	0	isc-miR-1	0	0
1.99926	0	0.500186	0	1	2	FALSE	gma-miR5669	1345	0	1	0	0.999257	TRUE	0	gma-miR5669	0	0
1.99926	0	0.500186	0	1	2	FALSE	csa-miR-183	1345	0	1	0	0.999257	TRUE	0	csa-miR-183	0	0
1.99926	0	0.500186	0	1	2	FALSE	cbr-miR-248	1345	0	1	0	0.999257	TRUE	0	cbr-miR-248	0	0
1.99926	0	0.500186	0	1	2	FALSE	kshv-miR-K12-5-3p	1345	0	1	0	0.999257	TRUE	0	kshv-miR-K12-5-3p	0	0
1.99926	0	0.500186	0	1	2	FALSE	rno-miR-34c-5p	1345	0	1	0	0.999257	TRUE	0	rno-miR-34c-5p	0	0
1.99926	0	0.500186	0	1	2	FALSE	gma-miR5674a	1345	0	1	0	0.999257	TRUE	0	gma-miR5674a	0	0
1.99926	0	0.500186	0	1	2	FALSE	sbi-miR5568e-5p	1345	0	1	0	0.999257	TRUE	0	sbi-miR5568e-5p	0	0
1.99926	0	0.500186	0	1	2	FALSE	lgi-miR-1	1345	0	1	0	0.999257	TRUE	0	lgi-miR-1	0	0
1.99926	0	0.500186	0	1	2	FALSE	gma-miR5674b	1345	0	1	0	0.999257	TRUE	0	gma-miR5674b	0	0
1.99926	0	0.500186	0	1	2	FALSE	csi-miR156j-5p	1345	0	1	0	0.999257	TRUE	0	csi-miR156j-5p	0	0
1.99926	0	0.500186	0	1	2	FALSE	mml-miR-369-3p	1345	0	1	0	0.999257	TRUE	0	mml-miR-369-3p	0	0
1.99926	0	0.500186	0	1	2	FALSE	rno-miR-3556b	1345	0	1	0	0.999257	TRUE	0	rno-miR-3556b	0	0
1.99926	0	0.500186	0	1	2	FALSE	sbi-miR6220-3p	1345	0	1	0	0.999257	TRUE	0	sbi-miR6220-3p	0	0
1.99926	0	0.500186	0	1	2	FALSE	bmo-miR-2819	1345	0	1	0	0.999257	TRUE	0	bmo-miR-2819	0	0
1.99926	0	0.500186	0	1	2	FALSE	csi-miR171e-3p	1345	0	1	0	0.999257	TRUE	0	csi-miR171e-3p	0	0
1.99926	0	0.500186	0	1	2	FALSE	csi-miR171g-3p	1345	0	1	0	0.999257	TRUE	0	csi-miR171g-3p	0	0
1.99926	0	0.500186	0	1	2	FALSE	bdi-miR7723b-3p	1345	0	1	0	0.999257	TRUE	0	bdi-miR7723b-3p	0	0
1.99926	0	0.500186	0	1	2	FALSE	csi-miR390a-5p	1345	0	1	0	0.999257	TRUE	0	csi-miR390a-5p	0	0
1.99926	0	0.500186	0	1	2	FALSE	rno-miR-449a-3p	1345	0	1	0	0.999257	TRUE	0	rno-miR-449a-3p	0	0
1.99926	0	0.500186	0	1	2	FALSE	bmo-miR-3230	1345	0	1	0	0.999257	TRUE	0	bmo-miR-3230	0	0
1.99926	0	0.500186	0	1	2	FALSE	lja-miR11148-5p	1345	0	1	0	0.999257	TRUE	0	lja-miR11148-5p	0	0
1.99926	0	0.500186	0	1	2	FALSE	seu-miR11040	1345	0	1	0	0.999257	TRUE	0	seu-miR11040	0	0
1.99926	0	0.500186	0	1	2	FALSE	sbi-miR5383	1345	0	1	0	0.999257	TRUE	0	sbi-miR5383	0	0
1.99926	0	0.500186	0	1	2	FALSE	gra-miR8773	1345	0	1	0	0.999257	TRUE	0	gra-miR8773	0	0
1.99926	0	0.500186	0	1	2	FALSE	gsa-miR-184c-5p	1345	0	1	0	0.999257	TRUE	0	gsa-miR-184c-5p	0	0
1.99926	0	0.500186	0	1	2	FALSE	cte-miR-745a	1345	0	1	0	0.999257	TRUE	0	cte-miR-745a	0	0
1.99926	0	0.500186	0	1	2	FALSE	osa-miR5830	1345	0	1	0	0.999257	TRUE	0	osa-miR5830	0	0
1.99926	0	0.500186	0	1	2	FALSE	ctr-miR171	1345	0	1	0	0.999257	TRUE	0	ctr-miR171	0	0
1.99926	0	0.500186	0	1	2	FALSE	ccr-let-7i	1345	0	1	0	0.999257	TRUE	0	ccr-let-7i	0	0
1.99926	0	0.500186	0	1	2	FALSE	lva-miR-1-3p	1345	0	1	0	0.999257	TRUE	0	lva-miR-1-3p	0	0
1.99926	0	0.500186	0	1	2	FALSE	sfr-miR-10466-5p	1345	0	1	0	0.999257	TRUE	0	sfr-miR-10466-5p	0	0
1.99926	0	0.500186	0	1	2	FALSE	ccr-miR-1	1345	0	1	0	0.999257	TRUE	0	ccr-miR-1	0	0
1.99926	0	0.500186	0	1	2	FALSE	mco-miR-12070-3p	1345	0	1	0	0.999257	TRUE	0	mco-miR-12070-3p	0	0
1.99926	0	0.500186	0	1	2	FALSE	mml-miR-582-3p	1345	0	1	0	0.999257	TRUE	0	mml-miR-582-3p	0	0
1.99926	0	0.500186	0	1	2	FALSE	dan-miR-281-3p	1345	0	1	0	0.999257	TRUE	0	dan-miR-281-3p	0	0
1.99926	0	0.500186	0	1	2	FALSE	ccr-miR-130c	1345	0	1	0	0.999257	TRUE	0	ccr-miR-130c	0	0
1.99926	0	0.500186	0	1	2	FALSE	bmo-miR-3316	1345	0	1	0	0.999257	TRUE	0	bmo-miR-3316	0	0
1.99926	0	0.500186	0	1	2	FALSE	gmo-miR-11185-5p	1345	0	1	0	0.999257	TRUE	0	gmo-miR-11185-5p	0	0
1.99926	0	0.500186	0	1	2	FALSE	mdo-let-7i-5p	1345	0	1	0	0.999257	TRUE	0	mdo-let-7i-5p	0	0
1.99926	0	0.500186	0	1	2	FALSE	mdo-miR-1-3p	1345	0	1	0	0.999257	TRUE	0	mdo-miR-1-3p	0	0
1.99926	0	0.500186	0	1	2	FALSE	cel-miR-1-3p	1345	0	1	0	0.999257	TRUE	0	cel-miR-1-3p	0	0
1.99926	0	0.500186	0	1	2	FALSE	gmo-miR-11220a-5p	1345	0	1	0	0.999257	TRUE	0	gmo-miR-11220a-5p	0	0
1.99926	0	0.500186	0	1	2	FALSE	sfr-miR-281-3p	1345	0	1	0	0.999257	TRUE	0	sfr-miR-281-3p	0	0
1.99926	0	0.500186	0	1	2	FALSE	mdo-miR-12306-5p	1345	0	1	0	0.999257	TRUE	0	mdo-miR-12306-5p	0	0
1.99926	0	0.500186	0	1	2	FALSE	der-miR-281-3p	1345	0	1	0	0.999257	TRUE	0	der-miR-281-3p	0	0
1.99926	0	0.500186	0	1	2	FALSE	hsa-miR-1252-3p	1345	0	1	0	0.999257	TRUE	0	hsa-miR-1252-3p	0	0
1.99926	0	0.500186	0	1	2	FALSE	cel-miR-253-3p	1345	0	1	0	0.999257	TRUE	0	cel-miR-253-3p	0	0
1.99926	0	0.500186	0	1	2	FALSE	sfr-miR-2c-5p	1345	0	1	0	0.999257	TRUE	0	sfr-miR-2c-5p	0	0
1.99926	0	0.500186	0	1	2	FALSE	mdo-miR-12320-5p	1345	0	1	0	0.999257	TRUE	0	mdo-miR-12320-5p	0	0
1.99926	0	0.500186	0	1	2	FALSE	sfr-miR-10506-5p	1345	0	1	0	0.999257	TRUE	0	sfr-miR-10506-5p	0	0
1.99926	0	0.500186	0	1	2	FALSE	hsa-miR-2355-3p	1345	0	1	0	0.999257	TRUE	0	hsa-miR-2355-3p	0	0
1.99926	0	0.500186	0	1	2	FALSE	mml-miR-7195-3p	1345	0	1	0	0.999257	TRUE	0	mml-miR-7195-3p	0	0
1.99926	0	0.500186	0	1	2	FALSE	sha-let-7i	1345	0	1	0	0.999257	TRUE	0	sha-let-7i	0	0
1.99926	0	0.500186	0	1	2	FALSE	cpo-miR-95-5p	1345	0	1	0	0.999257	TRUE	0	cpo-miR-95-5p	0	0
1.99926	0	0.500186	0	1	2	FALSE	sfr-miR-10512-3p	1345	0	1	0	0.999257	TRUE	0	sfr-miR-10512-3p	0	0
1.99926	0	0.500186	0	1	2	FALSE	pab-miR11475	1345	0	1	0	0.999257	TRUE	0	pab-miR11475	0	0
1.99926	0	0.500186	0	1	2	FALSE	gmo-miR-130b-3p	1345	0	1	0	0.999257	TRUE	0	gmo-miR-130b-3p	0	0
1.99926	0	0.500186	0	1	2	FALSE	sfr-miR-10514-3p	1345	0	1	0	0.999257	TRUE	0	sfr-miR-10514-3p	0	0
1.99926	0	0.500186	0	1	2	FALSE	pab-miR11493a	1345	0	1	0	0.999257	TRUE	0	pab-miR11493a	0	0
1.99926	0	0.500186	0	1	2	FALSE	bna-miR390a	1345	0	1	0	0.999257	TRUE	0	bna-miR390a	0	0
1.99926	0	0.500186	0	1	2	FALSE	mdo-miR-12370-5p	1345	0	1	0	0.999257	TRUE	0	mdo-miR-12370-5p	0	0
1.99926	0	0.500186	0	1	2	FALSE	pab-miR11493b	1345	0	1	0	0.999257	TRUE	0	pab-miR11493b	0	0
1.99926	0	0.500186	0	1	2	FALSE	gmo-miR-138-3p	1345	0	1	0	0.999257	TRUE	0	gmo-miR-138-3p	0	0
1.99926	0	0.500186	0	1	2	FALSE	bna-miR390b	1345	0	1	0	0.999257	TRUE	0	bna-miR390b	0	0
1.99926	0	0.500186	0	1	2	FALSE	hsa-miR-4666a-5p	1345	0	1	0	0.999257	TRUE	0	hsa-miR-4666a-5p	0	0
1.99926	0	0.500186	0	1	2	FALSE	dgr-miR-281-3p	1345	0	1	0	0.999257	TRUE	0	dgr-miR-281-3p	0	0
1.99926	0	0.500186	0	1	2	FALSE	pab-miR11493c	1345	0	1	0	0.999257	TRUE	0	pab-miR11493c	0	0
1.99926	0	0.500186	0	1	2	FALSE	gmo-miR-140-5p	1345	0	1	0	0.999257	TRUE	0	gmo-miR-140-5p	0	0
1.99926	0	0.500186	0	1	2	FALSE	bna-miR390c	1345	0	1	0	0.999257	TRUE	0	bna-miR390c	0	0
1.99926	0	0.500186	0	1	2	FALSE	mml-miR-922	1345	0	1	0	0.999257	TRUE	0	mml-miR-922	0	0
1.99926	0	0.500186	0	1	2	FALSE	pab-miR11497	1345	0	1	0	0.999257	TRUE	0	pab-miR11497	0	0
1.99926	0	0.500186	0	1	2	FALSE	cel-miR-5551-5p	1345	0	1	0	0.999257	TRUE	0	cel-miR-5551-5p	0	0
1.99926	0	0.500186	0	1	2	FALSE	gmo-miR-182-5p	1345	0	1	0	0.999257	TRUE	0	gmo-miR-182-5p	0	0
1.99926	0	0.500186	0	1	2	FALSE	mdo-miR-141-5p	1345	0	1	0	0.999257	TRUE	0	mdo-miR-141-5p	0	0
1.99926	0	0.500186	0	1	2	FALSE	mmr-miR-130a	1345	0	1	0	0.999257	TRUE	0	mmr-miR-130a	0	0
1.99926	0	0.500186	0	1	2	FALSE	gmo-miR-192-5p	1345	0	1	0	0.999257	TRUE	0	gmo-miR-192-5p	0	0
1.99926	0	0.500186	0	1	2	FALSE	pab-miR11549	1345	0	1	0	0.999257	TRUE	0	pab-miR11549	0	0
1.99926	0	0.500186	0	1	2	FALSE	mdo-miR-340-3p	1345	0	1	0	0.999257	TRUE	0	mdo-miR-340-3p	0	0
1.99926	0	0.500186	0	1	2	FALSE	cel-miR-797-3p	1345	0	1	0	0.999257	TRUE	0	cel-miR-797-3p	0	0
1.99926	0	0.500186	0	1	2	FALSE	dma-miR-130a	1345	0	1	0	0.999257	TRUE	0	dma-miR-130a	0	0
1.99926	0	0.500186	0	1	2	FALSE	mdo-miR-34b-5p	1345	0	1	0	0.999257	TRUE	0	mdo-miR-34b-5p	0	0
1.99926	0	0.500186	0	1	2	FALSE	bra-miR390-5p	1345	0	1	0	0.999257	TRUE	0	bra-miR390-5p	0	0
1.99926	0	0.500186	0	1	2	FALSE	mmr-miR-182	1345	0	1	0	0.999257	TRUE	0	mmr-miR-182	0	0
1.99926	0	0.500186	0	1	2	FALSE	mdo-miR-34c-5p	1345	0	1	0	0.999257	TRUE	0	mdo-miR-34c-5p	0	0
1.99926	0	0.500186	0	1	2	FALSE	hsa-miR-544a	1345	0	1	0	0.999257	TRUE	0	hsa-miR-544a	0	0
1.99926	0	0.500186	0	1	2	FALSE	mdo-miR-449a-3p	1345	0	1	0	0.999257	TRUE	0	mdo-miR-449a-3p	0	0
1.99926	0	0.500186	0	1	2	FALSE	cel-miR-85-5p	1345	0	1	0	0.999257	TRUE	0	cel-miR-85-5p	0	0
1.99926	0	0.500186	0	1	2	FALSE	hsa-miR-548ax	1345	0	1	0	0.999257	TRUE	0	hsa-miR-548ax	0	0
1.99926	0	0.500186	0	1	2	FALSE	sly-miR5302b-3p	1345	0	1	0	0.999257	TRUE	0	sly-miR5302b-3p	0	0
1.99926	0	0.500186	0	1	2	FALSE	cfa-let-7g	1345	0	1	0	0.999257	TRUE	0	cfa-let-7g	0	0
1.99926	0	0.500186	0	1	2	FALSE	dme-miR-1010-5p	1345	0	1	0	0.999257	TRUE	0	dme-miR-1010-5p	0	0
1.99926	0	0.500186	0	1	2	FALSE	cfa-miR-1	1345	0	1	0	0.999257	TRUE	0	cfa-miR-1	0	0
1.99926	0	0.500186	0	1	2	FALSE	sja-miR-8185	1345	0	1	0	0.999257	TRUE	0	sja-miR-8185	0	0
1.99926	0	0.500186	0	1	2	FALSE	cfa-miR-34c	1345	0	1	0	0.999257	TRUE	0	cfa-miR-34c	0	0
1.99926	0	0.500186	0	1	2	FALSE	gmo-miR-725-3p	1345	0	1	0	0.999257	TRUE	0	gmo-miR-725-3p	0	0
1.99926	0	0.500186	0	1	2	FALSE	bra-miR9553-5p	1345	0	1	0	0.999257	TRUE	0	bra-miR9553-5p	0	0
1.99926	0	0.500186	0	1	2	FALSE	pab-miR3695d-5p	1345	0	1	0	0.999257	TRUE	0	pab-miR3695d-5p	0	0
1.99926	0	0.500186	0	1	2	FALSE	pab-miR3698b	1345	0	1	0	0.999257	TRUE	0	pab-miR3698b	0	0
1.99926	0	0.500186	0	1	2	FALSE	gmo-miR-728b-3p	1345	0	1	0	0.999257	TRUE	0	gmo-miR-728b-3p	0	0
1.99926	0	0.500186	0	1	2	FALSE	ipu-miR-142	1345	0	1	0	0.999257	TRUE	0	ipu-miR-142	0	0
1.99926	0	0.500186	0	1	2	FALSE	bta-miR-10166-5p	1345	0	1	0	0.999257	TRUE	0	bta-miR-10166-5p	0	0
1.99926	0	0.500186	0	1	2	FALSE	pab-miR3702	1345	0	1	0	0.999257	TRUE	0	pab-miR3702	0	0
1.99926	0	0.500186	0	1	2	FALSE	bta-miR-1185	1345	0	1	0	0.999257	TRUE	0	bta-miR-1185	0	0
1.99926	0	0.500186	0	1	2	FALSE	pab-miR390a	1345	0	1	0	0.999257	TRUE	0	pab-miR390a	0	0
1.99926	0	0.500186	0	1	2	FALSE	mdo-miR-7343-3p	1345	0	1	0	0.999257	TRUE	0	mdo-miR-7343-3p	0	0
1.99926	0	0.500186	0	1	2	FALSE	gsa-miR-1175-5p	1345	0	1	0	0.999257	TRUE	0	gsa-miR-1175-5p	0	0
1.99926	0	0.500186	0	1	2	FALSE	pab-miR390b	1345	0	1	0	0.999257	TRUE	0	pab-miR390b	0	0
1.99926	0	0.500186	0	1	2	FALSE	gmo-miR-8159-5p	1345	0	1	0	0.999257	TRUE	0	gmo-miR-8159-5p	0	0
1.99926	0	0.500186	0	1	2	FALSE	cfa-miR-8904a	1345	0	1	0	0.999257	TRUE	0	cfa-miR-8904a	0	0
1.99926	0	0.500186	0	1	2	FALSE	mmu-miR-130a-3p	1345	0	1	0	0.999257	TRUE	0	mmu-miR-130a-3p	0	0
1.99926	0	0.500186	0	1	2	FALSE	sla-miR-17-3p	1345	0	1	0	0.999257	TRUE	0	sla-miR-17-3p	0	0
1.99926	0	0.500186	0	1	2	FALSE	cgr-let-7g-5p	1345	0	1	0	0.999257	TRUE	0	cgr-let-7g-5p	0	0
1.99926	0	0.500186	0	1	2	FALSE	dme-miR-281-3p	1345	0	1	0	0.999257	TRUE	0	dme-miR-281-3p	0	0
1.99926	0	0.500186	0	1	2	FALSE	pab-miR482h	1345	0	1	0	0.999257	TRUE	0	pab-miR482h	0	0
1.99926	0	0.500186	0	1	2	FALSE	mmu-miR-140-5p	1345	0	1	0	0.999257	TRUE	0	mmu-miR-140-5p	0	0
1.99926	0	0.500186	0	1	2	FALSE	mdo-miR-7386n-5p	1345	0	1	0	0.999257	TRUE	0	mdo-miR-7386n-5p	0	0
1.99926	0	0.500186	0	1	2	FALSE	lja-miR11098-3p	1345	0	1	0	0.999257	TRUE	0	lja-miR11098-3p	0	0
1.99926	0	0.500186	0	1	2	FALSE	mmu-miR-141-5p	1345	0	1	0	0.999257	TRUE	0	mmu-miR-141-5p	0	0
1.99926	0	0.500186	0	1	2	FALSE	sly-miR171e	1345	0	1	0	0.999257	TRUE	0	sly-miR171e	0	0
1.99926	0	0.500186	0	1	2	FALSE	mmu-miR-152-3p	1345	0	1	0	0.999257	TRUE	0	mmu-miR-152-3p	0	0
1.99926	0	0.500186	0	1	2	FALSE	cgr-miR-29a-5p	1345	0	1	0	0.999257	TRUE	0	cgr-miR-29a-5p	0	0
1.99926	0	0.500186	0	1	2	FALSE	bta-miR-130a	1345	0	1	0	0.999257	TRUE	0	bta-miR-130a	0	0
1.99926	0	0.500186	0	1	2	FALSE	lja-miR7543	1345	0	1	0	0.999257	TRUE	0	lja-miR7543	0	0
1.99926	0	0.500186	0	1	2	FALSE	sly-miR390a-5p	1345	0	1	0	0.999257	TRUE	0	sly-miR390a-5p	0	0
1.99926	0	0.500186	0	1	2	FALSE	cgr-miR-34c-5p	1345	0	1	0	0.999257	TRUE	0	cgr-miR-34c-5p	0	0
1.99926	0	0.500186	0	1	2	FALSE	spu-miR-1	1345	0	1	0	0.999257	TRUE	0	spu-miR-1	0	0
1.99926	0	0.500186	0	1	2	FALSE	sly-miR390b-5p	1345	0	1	0	0.999257	TRUE	0	sly-miR390b-5p	0	0
1.99926	0	0.500186	0	1	2	FALSE	pal-miR-10015-5p	1345	0	1	0	0.999257	TRUE	0	pal-miR-10015-5p	0	0
1.99926	0	0.500186	0	1	2	FALSE	chi-let-7g-5p	1345	0	1	0	0.999257	TRUE	0	chi-let-7g-5p	0	0
1.99926	0	0.500186	0	1	2	FALSE	ssa-let-7i-5p	1345	0	1	0	0.999257	TRUE	0	ssa-let-7i-5p	0	0
1.99926	0	0.500186	0	1	2	FALSE	bta-miR-152	1345	0	1	0	0.999257	TRUE	0	bta-miR-152	0	0
1.99926	0	0.500186	0	1	2	FALSE	chi-let-7i-5p	1345	0	1	0	0.999257	TRUE	0	chi-let-7i-5p	0	0
1.99926	0	0.500186	0	1	2	FALSE	mmu-miR-182-5p	1345	0	1	0	0.999257	TRUE	0	mmu-miR-182-5p	0	0
1.99926	0	0.500186	0	1	2	FALSE	ssa-miR-1-3p	1345	0	1	0	0.999257	TRUE	0	ssa-miR-1-3p	0	0
1.99926	0	0.500186	0	1	2	FALSE	dme-miR-4961-5p	1345	0	1	0	0.999257	TRUE	0	dme-miR-4961-5p	0	0
1.99926	0	0.500186	0	1	2	FALSE	chi-miR-1	1345	0	1	0	0.999257	TRUE	0	chi-miR-1	0	0
1.99926	0	0.500186	0	1	2	FALSE	mdo-miR-12326-5p	1345	0	1	0	0.999257	TRUE	0	mdo-miR-12326-5p	0	0
1.99926	0	0.500186	0	1	2	FALSE	mml-miR-141-5p	1345	0	1	0	0.999257	TRUE	0	mml-miR-141-5p	0	0
1.99926	0	0.500186	0	1	2	FALSE	ssa-miR-130d-3p	1345	0	1	0	0.999257	TRUE	0	ssa-miR-130d-3p	0	0
1.99926	0	0.500186	0	1	2	FALSE	pal-miR-1185-5p	1345	0	1	0	0.999257	TRUE	0	pal-miR-1185-5p	0	0
1.99926	0	0.500186	0	1	2	FALSE	bta-miR-17-3p	1345	0	1	0	0.999257	TRUE	0	bta-miR-17-3p	0	0
1.99926	0	0.500186	0	1	2	FALSE	dme-miR-4969-5p	1345	0	1	0	0.999257	TRUE	0	dme-miR-4969-5p	0	0
1.99926	0	0.500186	0	1	2	FALSE	pal-miR-130-3p	1345	0	1	0	0.999257	TRUE	0	pal-miR-130-3p	0	0
1.99926	0	0.500186	0	1	2	FALSE	bta-miR-182	1345	0	1	0	0.999257	TRUE	0	bta-miR-182	0	0
1.99926	0	0.500186	0	1	2	FALSE	mle-miR-1-3p	1345	0	1	0	0.999257	TRUE	0	mle-miR-1-3p	0	0
1.99926	0	0.500186	0	1	2	FALSE	gra-miR8656	1345	0	1	0	0.999257	TRUE	0	gra-miR8656	0	0
1.99926	0	0.500186	0	1	2	FALSE	dme-miR-6-1-5p	1345	0	1	0	0.999257	TRUE	0	dme-miR-6-1-5p	0	0
1.99926	0	0.500186	0	1	2	FALSE	ssa-miR-19c-3-5p	1345	0	1	0	0.999257	TRUE	0	ssa-miR-19c-3-5p	0	0
1.99926	0	0.500186	0	1	2	FALSE	chi-miR-29a-5p	1345	0	1	0	0.999257	TRUE	0	chi-miR-29a-5p	0	0
1.99926	0	0.500186	0	1	2	FALSE	bta-miR-215	1345	0	1	0	0.999257	TRUE	0	bta-miR-215	0	0
1.99926	0	0.500186	0	1	2	FALSE	mmu-miR-1948-3p	1345	0	1	0	0.999257	TRUE	0	mmu-miR-1948-3p	0	0
1.99926	0	0.500186	0	1	2	FALSE	mdo-miR-7350-3p	1345	0	1	0	0.999257	TRUE	0	mdo-miR-7350-3p	0	0
1.99926	0	0.500186	0	1	2	FALSE	pal-miR-140-5p	1345	0	1	0	0.999257	TRUE	0	pal-miR-140-5p	0	0
1.99926	0	0.500186	0	1	2	FALSE	gra-miR8680	1345	0	1	0	0.999257	TRUE	0	gra-miR8680	0	0
1.99926	0	0.500186	0	1	2	FALSE	chi-miR-34c-5p	1345	0	1	0	0.999257	TRUE	0	chi-miR-34c-5p	0	0
1.99926	0	0.500186	0	1	2	FALSE	mle-miR-29c-3p	1345	0	1	0	0.999257	TRUE	0	mle-miR-29c-3p	0	0
1.99926	0	0.500186	0	1	2	FALSE	sma-miR-8411-3p	1345	0	1	0	0.999257	TRUE	0	sma-miR-8411-3p	0	0
1.99926	0	0.500186	0	1	2	FALSE	ssa-miR-29b-3-5p	1345	0	1	0	0.999257	TRUE	0	ssa-miR-29b-3-5p	0	0
1.99926	0	0.500186	0	1	2	FALSE	mtr-miR5558-5p	1345	0	1	0	0.999257	TRUE	0	mtr-miR5558-5p	0	0
1.99926	0	0.500186	0	1	2	FALSE	sma-miR-8414-5p	1345	0	1	0	0.999257	TRUE	0	sma-miR-8414-5p	0	0
1.99926	0	0.500186	0	1	2	FALSE	mml-let-7g-5p	1345	0	1	0	0.999257	TRUE	0	mml-let-7g-5p	0	0
1.99926	0	0.500186	0	1	2	FALSE	cin-miR-1-3p	1345	0	1	0	0.999257	TRUE	0	cin-miR-1-3p	0	0
1.99926	0	0.500186	0	1	2	FALSE	pal-miR-152-3p	1345	0	1	0	0.999257	TRUE	0	pal-miR-152-3p	0	0
1.99926	0	0.500186	0	1	2	FALSE	mml-let-7i-5p	1345	0	1	0	0.999257	TRUE	0	mml-let-7i-5p	0	0
1.99926	0	0.500186	0	1	2	FALSE	sma-miR-8421-3p	1345	0	1	0	0.999257	TRUE	0	sma-miR-8421-3p	0	0
1.99926	0	0.500186	0	1	2	FALSE	mml-miR-1-3p	1345	0	1	0	0.999257	TRUE	0	mml-miR-1-3p	0	0
1.99926	0	0.500186	0	1	2	FALSE	pal-miR-17-3p	1345	0	1	0	0.999257	TRUE	0	pal-miR-17-3p	0	0
1.99926	0	0.500186	0	1	2	FALSE	mdo-miR-7397-5p	1345	0	1	0	0.999257	TRUE	0	mdo-miR-7397-5p	0	0
1.99926	0	0.500186	0	1	2	FALSE	gra-miR8702	1345	0	1	0	0.999257	TRUE	0	gra-miR8702	0	0
1.99926	0	0.500186	0	1	2	FALSE	cin-miR-29-5p	1345	0	1	0	0.999257	TRUE	0	cin-miR-29-5p	0	0
1.99926	0	0.500186	0	1	2	FALSE	pal-miR-182-5p	1345	0	1	0	0.999257	TRUE	0	pal-miR-182-5p	0	0
1.99926	0	0.500186	0	1	2	FALSE	dmo-miR-281-3p	1345	0	1	0	0.999257	TRUE	0	dmo-miR-281-3p	0	0
1.99926	0	0.500186	0	1	2	FALSE	ssc-let-7g	1345	0	1	0	0.999257	TRUE	0	ssc-let-7g	0	0
1.99926	0	0.500186	0	1	2	FALSE	ssc-let-7i-5p	1345	0	1	0	0.999257	TRUE	0	ssc-let-7i-5p	0	0
1.99926	0	0.500186	0	1	2	FALSE	ssc-miR-1	1345	0	1	0	0.999257	TRUE	0	ssc-miR-1	0	0
1.99926	0	0.500186	0	1	2	FALSE	pal-miR-30d-3p	1345	0	1	0	0.999257	TRUE	0	pal-miR-30d-3p	0	0
1.99926	0	0.500186	0	1	2	FALSE	cin-miR-4019-5p	1345	0	1	0	0.999257	TRUE	0	cin-miR-4019-5p	0	0
1.99926	0	0.500186	0	1	2	FALSE	mml-miR-34c-5p	1345	0	1	0	0.999257	TRUE	0	mml-miR-34c-5p	0	0
1.99926	0	0.500186	0	1	2	FALSE	ssc-miR-29a-5p	1345	0	1	0	0.999257	TRUE	0	ssc-miR-29a-5p	0	0
1.99926	0	0.500186	0	1	2	FALSE	gra-miR8786a	1345	0	1	0	0.999257	TRUE	0	gra-miR8786a	0	0
1.99926	0	0.500186	0	1	2	FALSE	ssc-miR-34c	1345	0	1	0	0.999257	TRUE	0	ssc-miR-34c	0	0
1.99926	0	0.500186	0	1	2	FALSE	mml-miR-449a-3p	1345	0	1	0	0.999257	TRUE	0	mml-miR-449a-3p	0	0
1.99926	0	0.500186	0	1	2	FALSE	gra-miR8786b	1345	0	1	0	0.999257	TRUE	0	gra-miR8786b	0	0
1.99926	0	0.500186	0	1	2	FALSE	mmu-miR-3078-3p	1345	0	1	0	0.999257	TRUE	0	mmu-miR-3078-3p	0	0
1.99926	0	0.500186	0	1	2	FALSE	mml-miR-487b-5p	1345	0	1	0	0.999257	TRUE	0	mml-miR-487b-5p	0	0
1.99926	0	0.500186	0	1	2	FALSE	mml-miR-544	1345	0	1	0	0.999257	TRUE	0	mml-miR-544	0	0
1.99926	0	0.500186	0	1	2	FALSE	dno-miR-130a-3p	1345	0	1	0	0.999257	TRUE	0	dno-miR-130a-3p	0	0
1.99926	0	0.500186	0	1	2	FALSE	ssc-miR-487b	1345	0	1	0	0.999257	TRUE	0	ssc-miR-487b	0	0
1.99926	0	0.500186	0	1	2	FALSE	pal-miR-369-3p	1345	0	1	0	0.999257	TRUE	0	pal-miR-369-3p	0	0
1.99926	0	0.500186	0	1	2	FALSE	bta-miR-2307	1345	0	1	0	0.999257	TRUE	0	bta-miR-2307	0	0
1.99926	0	0.500186	0	1	2	FALSE	mmu-miR-3088-5p	1345	0	1	0	0.999257	TRUE	0	mmu-miR-3088-5p	0	0
1.99926	0	0.500186	0	1	2	FALSE	ssc-miR-582-3p	1345	0	1	0	0.999257	TRUE	0	ssc-miR-582-3p	0	0
1.99926	0	0.500186	0	1	2	FALSE	dno-miR-1343-3p	1345	0	1	0	0.999257	TRUE	0	dno-miR-1343-3p	0	0
1.99926	0	0.500186	0	1	2	FALSE	mmu-miR-30d-3p	1345	0	1	0	0.999257	TRUE	0	mmu-miR-30d-3p	0	0
1.99926	0	0.500186	0	1	2	FALSE	ssc-miR-9815-3p	1345	0	1	0	0.999257	TRUE	0	ssc-miR-9815-3p	0	0
1.99926	0	0.500186	0	1	2	FALSE	mmr-miR-34b	1345	0	1	0	0.999257	TRUE	0	mmr-miR-34b	0	0
1.99926	0	0.500186	0	1	2	FALSE	cin-miR-4147-3p	1345	0	1	0	0.999257	TRUE	0	cin-miR-4147-3p	0	0
1.99926	0	0.500186	0	1	2	FALSE	pal-miR-487a-5p	1345	0	1	0	0.999257	TRUE	0	pal-miR-487a-5p	0	0
1.99926	0	0.500186	0	1	2	FALSE	dno-miR-140-5p	1345	0	1	0	0.999257	TRUE	0	dno-miR-140-5p	0	0
1.99926	0	0.500186	0	1	2	FALSE	ssp-miR444b.1	1345	0	1	0	0.999257	TRUE	0	ssp-miR444b.1	0	0
1.99926	0	0.500186	0	1	2	FALSE	mmu-miR-130c	1345	0	1	0	0.999257	TRUE	0	mmu-miR-130c	0	0
1.99926	0	0.500186	0	1	2	FALSE	str-miR-1-3p	1345	0	1	0	0.999257	TRUE	0	str-miR-1-3p	0	0
1.99926	0	0.500186	0	1	2	FALSE	mmu-miR-34b-5p	1345	0	1	0	0.999257	TRUE	0	mmu-miR-34b-5p	0	0
1.99926	0	0.500186	0	1	2	FALSE	mml-miR-7179-5p	1345	0	1	0	0.999257	TRUE	0	mml-miR-7179-5p	0	0
1.99926	0	0.500186	0	1	2	FALSE	gsa-miR-76b-3p	1345	0	1	0	0.999257	TRUE	0	gsa-miR-76b-3p	0	0
1.99926	0	0.500186	0	1	2	FALSE	mml-miR-7189-3p	1345	0	1	0	0.999257	TRUE	0	mml-miR-7189-3p	0	0
1.99926	0	0.500186	0	1	2	FALSE	mmu-miR-3962	1345	0	1	0	0.999257	TRUE	0	mmu-miR-3962	0	0
1.99926	0	0.500186	0	1	2	FALSE	dno-miR-17-3p	1345	0	1	0	0.999257	TRUE	0	dno-miR-17-3p	0	0
1.99926	0	0.500186	0	1	2	FALSE	gsa-miR-9400-5p	1345	0	1	0	0.999257	TRUE	0	gsa-miR-9400-5p	0	0
1.99926	0	0.500186	0	1	2	FALSE	mmu-miR-544-3p	1345	0	1	0	0.999257	TRUE	0	mmu-miR-544-3p	0	0
1.99926	0	0.500186	0	1	2	FALSE	dno-miR-182-5p	1345	0	1	0	0.999257	TRUE	0	dno-miR-182-5p	0	0
1.99926	0	0.500186	0	1	2	FALSE	str-miR-5359-5p	1345	0	1	0	0.999257	TRUE	0	str-miR-5359-5p	0	0
1.99926	0	0.500186	0	1	2	FALSE	mmu-miR-369-3p	1345	0	1	0	0.999257	TRUE	0	mmu-miR-369-3p	0	0
1.99926	0	0.500186	0	1	2	FALSE	mmr-let-7g	1345	0	1	0	0.999257	TRUE	0	mmr-let-7g	0	0
1.99926	0	0.500186	0	1	2	FALSE	sme-miR-2158-5p	1345	0	1	0	0.999257	TRUE	0	sme-miR-2158-5p	0	0
1.99926	0	0.500186	0	1	2	FALSE	cin-miR-5601-5p	1345	0	1	0	0.999257	TRUE	0	cin-miR-5601-5p	0	0
1.99926	0	0.500186	0	1	2	FALSE	dno-miR-215-5p	1345	0	1	0	0.999257	TRUE	0	dno-miR-215-5p	0	0
1.99926	0	0.500186	0	1	2	FALSE	pbv-miR-130a-5p	1345	0	1	0	0.999257	TRUE	0	pbv-miR-130a-5p	0	0
1.99926	0	0.500186	0	1	2	FALSE	pbv-miR-130d-3p	1345	0	1	0	0.999257	TRUE	0	pbv-miR-130d-3p	0	0
1.99926	0	0.500186	0	1	2	FALSE	dno-miR-30d-3p	1345	0	1	0	0.999257	TRUE	0	dno-miR-30d-3p	0	0
1.99926	0	0.500186	0	1	2	FALSE	cja-let-7g	1345	0	1	0	0.999257	TRUE	0	cja-let-7g	0	0
1.99926	0	0.500186	0	1	2	FALSE	mmr-miR-34c	1345	0	1	0	0.999257	TRUE	0	mmr-miR-34c	0	0
1.99926	0	0.500186	0	1	2	FALSE	cja-let-7i	1345	0	1	0	0.999257	TRUE	0	cja-let-7i	0	0
1.99926	0	0.500186	0	1	2	FALSE	mmu-let-7g-5p	1345	0	1	0	0.999257	TRUE	0	mmu-let-7g-5p	0	0
1.99926	0	0.500186	0	1	2	FALSE	mmu-miR-449a-3p	1345	0	1	0	0.999257	TRUE	0	mmu-miR-449a-3p	0	0
1.99926	0	0.500186	0	1	2	FALSE	mmu-let-7i-5p	1345	0	1	0	0.999257	TRUE	0	mmu-let-7i-5p	0	0
1.99926	0	0.500186	0	1	2	FALSE	prd-miR-5594-5p	1345	0	1	0	0.999257	TRUE	0	prd-miR-5594-5p	0	0
1.99926	0	0.500186	0	1	2	FALSE	cja-miR-1a	1345	0	1	0	0.999257	TRUE	0	cja-miR-1a	0	0
1.99926	0	0.500186	0	1	2	FALSE	stu-miR7984c-5p	1345	0	1	0	0.999257	TRUE	0	stu-miR7984c-5p	0	0
1.99926	0	0.500186	0	1	2	FALSE	mmu-miR-467e-5p	1345	0	1	0	0.999257	TRUE	0	mmu-miR-467e-5p	0	0
1.99926	0	0.500186	0	1	2	FALSE	cja-miR-34c	1345	0	1	0	0.999257	TRUE	0	cja-miR-34c	0	0
1.99926	0	0.500186	0	1	2	FALSE	dno-miR-369-3p	1345	0	1	0	0.999257	TRUE	0	dno-miR-369-3p	0	0
1.99926	0	0.500186	0	1	2	FALSE	bta-miR-2392	1345	0	1	0	0.999257	TRUE	0	bta-miR-2392	0	0
1.99926	0	0.500186	0	1	2	FALSE	stu-miR8011b-5p	1345	0	1	0	0.999257	TRUE	0	stu-miR8011b-5p	0	0
1.99926	0	0.500186	0	1	2	FALSE	stu-miR8014-3p	1345	0	1	0	0.999257	TRUE	0	stu-miR8014-3p	0	0
1.99926	0	0.500186	0	1	2	FALSE	cja-miR-5191	1345	0	1	0	0.999257	TRUE	0	cja-miR-5191	0	0
1.99926	0	0.500186	0	1	2	FALSE	hco-miR-5898-5p	1345	0	1	0	0.999257	TRUE	0	hco-miR-5898-5p	0	0
1.99926	0	0.500186	0	1	2	FALSE	pbv-miR-17-3p	1345	0	1	0	0.999257	TRUE	0	pbv-miR-17-3p	0	0
1.99926	0	0.500186	0	1	2	FALSE	mmu-miR-7660-3p	1345	0	1	0	0.999257	TRUE	0	mmu-miR-7660-3p	0	0
1.99926	0	0.500186	0	1	2	FALSE	cja-miR-9979	1345	0	1	0	0.999257	TRUE	0	cja-miR-9979	0	0
1.99926	0	0.500186	0	1	2	FALSE	pbv-miR-182-5p	1345	0	1	0	0.999257	TRUE	0	pbv-miR-182-5p	0	0
1.99926	0	0.500186	0	1	2	FALSE	bta-miR-2419-3p	1345	0	1	0	0.999257	TRUE	0	bta-miR-2419-3p	0	0
1.99926	0	0.500186	0	1	2	FALSE	mmu-miR-1a-3p	1345	0	1	0	0.999257	TRUE	0	mmu-miR-1a-3p	0	0
1.99926	0	0.500186	0	1	2	FALSE	sly-miR9470-3p	1345	0	1	0	0.999257	TRUE	0	sly-miR9470-3p	0	0
1.99926	0	0.500186	0	1	2	FALSE	cli-let-7g-5p	1345	0	1	0	0.999257	TRUE	0	cli-let-7g-5p	0	0
1.99926	0	0.500186	0	1	2	FALSE	pbv-miR-219-3p	1345	0	1	0	0.999257	TRUE	0	pbv-miR-219-3p	0	0
1.99926	0	0.500186	0	1	2	FALSE	tae-miR167b	1345	0	1	0	0.999257	TRUE	0	tae-miR167b	0	0
1.99926	0	0.500186	0	1	2	FALSE	mmu-miR-29a-5p	1345	0	1	0	0.999257	TRUE	0	mmu-miR-29a-5p	0	0
1.99926	0	0.500186	0	1	2	FALSE	hco-miR-5922	1345	0	1	0	0.999257	TRUE	0	hco-miR-5922	0	0
1.99926	0	0.500186	0	1	2	FALSE	cli-let-7i-5p	1345	0	1	0	0.999257	TRUE	0	cli-let-7i-5p	0	0
1.99926	0	0.500186	0	1	2	FALSE	bta-miR-2437	1345	0	1	0	0.999257	TRUE	0	bta-miR-2437	0	0
1.99926	0	0.500186	0	1	2	FALSE	tca-miR-1-3p	1345	0	1	0	0.999257	TRUE	0	tca-miR-1-3p	0	0
1.99926	0	0.500186	0	1	2	FALSE	cli-miR-130c-3p	1345	0	1	0	0.999257	TRUE	0	cli-miR-130c-3p	0	0
1.99926	0	0.500186	0	1	2	FALSE	mtr-miR5231	1345	0	1	0	0.999257	TRUE	0	mtr-miR5231	0	0
1.99926	0	0.500186	0	1	2	FALSE	dno-miR-487a-5p	1345	0	1	0	0.999257	TRUE	0	dno-miR-487a-5p	0	0
1.99926	0	0.500186	0	1	2	FALSE	mmu-miR-34c-5p	1345	0	1	0	0.999257	TRUE	0	mmu-miR-34c-5p	0	0
1.99926	0	0.500186	0	1	2	FALSE	hco-miR-5979	1345	0	1	0	0.999257	TRUE	0	hco-miR-5979	0	0
1.99926	0	0.500186	0	1	2	FALSE	hco-miR-5990-5p	1345	0	1	0	0.999257	TRUE	0	hco-miR-5990-5p	0	0
1.99926	0	0.500186	0	1	2	FALSE	cli-miR-1784-5p	1345	0	1	0	0.999257	TRUE	0	cli-miR-1784-5p	0	0
1.99926	0	0.500186	0	1	2	FALSE	bta-miR-2447	1345	0	1	0	0.999257	TRUE	0	bta-miR-2447	0	0
1.99926	0	0.500186	0	1	2	FALSE	sme-miR-7c-3p	1345	0	1	0	0.999257	TRUE	0	sme-miR-7c-3p	0	0
1.99926	0	0.500186	0	1	2	FALSE	mmu-miR-6380	1345	0	1	0	0.999257	TRUE	0	mmu-miR-6380	0	0
1.99926	0	0.500186	0	1	2	FALSE	mmu-miR-3969	1345	0	1	0	0.999257	TRUE	0	mmu-miR-3969	0	0
1.99926	0	0.500186	0	1	2	FALSE	sme-miR-7d-5p	1345	0	1	0	0.999257	TRUE	0	sme-miR-7d-5p	0	0
1.99926	0	0.500186	0	1	2	FALSE	hex-miR390a	1345	0	1	0	0.999257	TRUE	0	hex-miR390a	0	0
1.99926	0	0.500186	0	1	2	FALSE	tca-miR-263b-3p	1345	0	1	0	0.999257	TRUE	0	tca-miR-263b-3p	0	0
1.99926	0	0.500186	0	1	2	FALSE	stu-miR8014-5p	1345	0	1	0	0.999257	TRUE	0	stu-miR8014-5p	0	0
1.99926	0	0.500186	0	1	2	FALSE	hex-miR390b	1345	0	1	0	0.999257	TRUE	0	hex-miR390b	0	0
1.99926	0	0.500186	0	1	2	FALSE	cli-miR-1a-3p	1345	0	1	0	0.999257	TRUE	0	cli-miR-1a-3p	0	0
1.99926	0	0.500186	0	1	2	FALSE	mmu-miR-487b-5p	1345	0	1	0	0.999257	TRUE	0	mmu-miR-487b-5p	0	0
1.99926	0	0.500186	0	1	2	FALSE	stu-miR8017	1345	0	1	0	0.999257	TRUE	0	stu-miR8017	0	0
1.99926	0	0.500186	0	1	2	FALSE	hhi-miR-182	1345	0	1	0	0.999257	TRUE	0	hhi-miR-182	0	0
1.99926	0	0.500186	0	1	2	FALSE	cli-miR-29a-5p	1345	0	1	0	0.999257	TRUE	0	cli-miR-29a-5p	0	0
1.99926	0	0.500186	0	1	2	FALSE	dpe-miR-281-3p	1345	0	1	0	0.999257	TRUE	0	dpe-miR-281-3p	0	0
1.99926	0	0.500186	0	1	2	FALSE	cli-miR-34b-5p	1345	0	1	0	0.999257	TRUE	0	cli-miR-34b-5p	0	0
1.99926	0	0.500186	0	1	2	FALSE	cli-miR-34c-5p	1345	0	1	0	0.999257	TRUE	0	cli-miR-34c-5p	0	0
1.99926	0	0.500186	0	1	2	FALSE	cme-miR167e	1345	0	1	0	0.999257	TRUE	0	cme-miR167e	0	0
1.99926	0	0.500186	0	1	2	FALSE	mmu-miR-6898-3p	1345	0	1	0	0.999257	TRUE	0	mmu-miR-6898-3p	0	0
1.99926	0	0.500186	0	1	2	FALSE	dps-miR-1010-5p	1345	0	1	0	0.999257	TRUE	0	dps-miR-1010-5p	0	0
1.99926	0	0.500186	0	1	2	FALSE	tca-miR-3823-5p	1345	0	1	0	0.999257	TRUE	0	tca-miR-3823-5p	0	0
1.99926	0	0.500186	0	1	2	FALSE	tca-miR-3824-3p	1345	0	1	0	0.999257	TRUE	0	tca-miR-3824-3p	0	0
1.99926	0	0.500186	0	1	2	FALSE	cpi-let-7g-5p	1345	0	1	0	0.999257	TRUE	0	cpi-let-7g-5p	0	0
1.99926	0	0.500186	0	1	2	FALSE	mmu-miR-6930-5p	1345	0	1	0	0.999257	TRUE	0	mmu-miR-6930-5p	0	0
1.99926	0	0.500186	0	1	2	FALSE	cpi-let-7i-5p	1345	0	1	0	0.999257	TRUE	0	cpi-let-7i-5p	0	0
1.99926	0	0.500186	0	1	2	FALSE	mmu-miR-6934-5p	1345	0	1	0	0.999257	TRUE	0	mmu-miR-6934-5p	0	0
1.99926	0	0.500186	0	1	2	FALSE	tca-miR-3837-3p	1345	0	1	0	0.999257	TRUE	0	tca-miR-3837-3p	0	0
1.99926	0	0.500186	0	1	2	FALSE	pca-miR-3786-3p	1345	0	1	0	0.999257	TRUE	0	pca-miR-3786-3p	0	0
1.99926	0	0.500186	0	1	2	FALSE	bta-miR-369-3p	1345	0	1	0	0.999257	TRUE	0	bta-miR-369-3p	0	0
1.99926	0	0.500186	0	1	2	FALSE	tca-miR-3851a-5p	1345	0	1	0	0.999257	TRUE	0	tca-miR-3851a-5p	0	0
1.99926	0	0.500186	0	1	2	FALSE	cpi-miR-130c-3p	1345	0	1	0	0.999257	TRUE	0	cpi-miR-130c-3p	0	0
1.99926	0	0.500186	0	1	2	FALSE	spu-miR-29a	1345	0	1	0	0.999257	TRUE	0	spu-miR-29a	0	0
1.99926	0	0.500186	0	1	2	FALSE	dps-miR-2530	1345	0	1	0	0.999257	TRUE	0	dps-miR-2530	0	0
1.99926	0	0.500186	0	1	2	FALSE	tca-miR-3851b-5p	1345	0	1	0	0.999257	TRUE	0	tca-miR-3851b-5p	0	0
1.99926	0	0.500186	0	1	2	FALSE	spu-miR-34	1345	0	1	0	0.999257	TRUE	0	spu-miR-34	0	0
1.99926	0	0.500186	0	1	2	FALSE	tca-miR-3851c-5p	1345	0	1	0	0.999257	TRUE	0	tca-miR-3851c-5p	0	0
1.99926	0	0.500186	0	1	2	FALSE	hpo-miR-10026-3p	1345	0	1	0	0.999257	TRUE	0	hpo-miR-10026-3p	0	0
1.99926	0	0.500186	0	1	2	FALSE	dps-miR-2535-5p	1345	0	1	0	0.999257	TRUE	0	dps-miR-2535-5p	0	0
1.99926	0	0.500186	0	1	2	FALSE	tca-miR-3851e-5p	1345	0	1	0	0.999257	TRUE	0	tca-miR-3851e-5p	0	0
1.99926	0	0.500186	0	1	2	FALSE	hpo-miR-10029-3p	1345	0	1	0	0.999257	TRUE	0	hpo-miR-10029-3p	0	0
1.99926	0	0.500186	0	1	2	FALSE	mmu-miR-6970-5p	1345	0	1	0	0.999257	TRUE	0	mmu-miR-6970-5p	0	0
1.99926	0	0.500186	0	1	2	FALSE	mmu-miR-7021-3p	1345	0	1	0	0.999257	TRUE	0	mmu-miR-7021-3p	0	0
1.99926	0	0.500186	0	1	2	FALSE	hpo-miR-10031d-3p	1345	0	1	0	0.999257	TRUE	0	hpo-miR-10031d-3p	0	0
1.99926	0	0.500186	0	1	2	FALSE	cpi-miR-1a-3p	1345	0	1	0	0.999257	TRUE	0	cpi-miR-1a-3p	0	0
1.99926	0	0.500186	0	1	2	FALSE	oar-miR-544-3p	1345	0	1	0	0.999257	TRUE	0	oar-miR-544-3p	0	0
1.99926	0	0.500186	0	1	2	FALSE	hpo-miR-10034-5p	1345	0	1	0	0.999257	TRUE	0	hpo-miR-10034-5p	0	0
1.99926	0	0.500186	0	1	2	FALSE	cpi-miR-29a-5p	1345	0	1	0	0.999257	TRUE	0	cpi-miR-29a-5p	0	0
1.99926	0	0.500186	0	1	2	FALSE	tca-miR-6007-3p	1345	0	1	0	0.999257	TRUE	0	tca-miR-6007-3p	0	0
1.99926	0	0.500186	0	1	2	FALSE	ame-miR-3764-3p	1345	0	1	0	0.999257	TRUE	0	ame-miR-3764-3p	0	0
1.99926	0	0.500186	0	1	2	FALSE	cpi-miR-34b-5p	1345	0	1	0	0.999257	TRUE	0	cpi-miR-34b-5p	0	0
1.99926	0	0.500186	0	1	2	FALSE	mmu-miR-7037-3p	1345	0	1	0	0.999257	TRUE	0	mmu-miR-7037-3p	0	0
1.99926	0	0.500186	0	1	2	FALSE	hpo-miR-10043d-5p	1345	0	1	0	0.999257	TRUE	0	hpo-miR-10043d-5p	0	0
1.99926	0	0.500186	0	1	2	FALSE	cpi-miR-34c-5p	1345	0	1	0	0.999257	TRUE	0	cpi-miR-34c-5p	0	0
1.99926	0	0.500186	0	1	2	FALSE	bta-miR-6528	1345	0	1	0	0.999257	TRUE	0	bta-miR-6528	0	0
1.99926	0	0.500186	0	1	2	FALSE	pha-miR-130a	1345	0	1	0	0.999257	TRUE	0	pha-miR-130a	0	0
1.99926	0	0.500186	0	1	2	FALSE	hpo-miR-10050-3p	1345	0	1	0	0.999257	TRUE	0	hpo-miR-10050-3p	0	0
1.99926	0	0.500186	0	1	2	FALSE	ocu-miR-582-3p	1345	0	1	0	0.999257	TRUE	0	ocu-miR-582-3p	0	0
1.99926	0	0.500186	0	1	2	FALSE	pha-miR-152	1345	0	1	0	0.999257	TRUE	0	pha-miR-152	0	0
1.99926	0	0.500186	0	1	2	FALSE	ssa-miR-130b-3p	1345	0	1	0	0.999257	TRUE	0	ssa-miR-130b-3p	0	0
1.99926	0	0.500186	0	1	2	FALSE	mmu-miR-718	1345	0	1	0	0.999257	TRUE	0	mmu-miR-718	0	0
1.99926	0	0.500186	0	1	2	FALSE	pha-miR-582	1345	0	1	0	0.999257	TRUE	0	pha-miR-582	0	0
1.99926	0	0.500186	0	1	2	FALSE	mmu-miR-7043-5p	1345	0	1	0	0.999257	TRUE	0	mmu-miR-7043-5p	0	0
1.99926	0	0.500186	0	1	2	FALSE	tcf-miR-1	1345	0	1	0	0.999257	TRUE	0	tcf-miR-1	0	0
1.99926	0	0.500186	0	1	2	FALSE	ssa-miR-140-5p	1345	0	1	0	0.999257	TRUE	0	ssa-miR-140-5p	0	0
1.99926	0	0.500186	0	1	2	FALSE	dps-miR-281	1345	0	1	0	0.999257	TRUE	0	dps-miR-281	0	0
1.99926	0	0.500186	0	1	2	FALSE	oga-miR-34b	1345	0	1	0	0.999257	TRUE	0	oga-miR-34b	0	0
1.99926	0	0.500186	0	1	2	FALSE	cpo-let-7g-5p	1345	0	1	0	0.999257	TRUE	0	cpo-let-7g-5p	0	0
1.99926	0	0.500186	0	1	2	FALSE	pma-let-7b-5p	1345	0	1	0	0.999257	TRUE	0	pma-let-7b-5p	0	0
1.99926	0	0.500186	0	1	2	FALSE	hpo-miR-10075a-5p	1345	0	1	0	0.999257	TRUE	0	hpo-miR-10075a-5p	0	0
1.99926	0	0.500186	0	1	2	FALSE	cpo-let-7i-5p	1345	0	1	0	0.999257	TRUE	0	cpo-let-7i-5p	0	0
1.99926	0	0.500186	0	1	2	FALSE	pma-miR-140	1345	0	1	0	0.999257	TRUE	0	pma-miR-140	0	0
1.99926	0	0.500186	0	1	2	FALSE	mmu-miR-7675-3p	1345	0	1	0	0.999257	TRUE	0	mmu-miR-7675-3p	0	0
1.99926	0	0.500186	0	1	2	FALSE	cas-miR390a-5p	1345	0	1	0	0.999257	TRUE	0	cas-miR390a-5p	0	0
1.99926	0	0.500186	0	1	2	FALSE	bdi-miR5173-5p	1345	0	1	0	0.999257	TRUE	0	bdi-miR5173-5p	0	0
1.99926	0	0.500186	0	1	2	FALSE	ssa-miR-182-5p	1345	0	1	0	0.999257	TRUE	0	ssa-miR-182-5p	0	0
1.99926	0	0.500186	0	1	2	FALSE	cas-miR390b	1345	0	1	0	0.999257	TRUE	0	cas-miR390b	0	0
1.99926	0	0.500186	0	1	2	FALSE	pma-miR-145-3p	1345	0	1	0	0.999257	TRUE	0	pma-miR-145-3p	0	0
1.99926	0	0.500186	0	1	2	FALSE	oni-miR-10647	1345	0	1	0	0.999257	TRUE	0	oni-miR-10647	0	0
1.99926	0	0.500186	0	1	2	FALSE	ssa-miR-192a-5p	1345	0	1	0	0.999257	TRUE	0	ssa-miR-192a-5p	0	0
1.99926	0	0.500186	0	1	2	FALSE	mne-miR-140	1345	0	1	0	0.999257	TRUE	0	mne-miR-140	0	0
1.99926	0	0.500186	0	1	2	FALSE	pma-miR-152a	1345	0	1	0	0.999257	TRUE	0	pma-miR-152a	0	0
1.99926	0	0.500186	0	1	2	FALSE	hpo-miR-10125-3p	1345	0	1	0	0.999257	TRUE	0	hpo-miR-10125-3p	0	0
1.99926	0	0.500186	0	1	2	FALSE	dpu-miR-281	1345	0	1	0	0.999257	TRUE	0	dpu-miR-281	0	0
1.99926	0	0.500186	0	1	2	FALSE	oni-miR-10712	1345	0	1	0	0.999257	TRUE	0	oni-miR-10712	0	0
1.99926	0	0.500186	0	1	2	FALSE	hpo-miR-10127-5p	1345	0	1	0	0.999257	TRUE	0	hpo-miR-10127-5p	0	0
1.99926	0	0.500186	0	1	2	FALSE	tch-let-7g-5p	1345	0	1	0	0.999257	TRUE	0	tch-let-7g-5p	0	0
1.99926	0	0.500186	0	1	2	FALSE	mse-miR-1a	1345	0	1	0	0.999257	TRUE	0	mse-miR-1a	0	0
1.99926	0	0.500186	0	1	2	FALSE	cpo-miR-1a-3p	1345	0	1	0	0.999257	TRUE	0	cpo-miR-1a-3p	0	0
1.99926	0	0.500186	0	1	2	FALSE	pma-miR-182	1345	0	1	0	0.999257	TRUE	0	pma-miR-182	0	0
1.99926	0	0.500186	0	1	2	FALSE	dqu-miR-252b-5p	1345	0	1	0	0.999257	TRUE	0	dqu-miR-252b-5p	0	0
1.99926	0	0.500186	0	1	2	FALSE	tch-let-7i-5p	1345	0	1	0	0.999257	TRUE	0	tch-let-7i-5p	0	0
1.99926	0	0.500186	0	1	2	FALSE	mse-miR-281	1345	0	1	0	0.999257	TRUE	0	mse-miR-281	0	0
1.99926	0	0.500186	0	1	2	FALSE	cpo-miR-29a-5p	1345	0	1	0	0.999257	TRUE	0	cpo-miR-29a-5p	0	0
1.99926	0	0.500186	0	1	2	FALSE	cbn-miR-360	1345	0	1	0	0.999257	TRUE	0	cbn-miR-360	0	0
1.99926	0	0.500186	0	1	2	FALSE	bta-miR-2320-3p	1345	0	1	0	0.999257	TRUE	0	bta-miR-2320-3p	0	0
1.99926	0	0.500186	0	1	2	FALSE	pma-miR-1c-5p	1345	0	1	0	0.999257	TRUE	0	pma-miR-1c-5p	0	0
1.99926	0	0.500186	0	1	2	FALSE	oni-miR-10872	1345	0	1	0	0.999257	TRUE	0	oni-miR-10872	0	0
1.99926	0	0.500186	0	1	2	FALSE	tch-miR-34c-5p	1345	0	1	0	0.999257	TRUE	0	tch-miR-34c-5p	0	0
1.99926	0	0.500186	0	1	2	FALSE	cbn-miR-59	1345	0	1	0	0.999257	TRUE	0	cbn-miR-59	0	0
1.99926	0	0.500186	0	1	2	FALSE	cpo-miR-32-5p	1345	0	1	0	0.999257	TRUE	0	cpo-miR-32-5p	0	0
1.99926	0	0.500186	0	1	2	FALSE	bta-miR-2325a	1345	0	1	0	0.999257	TRUE	0	bta-miR-2325a	0	0
1.99926	0	0.500186	0	1	2	FALSE	tgu-let-7g-5p	1345	0	1	0	0.999257	TRUE	0	tgu-let-7g-5p	0	0
1.99926	0	0.500186	0	1	2	FALSE	bta-miR-2361	1345	0	1	0	0.999257	TRUE	0	bta-miR-2361	0	0
1.99926	0	0.500186	0	1	2	FALSE	mmu-miR-7117-3p	1345	0	1	0	0.999257	TRUE	0	mmu-miR-7117-3p	0	0
1.99926	0	0.500186	0	1	2	FALSE	cpo-miR-34c-5p	1345	0	1	0	0.999257	TRUE	0	cpo-miR-34c-5p	0	0
1.99926	0	0.500186	0	1	2	FALSE	ssa-miR-219b-3p	1345	0	1	0	0.999257	TRUE	0	ssa-miR-219b-3p	0	0
1.99926	0	0.500186	0	1	2	FALSE	tgu-let-7i-5p	1345	0	1	0	0.999257	TRUE	0	tgu-let-7i-5p	0	0
1.99926	0	0.500186	0	1	2	FALSE	ssa-miR-219c-3p	1345	0	1	0	0.999257	TRUE	0	ssa-miR-219c-3p	0	0
1.99926	0	0.500186	0	1	2	FALSE	hpo-miR-5976-3p	1345	0	1	0	0.999257	TRUE	0	hpo-miR-5976-3p	0	0
1.99926	0	0.500186	0	1	2	FALSE	tgu-miR-1-3p	1345	0	1	0	0.999257	TRUE	0	tgu-miR-1-3p	0	0
1.99926	0	0.500186	0	1	2	FALSE	mtr-miR2603	1345	0	1	0	0.999257	TRUE	0	mtr-miR2603	0	0
1.99926	0	0.500186	0	1	2	FALSE	cpo-miR-487b-5p	1345	0	1	0	0.999257	TRUE	0	cpo-miR-487b-5p	0	0
1.99926	0	0.500186	0	1	2	FALSE	ssa-miR-23a-5p	1345	0	1	0	0.999257	TRUE	0	ssa-miR-23a-5p	0	0
1.99926	0	0.500186	0	1	2	FALSE	tgu-miR-130a-3p	1345	0	1	0	0.999257	TRUE	0	tgu-miR-130a-3p	0	0
1.99926	0	0.500186	0	1	2	FALSE	hpo-miR-87a-5p	1345	0	1	0	0.999257	TRUE	0	hpo-miR-87a-5p	0	0
1.99926	0	0.500186	0	1	2	FALSE	cpo-miR-582-3p	1345	0	1	0	0.999257	TRUE	0	cpo-miR-582-3p	0	0
1.99926	0	0.500186	0	1	2	FALSE	tgu-miR-1784-5p	1345	0	1	0	0.999257	TRUE	0	tgu-miR-1784-5p	0	0
1.99926	0	0.500186	0	1	2	FALSE	pma-miR-4561	1345	0	1	0	0.999257	TRUE	0	pma-miR-4561	0	0
1.99926	0	0.500186	0	1	2	FALSE	hru-miR-1985	1345	0	1	0	0.999257	TRUE	0	hru-miR-1985	0	0
1.99926	0	0.500186	0	1	2	FALSE	mmu-miR-743a-5p	1345	0	1	0	0.999257	TRUE	0	mmu-miR-743a-5p	0	0
1.99926	0	0.500186	0	1	2	FALSE	cel-miR-87-5p	1345	0	1	0	0.999257	TRUE	0	cel-miR-87-5p	0	0
1.99926	0	0.500186	0	1	2	FALSE	chi-miR-2320	1345	0	1	0	0.999257	TRUE	0	chi-miR-2320	0	0
1.99926	0	0.500186	0	1	2	FALSE	mtr-miR5290	1345	0	1	0	0.999257	TRUE	0	mtr-miR5290	0	0
1.99926	0	0.500186	0	1	2	FALSE	cqu-miR-1	1345	0	1	0	0.999257	TRUE	0	cqu-miR-1	0	0
1.99926	0	0.500186	0	1	2	FALSE	dre-miR-130a	1345	0	1	0	0.999257	TRUE	0	dre-miR-130a	0	0
1.99926	0	0.500186	0	1	2	FALSE	cca-miR390	1345	0	1	0	0.999257	TRUE	0	cca-miR390	0	0
1.99926	0	0.500186	0	1	2	FALSE	tgu-miR-29a-1-5p	1345	0	1	0	0.999257	TRUE	0	tgu-miR-29a-1-5p	0	0
1.99926	0	0.500186	0	1	2	FALSE	crm-miR-1-3p	1345	0	1	0	0.999257	TRUE	0	crm-miR-1-3p	0	0
1.99926	0	0.500186	0	1	2	FALSE	tgu-miR-34b	1345	0	1	0	0.999257	TRUE	0	tgu-miR-34b	0	0
1.99926	0	0.500186	0	1	2	FALSE	dre-miR-140-5p	1345	0	1	0	0.999257	TRUE	0	dre-miR-140-5p	0	0
1.99926	0	0.500186	0	1	2	FALSE	mmu-miR-8110	1345	0	1	0	0.999257	TRUE	0	mmu-miR-8110	0	0
1.99926	0	0.500186	0	1	2	FALSE	hsa-miR-1185-5p	1345	0	1	0	0.999257	TRUE	0	hsa-miR-1185-5p	0	0
1.99926	0	0.500186	0	1	2	FALSE	crm-miR-253	1345	0	1	0	0.999257	TRUE	0	crm-miR-253	0	0
1.99926	0	0.500186	0	1	2	FALSE	pab-miR4414	1345	0	1	0	0.999257	TRUE	0	pab-miR4414	0	0
1.99926	0	0.500186	0	1	2	FALSE	tgu-miR-34c-5p	1345	0	1	0	0.999257	TRUE	0	tgu-miR-34c-5p	0	0
1.99926	0	0.500186	0	1	2	FALSE	ssa-miR-725-3p	1345	0	1	0	0.999257	TRUE	0	ssa-miR-725-3p	0	0
1.99926	0	0.500186	0	1	2	FALSE	mze-let-7i	1345	0	1	0	0.999257	TRUE	0	mze-let-7i	0	0
1.99926	0	0.500186	0	1	2	FALSE	pmi-miR-29a-3p	1345	0	1	0	0.999257	TRUE	0	pmi-miR-29a-3p	0	0
1.99926	0	0.500186	0	1	2	FALSE	tni-let-7i	1345	0	1	0	0.999257	TRUE	0	tni-let-7i	0	0
1.99926	0	0.500186	0	1	2	FALSE	dre-miR-152	1345	0	1	0	0.999257	TRUE	0	dre-miR-152	0	0
1.99926	0	0.500186	0	1	2	FALSE	mze-miR-1	1345	0	1	0	0.999257	TRUE	0	mze-miR-1	0	0
1.99926	0	0.500186	0	1	2	FALSE	pal-miR-141-5p	1345	0	1	0	0.999257	TRUE	0	pal-miR-141-5p	0	0
1.99926	0	0.500186	0	1	2	FALSE	ccr-miR-130a	1345	0	1	0	0.999257	TRUE	0	ccr-miR-130a	0	0
1.99926	0	0.500186	0	1	2	FALSE	tni-miR-1	1345	0	1	0	0.999257	TRUE	0	tni-miR-1	0	0
1.99926	0	0.500186	0	1	2	FALSE	mne-miR-130a	1345	0	1	0	0.999257	TRUE	0	mne-miR-130a	0	0
1.99926	0	0.500186	0	1	2	FALSE	mze-miR-130	1345	0	1	0	0.999257	TRUE	0	mze-miR-130	0	0
1.99926	0	0.500186	0	1	2	FALSE	crm-miR-87-5p	1345	0	1	0	0.999257	TRUE	0	crm-miR-87-5p	0	0
1.99926	0	0.500186	0	1	2	FALSE	ccr-miR-140-5p	1345	0	1	0	0.999257	TRUE	0	ccr-miR-140-5p	0	0
1.99926	0	0.500186	0	1	2	FALSE	tni-miR-130	1345	0	1	0	0.999257	TRUE	0	tni-miR-130	0	0
1.99926	0	0.500186	0	1	2	FALSE	pal-miR-34b-5p	1345	0	1	0	0.999257	TRUE	0	pal-miR-34b-5p	0	0
1.99926	0	0.500186	0	1	2	FALSE	pal-miR-544-3p	1345	0	1	0	0.999257	TRUE	0	pal-miR-544-3p	0	0
1.99926	0	0.500186	0	1	2	FALSE	mne-miR-17-3p	1345	0	1	0	0.999257	TRUE	0	mne-miR-17-3p	0	0
1.99926	0	0.500186	0	1	2	FALSE	ccr-miR-182-5p	1345	0	1	0	0.999257	TRUE	0	ccr-miR-182-5p	0	0
1.99926	0	0.500186	0	1	2	FALSE	mne-miR-215	1345	0	1	0	0.999257	TRUE	0	mne-miR-215	0	0
1.99926	0	0.500186	0	1	2	FALSE	dre-miR-182-5p	1345	0	1	0	0.999257	TRUE	0	dre-miR-182-5p	0	0
1.99926	0	0.500186	0	1	2	FALSE	csi-miR159b-5p	1345	0	1	0	0.999257	TRUE	0	csi-miR159b-5p	0	0
1.99926	0	0.500186	0	1	2	FALSE	ssa-miR-8159-5p	1345	0	1	0	0.999257	TRUE	0	ssa-miR-8159-5p	0	0
1.99926	0	0.500186	0	1	2	FALSE	pny-miR-182	1345	0	1	0	0.999257	TRUE	0	pny-miR-182	0	0
1.99926	0	0.500186	0	1	2	FALSE	ccr-miR-192	1345	0	1	0	0.999257	TRUE	0	ccr-miR-192	0	0
1.99926	0	0.500186	0	1	2	FALSE	tur-miR-1-3p	1345	0	1	0	0.999257	TRUE	0	tur-miR-1-3p	0	0
1.99926	0	0.500186	0	1	2	FALSE	nbr-let-7i	1345	0	1	0	0.999257	TRUE	0	nbr-let-7i	0	0
1.99926	0	0.500186	0	1	2	FALSE	csi-miR166i-3p	1345	0	1	0	0.999257	TRUE	0	csi-miR166i-3p	0	0
1.99926	0	0.500186	0	1	2	FALSE	pny-miR-192	1345	0	1	0	0.999257	TRUE	0	pny-miR-192	0	0
1.99926	0	0.500186	0	1	2	FALSE	dre-miR-192	1345	0	1	0	0.999257	TRUE	0	dre-miR-192	0	0
1.99926	0	0.500186	0	1	2	FALSE	nbr-miR-1	1345	0	1	0	0.999257	TRUE	0	nbr-miR-1	0	0
1.99926	0	0.500186	0	1	2	FALSE	csi-miR166k-3p	1345	0	1	0	0.999257	TRUE	0	csi-miR166k-3p	0	0
1.99926	0	0.500186	0	1	2	FALSE	hsa-miR-130a-3p	1345	0	1	0	0.999257	TRUE	0	hsa-miR-130a-3p	0	0
1.99926	0	0.500186	0	1	2	FALSE	nbr-miR-130	1345	0	1	0	0.999257	TRUE	0	nbr-miR-130	0	0
1.99926	0	0.500186	0	1	2	FALSE	cte-miR-1	1345	0	1	0	0.999257	TRUE	0	cte-miR-1	0	0
1.99926	0	0.500186	0	1	2	FALSE	ssc-miR-130a	1345	0	1	0	0.999257	TRUE	0	ssc-miR-130a	0	0
1.99926	0	0.500186	0	1	2	FALSE	pny-miR-7133	1345	0	1	0	0.999257	TRUE	0	pny-miR-7133	0	0
1.99926	0	0.500186	0	1	2	FALSE	hsa-miR-140-5p	1345	0	1	0	0.999257	TRUE	0	hsa-miR-140-5p	0	0
1.99926	0	0.500186	0	1	2	FALSE	pny-miR-725	1345	0	1	0	0.999257	TRUE	0	pny-miR-725	0	0
1.99926	0	0.500186	0	1	2	FALSE	dre-miR-2189	1345	0	1	0	0.999257	TRUE	0	dre-miR-2189	0	0
1.99926	0	0.500186	0	1	2	FALSE	ssc-miR-140-5p	1345	0	1	0	0.999257	TRUE	0	ssc-miR-140-5p	0	0
1.99926	0	0.500186	0	1	2	FALSE	ngi-miR-1	1345	0	1	0	0.999257	TRUE	0	ngi-miR-1	0	0
1.99926	0	0.500186	0	1	2	FALSE	dan-miR-1	1345	0	1	0	0.999257	TRUE	0	dan-miR-1	0	0
1.99926	0	0.500186	0	1	2	FALSE	pny-miR-8159	1345	0	1	0	0.999257	TRUE	0	pny-miR-8159	0	0
1.99926	0	0.500186	0	1	2	FALSE	dre-miR-23a-3-5p	1345	0	1	0	0.999257	TRUE	0	dre-miR-23a-3-5p	0	0
1.99926	0	0.500186	0	1	2	FALSE	ssc-miR-152	1345	0	1	0	0.999257	TRUE	0	ssc-miR-152	0	0
1.99926	0	0.500186	0	1	2	FALSE	nle-let-7g	1345	0	1	0	0.999257	TRUE	0	nle-let-7g	0	0
1.99926	0	0.500186	0	1	2	FALSE	gma-miR1529	1345	0	1	0	0.999257	TRUE	0	gma-miR1529	0	0
1.99926	0	0.500186	0	1	2	FALSE	xla-let-7i-5p	1345	0	1	0	0.999257	TRUE	0	xla-let-7i-5p	0	0
1.99926	0	0.500186	0	1	2	FALSE	pol-miR-140-5p	1345	0	1	0	0.999257	TRUE	0	pol-miR-140-5p	0	0
1.99926	0	0.500186	0	1	2	FALSE	hsa-miR-152-3p	1345	0	1	0	0.999257	TRUE	0	hsa-miR-152-3p	0	0
1.99926	0	0.500186	0	1	2	FALSE	cel-miR-2953-3p	1345	0	1	0	0.999257	TRUE	0	cel-miR-2953-3p	0	0
1.99926	0	0.500186	0	1	2	FALSE	nle-let-7i	1345	0	1	0	0.999257	TRUE	0	nle-let-7i	0	0
1.99926	0	0.500186	0	1	2	FALSE	xla-miR-130c-3p	1345	0	1	0	0.999257	TRUE	0	xla-miR-130c-3p	0	0
1.99926	0	0.500186	0	1	2	FALSE	der-miR-1	1345	0	1	0	0.999257	TRUE	0	der-miR-1	0	0
1.99926	0	0.500186	0	1	2	FALSE	ssc-miR-17-3p	1345	0	1	0	0.999257	TRUE	0	ssc-miR-17-3p	0	0
1.99926	0	0.500186	0	1	2	FALSE	hsa-miR-17-3p	1345	0	1	0	0.999257	TRUE	0	hsa-miR-17-3p	0	0
1.99926	0	0.500186	0	1	2	FALSE	ssc-miR-182	1345	0	1	0	0.999257	TRUE	0	ssc-miR-182	0	0
1.99926	0	0.500186	0	1	2	FALSE	nle-miR-34c	1345	0	1	0	0.999257	TRUE	0	nle-miR-34c	0	0
1.99926	0	0.500186	0	1	2	FALSE	ppc-miR-2237c	1345	0	1	0	0.999257	TRUE	0	ppc-miR-2237c	0	0
1.99926	0	0.500186	0	1	2	FALSE	pol-miR-182-5p	1345	0	1	0	0.999257	TRUE	0	pol-miR-182-5p	0	0
1.99926	0	0.500186	0	1	2	FALSE	hsa-miR-182-5p	1345	0	1	0	0.999257	TRUE	0	hsa-miR-182-5p	0	0
1.99926	0	0.500186	0	1	2	FALSE	cel-miR-360-5p	1345	0	1	0	0.999257	TRUE	0	cel-miR-360-5p	0	0
1.99926	0	0.500186	0	1	2	FALSE	ppc-miR-2239	1345	0	1	0	0.999257	TRUE	0	ppc-miR-2239	0	0
1.99926	0	0.500186	0	1	2	FALSE	xla-miR-1a-3p	1345	0	1	0	0.999257	TRUE	0	xla-miR-1a-3p	0	0
1.99926	0	0.500186	0	1	2	FALSE	der-miR-991-3p	1345	0	1	0	0.999257	TRUE	0	der-miR-991-3p	0	0
1.99926	0	0.500186	0	1	2	FALSE	ppc-miR-2255	1345	0	1	0	0.999257	TRUE	0	ppc-miR-2255	0	0
1.99926	0	0.500186	0	1	2	FALSE	hpo-miR-10119-3p	1345	0	1	0	0.999257	TRUE	0	hpo-miR-10119-3p	0	0
1.99926	0	0.500186	0	1	2	FALSE	cel-miR-4809-5p	1345	0	1	0	0.999257	TRUE	0	cel-miR-4809-5p	0	0
1.99926	0	0.500186	0	1	2	FALSE	xla-miR-22-5p	1345	0	1	0	0.999257	TRUE	0	xla-miR-22-5p	0	0
1.99926	0	0.500186	0	1	2	FALSE	ssc-miR-215	1345	0	1	0	0.999257	TRUE	0	ssc-miR-215	0	0
1.99926	0	0.500186	0	1	2	FALSE	dre-miR-735-3p	1345	0	1	0	0.999257	TRUE	0	dre-miR-735-3p	0	0
1.99926	0	0.500186	0	1	2	FALSE	xla-miR-34b-5p	1345	0	1	0	0.999257	TRUE	0	xla-miR-34b-5p	0	0
1.99926	0	0.500186	0	1	2	FALSE	ppa-miR-130a	1345	0	1	0	0.999257	TRUE	0	ppa-miR-130a	0	0
1.99926	0	0.500186	0	1	2	FALSE	dgr-miR-1	1345	0	1	0	0.999257	TRUE	0	dgr-miR-1	0	0
1.99926	0	0.500186	0	1	2	FALSE	hsa-miR-215-5p	1345	0	1	0	0.999257	TRUE	0	hsa-miR-215-5p	0	0
1.99926	0	0.500186	0	1	2	FALSE	xtr-let-7i	1345	0	1	0	0.999257	TRUE	0	xtr-let-7i	0	0
1.99926	0	0.500186	0	1	2	FALSE	ppa-miR-152	1345	0	1	0	0.999257	TRUE	0	ppa-miR-152	0	0
1.99926	0	0.500186	0	1	2	FALSE	dse-miR-2498b-3p	1345	0	1	0	0.999257	TRUE	0	dse-miR-2498b-3p	0	0
1.99926	0	0.500186	0	1	2	FALSE	xtr-miR-130c	1345	0	1	0	0.999257	TRUE	0	xtr-miR-130c	0	0
1.99926	0	0.500186	0	1	2	FALSE	dma-let-7g	1345	0	1	0	0.999257	TRUE	0	dma-let-7g	0	0
1.99926	0	0.500186	0	1	2	FALSE	ppa-miR-17-3p	1345	0	1	0	0.999257	TRUE	0	ppa-miR-17-3p	0	0
1.99926	0	0.500186	0	1	2	FALSE	hsa-miR-5191	1345	0	1	0	0.999257	TRUE	0	hsa-miR-5191	0	0
1.99926	0	0.500186	0	1	2	FALSE	mtr-miR2593d	1345	0	1	0	0.999257	TRUE	0	mtr-miR2593d	0	0
1.99926	0	0.500186	0	1	2	FALSE	xtr-miR-1a	1345	0	1	0	0.999257	TRUE	0	xtr-miR-1a	0	0
1.99926	0	0.500186	0	1	2	FALSE	ssc-miR-369	1345	0	1	0	0.999257	TRUE	0	ssc-miR-369	0	0
1.99926	0	0.500186	0	1	2	FALSE	dse-miR-281-3p	1345	0	1	0	0.999257	TRUE	0	dse-miR-281-3p	0	0
1.99926	0	0.500186	0	1	2	FALSE	mtr-miR2593e	1345	0	1	0	0.999257	TRUE	0	mtr-miR2593e	0	0
1.99926	0	0.500186	0	1	2	FALSE	hsa-miR-30d-3p	1345	0	1	0	0.999257	TRUE	0	hsa-miR-30d-3p	0	0
1.99926	0	0.500186	0	1	2	FALSE	xtr-miR-34b	1345	0	1	0	0.999257	TRUE	0	xtr-miR-34b	0	0
1.99926	0	0.500186	0	1	2	FALSE	dme-miR-1-3p	1345	0	1	0	0.999257	TRUE	0	dme-miR-1-3p	0	0
1.99926	0	0.500186	0	1	2	FALSE	nve-miR-9434	1345	0	1	0	0.999257	TRUE	0	nve-miR-9434	0	0
1.99926	0	0.500186	0	1	2	FALSE	hsa-miR-6828-3p	1345	0	1	0	0.999257	TRUE	0	hsa-miR-6828-3p	0	0
1.99926	0	0.500186	0	1	2	FALSE	nve-miR-9449	1345	0	1	0	0.999257	TRUE	0	nve-miR-9449	0	0
1.99926	0	0.500186	0	1	2	FALSE	hsa-miR-8062	1345	0	1	0	0.999257	TRUE	0	hsa-miR-8062	0	0
1.99926	0	0.500186	0	1	2	FALSE	ssc-miR-505	1345	0	1	0	0.999257	TRUE	0	ssc-miR-505	0	0
1.99926	0	0.500186	0	1	2	FALSE	cel-miR-5549-3p	1345	0	1	0	0.999257	TRUE	0	cel-miR-5549-3p	0	0
1.99926	0	0.500186	0	1	2	FALSE	ppa-miR-369	1345	0	1	0	0.999257	TRUE	0	ppa-miR-369	0	0
1.99926	0	0.500186	0	1	2	FALSE	zma-miR169q-3p	1345	0	1	0	0.999257	TRUE	0	zma-miR169q-3p	0	0
1.99926	0	0.500186	0	1	2	FALSE	ssc-miR-7141-3p	1345	0	1	0	0.999257	TRUE	0	ssc-miR-7141-3p	0	0
1.99926	0	0.500186	0	1	2	FALSE	nvi-miR-1	1345	0	1	0	0.999257	TRUE	0	nvi-miR-1	0	0
1.99926	0	0.500186	0	1	2	FALSE	dsi-miR-1010-5p	1345	0	1	0	0.999257	TRUE	0	dsi-miR-1010-5p	0	0
1.99926	0	0.500186	0	1	2	FALSE	cel-miR-59-3p	1345	0	1	0	0.999257	TRUE	0	cel-miR-59-3p	0	0
1.99926	0	0.500186	0	1	2	FALSE	ppy-miR-544	1345	0	1	0	0.999257	TRUE	0	ppy-miR-544	0	0
1.99926	0	0.500186	0	1	2	FALSE	ssc-miR-9789-3p	1345	0	1	0	0.999257	TRUE	0	ssc-miR-9789-3p	0	0
1.99926	0	0.500186	0	1	2	FALSE	cel-miR-72-3p	1345	0	1	0	0.999257	TRUE	0	cel-miR-72-3p	0	0
1.99926	0	0.500186	0	1	2	FALSE	mdm-miR10989a	1345	0	1	0	0.999257	TRUE	0	mdm-miR10989a	0	0
1.99926	0	0.500186	0	1	2	FALSE	ppy-miR-553	1345	0	1	0	0.999257	TRUE	0	ppy-miR-553	0	0
1.99926	0	0.500186	0	1	2	FALSE	ppc-miR-2244	1345	0	1	0	0.999257	TRUE	0	ppc-miR-2244	0	0
1.99926	0	0.500186	0	1	2	FALSE	mdm-miR10989b	1345	0	1	0	0.999257	TRUE	0	mdm-miR10989b	0	0
1.99926	0	0.500186	0	1	2	FALSE	ppc-miR-2253a	1345	0	1	0	0.999257	TRUE	0	ppc-miR-2253a	0	0
1.99926	0	0.500186	0	1	2	FALSE	ssc-miR-9807-5p	1345	0	1	0	0.999257	TRUE	0	ssc-miR-9807-5p	0	0
1.99926	0	0.500186	0	1	2	FALSE	oan-let-7g-5p	1345	0	1	0	0.999257	TRUE	0	oan-let-7g-5p	0	0
1.99926	0	0.500186	0	1	2	FALSE	mdm-miR10989c	1345	0	1	0	0.999257	TRUE	0	mdm-miR10989c	0	0
1.99926	0	0.500186	0	1	2	FALSE	prd-miR-7891-3p	1345	0	1	0	0.999257	TRUE	0	prd-miR-7891-3p	0	0
1.99926	0	0.500186	0	1	2	FALSE	cel-miR-785-3p	1345	0	1	0	0.999257	TRUE	0	cel-miR-785-3p	0	0
1.99926	0	0.500186	0	1	2	FALSE	mdm-miR10989d	1345	0	1	0	0.999257	TRUE	0	mdm-miR10989d	0	0
1.99926	0	0.500186	0	1	2	FALSE	dsi-miR-281-3p	1345	0	1	0	0.999257	TRUE	0	dsi-miR-281-3p	0	0
1.99926	0	0.500186	0	1	2	FALSE	aae-miR-11897b	1345	0	1	0	0.999257	TRUE	0	aae-miR-11897b	0	0
1.99926	0	0.500186	0	1	2	FALSE	dme-miR-972-5p	1345	0	1	0	0.999257	TRUE	0	dme-miR-972-5p	0	0
1.99926	0	0.500186	0	1	2	FALSE	prd-miR-7926-5p	1345	0	1	0	0.999257	TRUE	0	prd-miR-7926-5p	0	0
1.99926	0	0.500186	0	1	2	FALSE	mdm-miR10989e	1345	0	1	0	0.999257	TRUE	0	mdm-miR10989e	0	0
1.99926	0	0.500186	0	1	2	FALSE	dme-miR-983-5p	1345	0	1	0	0.999257	TRUE	0	dme-miR-983-5p	0	0
1.99926	0	0.500186	0	1	2	FALSE	aae-miR-11901	1345	0	1	0	0.999257	TRUE	0	aae-miR-11901	0	0
1.99926	0	0.500186	0	1	2	FALSE	dme-miR-985-5p	1345	0	1	0	0.999257	TRUE	0	dme-miR-985-5p	0	0
1.99926	0	0.500186	0	1	2	FALSE	hsa-miR-3683	1345	0	1	0	0.999257	TRUE	0	hsa-miR-3683	0	0
1.99926	0	0.500186	0	1	2	FALSE	str-miR-252a-5p	1345	0	1	0	0.999257	TRUE	0	str-miR-252a-5p	0	0
1.99926	0	0.500186	0	1	2	FALSE	dmo-miR-1	1345	0	1	0	0.999257	TRUE	0	dmo-miR-1	0	0
1.99926	0	0.500186	0	1	2	FALSE	hsa-miR-369-3p	1345	0	1	0	0.999257	TRUE	0	hsa-miR-369-3p	0	0
1.99926	0	0.500186	0	1	2	FALSE	cel-miR-8190-5p	1345	0	1	0	0.999257	TRUE	0	cel-miR-8190-5p	0	0
1.99926	0	0.500186	0	1	2	FALSE	dno-let-7g-5p	1345	0	1	0	0.999257	TRUE	0	dno-let-7g-5p	0	0
1.99926	0	0.500186	0	1	2	FALSE	mle-miR-1985-5p	1345	0	1	0	0.999257	TRUE	0	mle-miR-1985-5p	0	0
1.99926	0	0.500186	0	1	2	FALSE	ptr-miR-1299	1345	0	1	0	0.999257	TRUE	0	ptr-miR-1299	0	0
1.99926	0	0.500186	0	1	2	FALSE	mml-miR-553	1345	0	1	0	0.999257	TRUE	0	mml-miR-553	0	0
1.99926	0	0.500186	0	1	2	FALSE	dno-let-7i-5p	1345	0	1	0	0.999257	TRUE	0	dno-let-7i-5p	0	0
1.99926	0	0.500186	0	1	2	FALSE	ppc-miR-8245b-5p	1345	0	1	0	0.999257	TRUE	0	ppc-miR-8245b-5p	0	0
1.99926	0	0.500186	0	1	2	FALSE	dno-miR-1-3p	1345	0	1	0	0.999257	TRUE	0	dno-miR-1-3p	0	0
1.99926	0	0.500186	0	1	2	FALSE	ppc-miR-8248-5p	1345	0	1	0	0.999257	TRUE	0	ppc-miR-8248-5p	0	0
1.99926	0	0.500186	0	1	2	FALSE	aae-miR-281-3p	1345	0	1	0	0.999257	TRUE	0	aae-miR-281-3p	0	0
1.99926	0	0.500186	0	1	2	FALSE	cel-miR-8203-5p	1345	0	1	0	0.999257	TRUE	0	cel-miR-8203-5p	0	0
1.99926	0	0.500186	0	1	2	FALSE	oan-miR-1a-3p	1345	0	1	0	0.999257	TRUE	0	oan-miR-1a-3p	0	0
1.99926	0	0.500186	0	1	2	FALSE	mmu-let-7j	1345	0	1	0	0.999257	TRUE	0	mmu-let-7j	0	0
1.99926	0	0.500186	0	1	2	FALSE	oan-miR-222b-5p	1345	0	1	0	0.999257	TRUE	0	oan-miR-222b-5p	0	0
1.99926	0	0.500186	0	1	2	FALSE	oan-miR-29a-1-5p	1345	0	1	0	0.999257	TRUE	0	oan-miR-29a-1-5p	0	0
1.99926	0	0.500186	0	1	2	FALSE	ptr-miR-544	1345	0	1	0	0.999257	TRUE	0	ptr-miR-544	0	0
1.99926	0	0.500186	0	1	2	FALSE	ppc-miR-8252b-3p	1345	0	1	0	0.999257	TRUE	0	ppc-miR-8252b-3p	0	0
1.99926	0	0.500186	0	1	2	FALSE	dvi-miR-1010-5p	1345	0	1	0	0.999257	TRUE	0	dvi-miR-1010-5p	0	0
1.99926	0	0.500186	0	1	2	FALSE	oan-miR-34a-5p	1345	0	1	0	0.999257	TRUE	0	oan-miR-34a-5p	0	0
1.99926	0	0.500186	0	1	2	FALSE	dno-miR-141-5p	1345	0	1	0	0.999257	TRUE	0	dno-miR-141-5p	0	0
1.99926	0	0.500186	0	1	2	FALSE	ppc-miR-8254-5p	1345	0	1	0	0.999257	TRUE	0	ppc-miR-8254-5p	0	0
1.99926	0	0.500186	0	1	2	FALSE	cfa-miR-130a	1345	0	1	0	0.999257	TRUE	0	cfa-miR-130a	0	0
1.99926	0	0.500186	0	1	2	FALSE	oan-miR-34b-5p	1345	0	1	0	0.999257	TRUE	0	oan-miR-34b-5p	0	0
1.99926	0	0.500186	0	1	2	FALSE	mmu-miR-7057-3p	1345	0	1	0	0.999257	TRUE	0	mmu-miR-7057-3p	0	0
1.99926	0	0.500186	0	1	2	FALSE	cfa-miR-152	1345	0	1	0	0.999257	TRUE	0	cfa-miR-152	0	0
1.99926	0	0.500186	0	1	2	FALSE	dvi-miR-281-3p	1345	0	1	0	0.999257	TRUE	0	dvi-miR-281-3p	0	0
1.99926	0	0.500186	0	1	2	FALSE	cfa-miR-17	1345	0	1	0	0.999257	TRUE	0	cfa-miR-17	0	0
1.99926	0	0.500186	0	1	2	FALSE	dno-miR-29a-5p	1345	0	1	0	0.999257	TRUE	0	dno-miR-29a-5p	0	0
1.99926	0	0.500186	0	1	2	FALSE	rno-miR-34b-5p	1345	0	1	0	0.999257	TRUE	0	rno-miR-34b-5p	0	0
1.99926	0	0.500186	0	1	2	FALSE	oar-let-7i	1345	0	1	0	0.999257	TRUE	0	oar-let-7i	0	0
1.99926	0	0.500186	0	1	2	FALSE	stu-miR171b-3p	1345	0	1	0	0.999257	TRUE	0	stu-miR171b-3p	0	0
1.99926	0	0.500186	0	1	2	FALSE	mtr-miR390	1345	0	1	0	0.999257	TRUE	0	mtr-miR390	0	0
1.99926	0	0.500186	0	1	2	FALSE	cfa-miR-182	1345	0	1	0	0.999257	TRUE	0	cfa-miR-182	0	0
1.99926	0	0.500186	0	1	2	FALSE	rno-miR-544-3p	1345	0	1	0	0.999257	TRUE	0	rno-miR-544-3p	0	0
1.99926	0	0.500186	0	1	2	FALSE	mtr-miR5560-3p	1345	0	1	0	0.999257	TRUE	0	mtr-miR5560-3p	0	0
1.99926	0	0.500186	0	1	2	FALSE	dno-miR-34c-5p	1345	0	1	0	0.999257	TRUE	0	dno-miR-34c-5p	0	0
1.99926	0	0.500186	0	1	2	FALSE	ocu-let-7g-5p	1345	0	1	0	0.999257	TRUE	0	ocu-let-7g-5p	0	0
1.99926	0	0.500186	0	1	2	FALSE	mtr-miR4414a-5p	1345	0	1	0	0.999257	TRUE	0	mtr-miR4414a-5p	0	0
1.99926	0	0.500186	0	1	2	FALSE	abu-miR-182	1345	0	1	0	0.999257	TRUE	0	abu-miR-182	0	0
1.99926	0	0.500186	0	1	2	FALSE	dno-miR-582-3p	1345	0	1	0	0.999257	TRUE	0	dno-miR-582-3p	0	0
1.99926	0	0.500186	0	1	2	FALSE	ocu-let-7i-5p	1345	0	1	0	0.999257	TRUE	0	ocu-let-7i-5p	0	0
1.99926	0	0.500186	0	1	2	FALSE	oan-miR-1419d-5p	1345	0	1	0	0.999257	TRUE	0	oan-miR-1419d-5p	0	0
1.99926	0	0.500186	0	1	2	FALSE	stu-miR390-5p	1345	0	1	0	0.999257	TRUE	0	stu-miR390-5p	0	0
1.99926	0	0.500186	0	1	2	FALSE	ppc-miR-8304b-3p	1345	0	1	0	0.999257	TRUE	0	ppc-miR-8304b-3p	0	0
1.99926	0	0.500186	0	1	2	FALSE	abu-miR-192	1345	0	1	0	0.999257	TRUE	0	abu-miR-192	0	0
1.99926	0	0.500186	0	1	2	FALSE	ocu-miR-1-3p	1345	0	1	0	0.999257	TRUE	0	ocu-miR-1-3p	0	0
1.99926	0	0.500186	0	1	2	FALSE	sbi-miR6218-5p	1345	0	1	0	0.999257	TRUE	0	sbi-miR6218-5p	0	0
1.99926	0	0.500186	0	1	2	FALSE	stu-miR482a-5p	1345	0	1	0	0.999257	TRUE	0	stu-miR482a-5p	0	0
1.99926	0	0.500186	0	1	2	FALSE	ocu-miR-105b-3p	1345	0	1	0	0.999257	TRUE	0	ocu-miR-105b-3p	0	0
1.99926	0	0.500186	0	1	2	FALSE	stu-miR5303a	1345	0	1	0	0.999257	TRUE	0	stu-miR5303a	0	0
1.99926	0	0.500186	0	1	2	FALSE	dno-miR-95-5p	1345	0	1	0	0.999257	TRUE	0	dno-miR-95-5p	0	0
1.99926	0	0.500186	0	1	2	FALSE	stu-miR5303b	1345	0	1	0	0.999257	TRUE	0	stu-miR5303b	0	0
1.99926	0	0.500186	0	1	2	FALSE	dpe-miR-1	1345	0	1	0	0.999257	TRUE	0	dpe-miR-1	0	0
1.99926	0	0.500186	0	1	2	FALSE	stu-miR5303c	1345	0	1	0	0.999257	TRUE	0	stu-miR5303c	0	0
1.99926	0	0.500186	0	1	2	FALSE	ppc-miR-8332-5p	1345	0	1	0	0.999257	TRUE	0	ppc-miR-8332-5p	0	0
1.99926	0	0.500186	0	1	2	FALSE	sfr-miR-10488-5p	1345	0	1	0	0.999257	TRUE	0	sfr-miR-10488-5p	0	0
1.99926	0	0.500186	0	1	2	FALSE	stu-miR5303d	1345	0	1	0	0.999257	TRUE	0	stu-miR5303d	0	0
1.99926	0	0.500186	0	1	2	FALSE	hsa-miR-487a-5p	1345	0	1	0	0.999257	TRUE	0	hsa-miR-487a-5p	0	0
1.99926	0	0.500186	0	1	2	FALSE	dps-miR-1	1345	0	1	0	0.999257	TRUE	0	dps-miR-1	0	0
1.99926	0	0.500186	0	1	2	FALSE	ocu-miR-15b-3p	1345	0	1	0	0.999257	TRUE	0	ocu-miR-15b-3p	0	0
1.99926	0	0.500186	0	1	2	FALSE	abu-miR-7133-5p	1345	0	1	0	0.999257	TRUE	0	abu-miR-7133-5p	0	0
1.99926	0	0.500186	0	1	2	FALSE	pgi-miR6140b	1345	0	1	0	0.999257	TRUE	0	pgi-miR6140b	0	0
1.99926	0	0.500186	0	1	2	FALSE	stu-miR7982a	1345	0	1	0	0.999257	TRUE	0	stu-miR7982a	0	0
1.99926	0	0.500186	0	1	2	FALSE	abu-miR-725	1345	0	1	0	0.999257	TRUE	0	abu-miR-725	0	0
1.99926	0	0.500186	0	1	2	FALSE	stu-miR7982b	1345	0	1	0	0.999257	TRUE	0	stu-miR7982b	0	0
1.99926	0	0.500186	0	1	2	FALSE	ocu-miR-29a-5p	1345	0	1	0	0.999257	TRUE	0	ocu-miR-29a-5p	0	0
1.99926	0	0.500186	0	1	2	FALSE	stu-miR7984a	1345	0	1	0	0.999257	TRUE	0	stu-miR7984a	0	0
1.99926	0	0.500186	0	1	2	FALSE	ocu-miR-34b-5p	1345	0	1	0	0.999257	TRUE	0	ocu-miR-34b-5p	0	0
1.99926	0	0.500186	0	1	2	FALSE	dvi-miR-9704-2-3p	1345	0	1	0	0.999257	TRUE	0	dvi-miR-9704-2-3p	0	0
1.99926	0	0.500186	0	1	2	FALSE	stu-miR7984b-5p	1345	0	1	0	0.999257	TRUE	0	stu-miR7984b-5p	0	0
1.99926	0	0.500186	0	1	2	FALSE	ocu-miR-34c-5p	1345	0	1	0	0.999257	TRUE	0	ocu-miR-34c-5p	0	0
1.99926	0	0.500186	0	1	2	FALSE	sme-miR-277c-5p	1345	0	1	0	0.999257	TRUE	0	sme-miR-277c-5p	0	0
1.99926	0	0.500186	0	1	2	FALSE	dvi-miR-9704-3p	1345	0	1	0	0.999257	TRUE	0	dvi-miR-9704-3p	0	0
1.99926	0	0.500186	0	1	2	FALSE	dpu-miR-1	1345	0	1	0	0.999257	TRUE	0	dpu-miR-1	0	0
1.99926	0	0.500186	0	1	2	FALSE	aca-miR-130a-3p	1345	0	1	0	0.999257	TRUE	0	aca-miR-130a-3p	0	0
1.99926	0	0.500186	0	1	2	FALSE	ocu-miR-487b-5p	1345	0	1	0	0.999257	TRUE	0	ocu-miR-487b-5p	0	0
1.99926	0	0.500186	0	1	2	FALSE	dvi-miR-9704-5p	1345	0	1	0	0.999257	TRUE	0	dvi-miR-9704-5p	0	0
1.99926	0	0.500186	0	1	2	FALSE	stu-miR7986	1345	0	1	0	0.999257	TRUE	0	stu-miR7986	0	0
1.99926	0	0.500186	0	1	2	FALSE	cfa-miR-8887	1345	0	1	0	0.999257	TRUE	0	cfa-miR-8887	0	0
1.99926	0	0.500186	0	1	2	FALSE	aca-miR-140-5p	1345	0	1	0	0.999257	TRUE	0	aca-miR-140-5p	0	0
1.99926	0	0.500186	0	1	2	FALSE	odi-miR-1c	1345	0	1	0	0.999257	TRUE	0	odi-miR-1c	0	0
1.99926	0	0.500186	0	1	2	FALSE	ppc-miR-8299-5p	1345	0	1	0	0.999257	TRUE	0	ppc-miR-8299-5p	0	0
1.99926	0	0.500186	0	1	2	FALSE	smo-miR1085-3p	1345	0	1	0	0.999257	TRUE	0	smo-miR1085-3p	0	0
1.99926	0	0.500186	0	1	2	FALSE	ppe-miR171h	1345	0	1	0	0.999257	TRUE	0	ppe-miR171h	0	0
1.99926	0	0.500186	0	1	2	FALSE	oga-let-7g	1345	0	1	0	0.999257	TRUE	0	oga-let-7g	0	0
1.99926	0	0.500186	0	1	2	FALSE	dvi-miR-9711-5p	1345	0	1	0	0.999257	TRUE	0	dvi-miR-9711-5p	0	0
1.99926	0	0.500186	0	1	2	FALSE	oga-let-7i	1345	0	1	0	0.999257	TRUE	0	oga-let-7i	0	0
1.99926	0	0.500186	0	1	2	FALSE	ppe-miR390	1345	0	1	0	0.999257	TRUE	0	ppe-miR390	0	0
1.99926	0	0.500186	0	1	2	FALSE	dqu-miR-190-5p	1345	0	1	0	0.999257	TRUE	0	dqu-miR-190-5p	0	0
1.99926	0	0.500186	0	1	2	FALSE	stu-miR8046-3p	1345	0	1	0	0.999257	TRUE	0	stu-miR8046-3p	0	0
1.99926	0	0.500186	0	1	2	FALSE	oga-miR-34c	1345	0	1	0	0.999257	TRUE	0	oga-miR-34c	0	0
1.99926	0	0.500186	0	1	2	FALSE	dqu-miR-1a-3p	1345	0	1	0	0.999257	TRUE	0	dqu-miR-1a-3p	0	0
1.99926	0	0.500186	0	1	2	FALSE	smo-miR319	1345	0	1	0	0.999257	TRUE	0	smo-miR319	0	0
1.99926	0	0.500186	0	1	2	FALSE	cgr-miR-1	1345	0	1	0	0.999257	TRUE	0	cgr-miR-1	0	0
1.99926	0	0.500186	0	1	2	FALSE	aca-miR-17-3p	1345	0	1	0	0.999257	TRUE	0	aca-miR-17-3p	0	0
1.99926	0	0.500186	0	1	2	FALSE	oha-let-7g-5p	1345	0	1	0	0.999257	TRUE	0	oha-let-7g-5p	0	0
1.99926	0	0.500186	0	1	2	FALSE	aca-miR-182-5p	1345	0	1	0	0.999257	TRUE	0	aca-miR-182-5p	0	0
1.99926	0	0.500186	0	1	2	FALSE	oha-let-7i-5p	1345	0	1	0	0.999257	TRUE	0	oha-let-7i-5p	0	0
1.99926	0	0.500186	0	1	2	FALSE	oha-miR-130a-3p	1345	0	1	0	0.999257	TRUE	0	oha-miR-130a-3p	0	0
1.99926	0	0.500186	0	1	2	FALSE	dwi-miR-281-3p	1345	0	1	0	0.999257	TRUE	0	dwi-miR-281-3p	0	0
1.99926	0	0.500186	0	1	2	FALSE	cgr-miR-130a-3p	1345	0	1	0	0.999257	TRUE	0	cgr-miR-130a-3p	0	0
1.99926	0	0.500186	0	1	2	FALSE	aca-miR-194-2-3p	1345	0	1	0	0.999257	TRUE	0	aca-miR-194-2-3p	0	0
1.99926	0	0.500186	0	1	2	FALSE	dqu-miR-6038-5p	1345	0	1	0	0.999257	TRUE	0	dqu-miR-6038-5p	0	0
1.99926	0	0.500186	0	1	2	FALSE	tae-miR9660-5p	1345	0	1	0	0.999257	TRUE	0	tae-miR9660-5p	0	0
1.99926	0	0.500186	0	1	2	FALSE	dqu-miR-996-5p	1345	0	1	0	0.999257	TRUE	0	dqu-miR-996-5p	0	0
1.99926	0	0.500186	0	1	2	FALSE	dre-let-7i	1345	0	1	0	0.999257	TRUE	0	dre-let-7i	0	0
1.99926	0	0.500186	0	1	2	FALSE	str-miR-34b-5p	1345	0	1	0	0.999257	TRUE	0	str-miR-34b-5p	0	0
1.99926	0	0.500186	0	1	2	FALSE	cgr-miR-140-5p	1345	0	1	0	0.999257	TRUE	0	cgr-miR-140-5p	0	0
1.99926	0	0.500186	0	1	2	FALSE	dre-miR-1	1345	0	1	0	0.999257	TRUE	0	dre-miR-1	0	0
1.99926	0	0.500186	0	1	2	FALSE	str-miR-34c-5p	1345	0	1	0	0.999257	TRUE	0	str-miR-34c-5p	0	0
1.99926	0	0.500186	0	1	2	FALSE	dya-miR-281-3p	1345	0	1	0	0.999257	TRUE	0	dya-miR-281-3p	0	0
1.99926	0	0.500186	0	1	2	FALSE	oha-miR-1a-3p	1345	0	1	0	0.999257	TRUE	0	oha-miR-1a-3p	0	0
1.99926	0	0.500186	0	1	2	FALSE	dre-miR-130c-3p	1345	0	1	0	0.999257	TRUE	0	dre-miR-130c-3p	0	0
1.99926	0	0.500186	0	1	2	FALSE	aca-miR-219-1-3p	1345	0	1	0	0.999257	TRUE	0	aca-miR-219-1-3p	0	0
1.99926	0	0.500186	0	1	2	FALSE	oha-miR-1b-3p	1345	0	1	0	0.999257	TRUE	0	oha-miR-1b-3p	0	0
1.99926	0	0.500186	0	1	2	FALSE	oha-miR-34c-5p	1345	0	1	0	0.999257	TRUE	0	oha-miR-34c-5p	0	0
1.99926	0	0.500186	0	1	2	FALSE	hsa-miR-5700	1345	0	1	0	0.999257	TRUE	0	hsa-miR-5700	0	0
1.99926	0	0.500186	0	1	2	FALSE	cgr-miR-152-3p	1345	0	1	0	0.999257	TRUE	0	cgr-miR-152-3p	0	0
1.99926	0	0.500186	0	1	2	FALSE	cgr-miR-182	1345	0	1	0	0.999257	TRUE	0	cgr-miR-182	0	0
1.99926	0	0.500186	0	1	2	FALSE	stu-miR8011b-3p	1345	0	1	0	0.999257	TRUE	0	stu-miR8011b-3p	0	0
1.99926	0	0.500186	0	1	2	FALSE	mtr-miR5563-3p	1345	0	1	0	0.999257	TRUE	0	mtr-miR5563-3p	0	0
1.99926	0	0.500186	0	1	2	FALSE	ebv-miR-BART17-5p	1345	0	1	0	0.999257	TRUE	0	ebv-miR-BART17-5p	0	0
1.99926	0	0.500186	0	1	2	FALSE	ola-miR-1-3p	1345	0	1	0	0.999257	TRUE	0	ola-miR-1-3p	0	0
1.99926	0	0.500186	0	1	2	FALSE	dse-miR-1	1345	0	1	0	0.999257	TRUE	0	dse-miR-1	0	0
1.99926	0	0.500186	0	1	2	FALSE	hsa-miR-582-3p	1345	0	1	0	0.999257	TRUE	0	hsa-miR-582-3p	0	0
1.99926	0	0.500186	0	1	2	FALSE	eca-miR-1185	1345	0	1	0	0.999257	TRUE	0	eca-miR-1185	0	0
1.99926	0	0.500186	0	1	2	FALSE	ola-miR-130c	1345	0	1	0	0.999257	TRUE	0	ola-miR-130c	0	0
1.99926	0	0.500186	0	1	2	FALSE	dse-miR-2582-5p	1345	0	1	0	0.999257	TRUE	0	dse-miR-2582-5p	0	0
1.99926	0	0.500186	0	1	2	FALSE	tae-miR9670-3p	1345	0	1	0	0.999257	TRUE	0	tae-miR9670-3p	0	0
1.99926	0	0.500186	0	1	2	FALSE	sme-miR-7a-3p	1345	0	1	0	0.999257	TRUE	0	sme-miR-7a-3p	0	0
1.99926	0	0.500186	0	1	2	FALSE	mtr-miR5760	1345	0	1	0	0.999257	TRUE	0	mtr-miR5760	0	0
1.99926	0	0.500186	0	1	2	FALSE	cgr-miR-215-5p	1345	0	1	0	0.999257	TRUE	0	cgr-miR-215-5p	0	0
1.99926	0	0.500186	0	1	2	FALSE	tae-miR9773	1345	0	1	0	0.999257	TRUE	0	tae-miR9773	0	0
1.99926	0	0.500186	0	1	2	FALSE	oni-let-7i	1345	0	1	0	0.999257	TRUE	0	oni-let-7i	0	0
1.99926	0	0.500186	0	1	2	FALSE	mtr-miR7699-3p	1345	0	1	0	0.999257	TRUE	0	mtr-miR7699-3p	0	0
1.99926	0	0.500186	0	1	2	FALSE	dsi-miR-1	1345	0	1	0	0.999257	TRUE	0	dsi-miR-1	0	0
1.99926	0	0.500186	0	1	2	FALSE	eca-miR-130a	1345	0	1	0	0.999257	TRUE	0	eca-miR-130a	0	0
1.99926	0	0.500186	0	1	2	FALSE	oni-miR-1	1345	0	1	0	0.999257	TRUE	0	oni-miR-1	0	0
1.99926	0	0.500186	0	1	2	FALSE	cgr-miR-30d	1345	0	1	0	0.999257	TRUE	0	cgr-miR-30d	0	0
1.99926	0	0.500186	0	1	2	FALSE	eca-miR-140-5p	1345	0	1	0	0.999257	TRUE	0	eca-miR-140-5p	0	0
1.99926	0	0.500186	0	1	2	FALSE	mtr-miR7701-5p	1345	0	1	0	0.999257	TRUE	0	mtr-miR7701-5p	0	0
1.99926	0	0.500186	0	1	2	FALSE	ppt-miR1212	1345	0	1	0	0.999257	TRUE	0	ppt-miR1212	0	0
1.99926	0	0.500186	0	1	2	FALSE	tca-miR-3851j-5p	1345	0	1	0	0.999257	TRUE	0	tca-miR-3851j-5p	0	0
1.99926	0	0.500186	0	1	2	FALSE	ssc-miR-2320-3p	1345	0	1	0	0.999257	TRUE	0	ssc-miR-2320-3p	0	0
1.99926	0	0.500186	0	1	2	FALSE	hsa-miR-6734-5p	1345	0	1	0	0.999257	TRUE	0	hsa-miR-6734-5p	0	0
1.99926	0	0.500186	0	1	2	FALSE	aca-miR-5469	1345	0	1	0	0.999257	TRUE	0	aca-miR-5469	0	0
1.99926	0	0.500186	0	1	2	FALSE	tca-miR-3878-5p	1345	0	1	0	0.999257	TRUE	0	tca-miR-3878-5p	0	0
1.99926	0	0.500186	0	1	2	FALSE	eca-miR-182	1345	0	1	0	0.999257	TRUE	0	eca-miR-182	0	0
1.99926	0	0.500186	0	1	2	FALSE	cgr-miR-369-3p	1345	0	1	0	0.999257	TRUE	0	cgr-miR-369-3p	0	0
1.99926	0	0.500186	0	1	2	FALSE	tca-miR-252b-5p	1345	0	1	0	0.999257	TRUE	0	tca-miR-252b-5p	0	0
1.99926	0	0.500186	0	1	2	FALSE	oni-miR-10651	1345	0	1	0	0.999257	TRUE	0	oni-miR-10651	0	0
1.99926	0	0.500186	0	1	2	FALSE	mze-miR-182	1345	0	1	0	0.999257	TRUE	0	mze-miR-182	0	0
1.99926	0	0.500186	0	1	2	FALSE	eca-miR-215	1345	0	1	0	0.999257	TRUE	0	eca-miR-215	0	0
1.99926	0	0.500186	0	1	2	FALSE	cgr-miR-505-3p	1345	0	1	0	0.999257	TRUE	0	cgr-miR-505-3p	0	0
1.99926	0	0.500186	0	1	2	FALSE	mze-miR-192	1345	0	1	0	0.999257	TRUE	0	mze-miR-192	0	0
1.99926	0	0.500186	0	1	2	FALSE	eca-miR-301b-5p	1345	0	1	0	0.999257	TRUE	0	eca-miR-301b-5p	0	0
1.99926	0	0.500186	0	1	2	FALSE	tcf-miR-252b	1345	0	1	0	0.999257	TRUE	0	tcf-miR-252b	0	0
1.99926	0	0.500186	0	1	2	FALSE	vca-miR10203-5p	1345	0	1	0	0.999257	TRUE	0	vca-miR10203-5p	0	0
1.99926	0	0.500186	0	1	2	FALSE	oni-miR-10774	1345	0	1	0	0.999257	TRUE	0	oni-miR-10774	0	0
1.99926	0	0.500186	0	1	2	FALSE	ppt-miR390a	1345	0	1	0	0.999257	TRUE	0	ppt-miR390a	0	0
1.99926	0	0.500186	0	1	2	FALSE	hsa-miR-6817-5p	1345	0	1	0	0.999257	TRUE	0	hsa-miR-6817-5p	0	0
1.99926	0	0.500186	0	1	2	FALSE	dvi-miR-1-3p	1345	0	1	0	0.999257	TRUE	0	dvi-miR-1-3p	0	0
1.99926	0	0.500186	0	1	2	FALSE	tch-miR-142	1345	0	1	0	0.999257	TRUE	0	tch-miR-142	0	0
1.99926	0	0.500186	0	1	2	FALSE	ppt-miR390b	1345	0	1	0	0.999257	TRUE	0	ppt-miR390b	0	0
1.99926	0	0.500186	0	1	2	FALSE	hsa-miR-6835-3p	1345	0	1	0	0.999257	TRUE	0	hsa-miR-6835-3p	0	0
1.99926	0	0.500186	0	1	2	FALSE	eca-miR-369-3p	1345	0	1	0	0.999257	TRUE	0	eca-miR-369-3p	0	0
1.99926	0	0.500186	0	1	2	FALSE	dvi-miR-311-5p	1345	0	1	0	0.999257	TRUE	0	dvi-miR-311-5p	0	0
1.99926	0	0.500186	0	1	2	FALSE	tgu-miR-142-3p	1345	0	1	0	0.999257	TRUE	0	tgu-miR-142-3p	0	0
1.99926	0	0.500186	0	1	2	FALSE	hsa-miR-6842-3p	1345	0	1	0	0.999257	TRUE	0	hsa-miR-6842-3p	0	0
1.99926	0	0.500186	0	1	2	FALSE	chi-miR-1185-5p	1345	0	1	0	0.999257	TRUE	0	chi-miR-1185-5p	0	0
1.99926	0	0.500186	0	1	2	FALSE	abu-miR-142-3p	1345	0	1	0	0.999257	TRUE	0	abu-miR-142-3p	0	0
1.99926	0	0.500186	0	1	2	FALSE	oni-miR-10938	1345	0	1	0	0.999257	TRUE	0	oni-miR-10938	0	0
1.99926	0	0.500186	0	1	2	FALSE	mze-miR-7133	1345	0	1	0	0.999257	TRUE	0	mze-miR-7133	0	0
1.99926	0	0.500186	0	1	2	FALSE	dwi-miR-1	1345	0	1	0	0.999257	TRUE	0	dwi-miR-1	0	0
1.99926	0	0.500186	0	1	2	FALSE	mze-miR-725	1345	0	1	0	0.999257	TRUE	0	mze-miR-725	0	0
1.99926	0	0.500186	0	1	2	FALSE	hsa-miR-6874-3p	1345	0	1	0	0.999257	TRUE	0	hsa-miR-6874-3p	0	0
1.99926	0	0.500186	0	1	2	FALSE	chi-miR-130a-3p	1345	0	1	0	0.999257	TRUE	0	chi-miR-130a-3p	0	0
1.99926	0	0.500186	0	1	2	FALSE	oni-miR-130a	1345	0	1	0	0.999257	TRUE	0	oni-miR-130a	0	0
1.99926	0	0.500186	0	1	2	FALSE	mze-miR-8159	1345	0	1	0	0.999257	TRUE	0	mze-miR-8159	0	0
1.99926	0	0.500186	0	1	2	FALSE	chi-miR-140-5p	1345	0	1	0	0.999257	TRUE	0	chi-miR-140-5p	0	0
1.99926	0	0.500186	0	1	2	FALSE	aga-miR-12417-5p	1345	0	1	0	0.999257	TRUE	0	aga-miR-12417-5p	0	0
1.99926	0	0.500186	0	1	2	FALSE	dya-miR-1	1345	0	1	0	0.999257	TRUE	0	dya-miR-1	0	0
1.99926	0	0.500186	0	1	2	FALSE	hsa-miR-7156-3p	1345	0	1	0	0.999257	TRUE	0	hsa-miR-7156-3p	0	0
1.99926	0	0.500186	0	1	2	FALSE	aca-miR-5434	1345	0	1	0	0.999257	TRUE	0	aca-miR-5434	0	0
1.99926	0	0.500186	0	1	2	FALSE	tca-miR-3848-5p	1345	0	1	0	0.999257	TRUE	0	tca-miR-3848-5p	0	0
1.99926	0	0.500186	0	1	2	FALSE	chi-miR-17-3p	1345	0	1	0	0.999257	TRUE	0	chi-miR-17-3p	0	0
1.99926	0	0.500186	0	1	2	FALSE	dya-miR-991-3p	1345	0	1	0	0.999257	TRUE	0	dya-miR-991-3p	0	0
1.99926	0	0.500186	0	1	2	FALSE	hsa-miR-8075	1345	0	1	0	0.999257	TRUE	0	hsa-miR-8075	0	0
1.99926	0	0.500186	0	1	2	FALSE	aga-miR-281	1345	0	1	0	0.999257	TRUE	0	aga-miR-281	0	0
1.99926	0	0.500186	0	1	2	FALSE	aly-miR156h-3p	1345	0	1	0	0.999257	TRUE	0	aly-miR156h-3p	0	0
1.99926	0	0.500186	0	1	2	FALSE	nbr-miR-182	1345	0	1	0	0.999257	TRUE	0	nbr-miR-182	0	0
1.99926	0	0.500186	0	1	2	FALSE	chi-miR-182	1345	0	1	0	0.999257	TRUE	0	chi-miR-182	0	0
1.99926	0	0.500186	0	1	2	FALSE	aga-miR-9b	1345	0	1	0	0.999257	TRUE	0	aga-miR-9b	0	0
1.99926	0	0.500186	0	1	2	FALSE	osa-miR11337-5p	1345	0	1	0	0.999257	TRUE	0	osa-miR11337-5p	0	0
1.99926	0	0.500186	0	1	2	FALSE	eca-let-7g	1345	0	1	0	0.999257	TRUE	0	eca-let-7g	0	0
1.99926	0	0.500186	0	1	2	FALSE	vvi-miR3631b-3p	1345	0	1	0	0.999257	TRUE	0	vvi-miR3631b-3p	0	0
1.99926	0	0.500186	0	1	2	FALSE	nbr-miR-192	1345	0	1	0	0.999257	TRUE	0	nbr-miR-192	0	0
1.99926	0	0.500186	0	1	2	FALSE	eca-miR-1	1345	0	1	0	0.999257	TRUE	0	eca-miR-1	0	0
1.99926	0	0.500186	0	1	2	FALSE	ppy-miR-1185	1345	0	1	0	0.999257	TRUE	0	ppy-miR-1185	0	0
1.99926	0	0.500186	0	1	2	FALSE	age-miR-17-3p	1345	0	1	0	0.999257	TRUE	0	age-miR-17-3p	0	0
1.99926	0	0.500186	0	1	2	FALSE	osa-miR11338-5p	1345	0	1	0	0.999257	TRUE	0	osa-miR11338-5p	0	0
1.99926	0	0.500186	0	1	2	FALSE	xla-let-7b-5p	1345	0	1	0	0.999257	TRUE	0	xla-let-7b-5p	0	0
1.99926	0	0.500186	0	1	2	FALSE	chi-miR-215-5p	1345	0	1	0	0.999257	TRUE	0	chi-miR-215-5p	0	0
1.99926	0	0.500186	0	1	2	FALSE	xtr-let-7b	1345	0	1	0	0.999257	TRUE	0	xtr-let-7b	0	0
1.99926	0	0.500186	0	1	2	FALSE	eca-miR-34c	1345	0	1	0	0.999257	TRUE	0	eca-miR-34c	0	0
1.99926	0	0.500186	0	1	2	FALSE	ppy-miR-130a	1345	0	1	0	0.999257	TRUE	0	ppy-miR-130a	0	0
1.99926	0	0.500186	0	1	2	FALSE	eca-miR-582-3p	1345	0	1	0	0.999257	TRUE	0	eca-miR-582-3p	0	0
1.99926	0	0.500186	0	1	2	FALSE	ppy-miR-140-5p	1345	0	1	0	0.999257	TRUE	0	ppy-miR-140-5p	0	0
1.99926	0	0.500186	0	1	2	FALSE	tca-miR-6016-5p	1345	0	1	0	0.999257	TRUE	0	tca-miR-6016-5p	0	0
1.99926	0	0.500186	0	1	2	FALSE	nbr-miR-7133-5p	1345	0	1	0	0.999257	TRUE	0	nbr-miR-7133-5p	0	0
1.99926	0	0.500186	0	1	2	FALSE	aae-miR-1	1345	0	1	0	0.999257	TRUE	0	aae-miR-1	0	0
1.99926	0	0.500186	0	1	2	FALSE	nbr-miR-725	1345	0	1	0	0.999257	TRUE	0	nbr-miR-725	0	0
1.99926	0	0.500186	0	1	2	FALSE	hvu-miR6209	1345	0	1	0	0.999257	TRUE	0	hvu-miR6209	0	0
1.99926	0	0.500186	0	1	2	FALSE	chi-miR-369-3p	1345	0	1	0	0.999257	TRUE	0	chi-miR-369-3p	0	0
1.99926	0	0.500186	0	1	2	FALSE	eca-miR-9035	1345	0	1	0	0.999257	TRUE	0	eca-miR-9035	0	0
1.99926	0	0.500186	0	1	2	FALSE	nbr-miR-8159	1345	0	1	0	0.999257	TRUE	0	nbr-miR-8159	0	0
1.99926	0	0.500186	0	1	2	FALSE	osa-miR444d.3	1345	0	1	0	0.999257	TRUE	0	osa-miR444d.3	0	0
1.99926	0	0.500186	0	1	2	FALSE	ame-miR-6055-5p	1345	0	1	0	0.999257	TRUE	0	ame-miR-6055-5p	0	0
1.99926	0	0.500186	0	1	2	FALSE	eca-miR-9099	1345	0	1	0	0.999257	TRUE	0	eca-miR-9099	0	0
1.99926	0	0.500186	0	1	2	FALSE	ppy-miR-152	1345	0	1	0	0.999257	TRUE	0	ppy-miR-152	0	0
1.99926	0	0.500186	0	1	2	FALSE	tcc-miR390a	1345	0	1	0	0.999257	TRUE	0	tcc-miR390a	0	0
1.99926	0	0.500186	0	1	2	FALSE	ppy-miR-17-3p	1345	0	1	0	0.999257	TRUE	0	ppy-miR-17-3p	0	0
1.99926	0	0.500186	0	1	2	FALSE	abu-let-7i	1345	0	1	0	0.999257	TRUE	0	abu-let-7i	0	0
1.99926	0	0.500186	0	1	2	FALSE	tcc-miR390b	1345	0	1	0	0.999257	TRUE	0	tcc-miR390b	0	0
1.99926	0	0.500186	0	1	2	FALSE	chi-miR-505-3p	1345	0	1	0	0.999257	TRUE	0	chi-miR-505-3p	0	0
1.99926	0	0.500186	0	1	2	FALSE	ppy-miR-182	1345	0	1	0	0.999257	TRUE	0	ppy-miR-182	0	0
1.99926	0	0.500186	0	1	2	FALSE	ipu-miR-152	1345	0	1	0	0.999257	TRUE	0	ipu-miR-152	0	0
1.99926	0	0.500186	0	1	2	FALSE	aly-miR390a-5p	1345	0	1	0	0.999257	TRUE	0	aly-miR390a-5p	0	0
1.99926	0	0.500186	0	1	2	FALSE	efu-miR-1	1345	0	1	0	0.999257	TRUE	0	efu-miR-1	0	0
1.99926	0	0.500186	0	1	2	FALSE	abu-miR-1	1345	0	1	0	0.999257	TRUE	0	abu-miR-1	0	0
1.99926	0	0.500186	0	1	2	FALSE	ipu-miR-182	1345	0	1	0	0.999257	TRUE	0	ipu-miR-182	0	0
1.99926	0	0.500186	0	1	2	FALSE	aly-miR390b-5p	1345	0	1	0	0.999257	TRUE	0	aly-miR390b-5p	0	0
1.99926	0	0.500186	0	1	2	FALSE	abu-miR-130	1345	0	1	0	0.999257	TRUE	0	abu-miR-130	0	0
1.99926	0	0.500186	0	1	2	FALSE	api-miR-3024	1345	0	1	0	0.999257	TRUE	0	api-miR-3024	0	0
1.99926	0	0.500186	0	1	2	FALSE	nle-miR-130a	1345	0	1	0	0.999257	TRUE	0	nle-miR-130a	0	0
1.99926	0	0.500186	0	1	2	FALSE	ipu-miR-192	1345	0	1	0	0.999257	TRUE	0	ipu-miR-192	0	0
1.99926	0	0.500186	0	1	2	FALSE	cin-let-7a-5p	1345	0	1	0	0.999257	TRUE	0	cin-let-7a-5p	0	0
1.99926	0	0.500186	0	1	2	FALSE	api-miR-34	1345	0	1	0	0.999257	TRUE	0	api-miR-34	0	0
1.99926	0	0.500186	0	1	2	FALSE	ppy-miR-215	1345	0	1	0	0.999257	TRUE	0	ppy-miR-215	0	0
1.99926	0	0.500186	0	1	2	FALSE	nle-miR-152	1345	0	1	0	0.999257	TRUE	0	nle-miR-152	0	0
1.99926	0	0.500186	0	1	2	FALSE	efu-miR-130	1345	0	1	0	0.999257	TRUE	0	efu-miR-130	0	0
1.99926	0	0.500186	0	1	2	FALSE	nle-miR-182	1345	0	1	0	0.999257	TRUE	0	nle-miR-182	0	0
1.99926	0	0.500186	0	1	2	FALSE	tcf-miR-281-3p	1345	0	1	0	0.999257	TRUE	0	tcf-miR-281-3p	0	0
1.99926	0	0.500186	0	1	2	FALSE	efu-miR-140	1345	0	1	0	0.999257	TRUE	0	efu-miR-140	0	0
1.99926	0	0.500186	0	1	2	FALSE	efu-miR-582	1345	0	1	0	0.999257	TRUE	0	efu-miR-582	0	0
1.99926	0	0.500186	0	1	2	FALSE	ipu-miR-30d	1345	0	1	0	0.999257	TRUE	0	ipu-miR-30d	0	0
1.99926	0	0.500186	0	1	2	FALSE	efu-miR-152	1345	0	1	0	0.999257	TRUE	0	efu-miR-152	0	0
1.99926	0	0.500186	0	1	2	FALSE	aca-let-7g	1345	0	1	0	0.999257	TRUE	0	aca-let-7g	0	0
1.99926	0	0.500186	0	1	2	FALSE	efu-miR-182	1345	0	1	0	0.999257	TRUE	0	efu-miR-182	0	0
1.99926	0	0.500186	0	1	2	FALSE	cin-miR-34-3p	1345	0	1	0	0.999257	TRUE	0	cin-miR-34-3p	0	0
1.99926	0	0.500186	0	1	2	FALSE	efu-miR-9348	1345	0	1	0	0.999257	TRUE	0	efu-miR-9348	0	0
1.99926	0	0.500186	0	1	2	FALSE	aca-let-7i-5p	1345	0	1	0	0.999257	TRUE	0	aca-let-7i-5p	0	0
1.99926	0	0.500186	0	1	2	FALSE	nle-miR-505	1345	0	1	0	0.999257	TRUE	0	nle-miR-505	0	0
1.99926	0	0.500186	0	1	2	FALSE	ata-miR9863a-5p	1345	0	1	0	0.999257	TRUE	0	ata-miR9863a-5p	0	0
1.99926	0	0.500186	0	1	2	FALSE	efu-miR-30d	1345	0	1	0	0.999257	TRUE	0	efu-miR-30d	0	0
1.99926	0	0.500186	0	1	2	FALSE	ppy-miR-369-3p	1345	0	1	0	0.999257	TRUE	0	ppy-miR-369-3p	0	0
1.99926	0	0.500186	0	1	2	FALSE	nle-miR-582	1345	0	1	0	0.999257	TRUE	0	nle-miR-582	0	0
1.99926	0	0.500186	0	1	2	FALSE	pab-miR11444	1345	0	1	0	0.999257	TRUE	0	pab-miR11444	0	0
1.99926	0	0.500186	0	1	2	FALSE	aca-miR-130c	1345	0	1	0	0.999257	TRUE	0	aca-miR-130c	0	0
1.99926	0	0.500186	0	1	2	FALSE	ata-miR9863b-5p	1345	0	1	0	0.999257	TRUE	0	ata-miR9863b-5p	0	0
1.99926	0	0.500186	0	1	2	FALSE	efu-miR-487	1345	0	1	0	0.999257	TRUE	0	efu-miR-487	0	0
1.99926	0	0.500186	0	1	2	FALSE	egr-miR-1992-5p	1345	0	1	0	0.999257	TRUE	0	egr-miR-1992-5p	0	0
1.99926	0	0.500186	0	1	2	FALSE	tch-miR-130a-3p	1345	0	1	0	0.999257	TRUE	0	tch-miR-130a-3p	0	0
1.99926	0	0.500186	0	1	2	FALSE	tch-miR-140-5p	1345	0	1	0	0.999257	TRUE	0	tch-miR-140-5p	0	0
1.99926	0	0.500186	0	1	2	FALSE	nta-miR390a	1345	0	1	0	0.999257	TRUE	0	nta-miR390a	0	0
1.99926	0	0.500186	0	1	2	FALSE	emu-miR-1992-5p	1345	0	1	0	0.999257	TRUE	0	emu-miR-1992-5p	0	0
1.99926	0	0.500186	0	1	2	FALSE	nta-miR390b	1345	0	1	0	0.999257	TRUE	0	nta-miR390b	0	0
1.99926	0	0.500186	0	1	2	FALSE	pal-let-7g-5p	1345	0	1	0	0.999257	TRUE	0	pal-let-7g-5p	0	0
1.99926	0	0.500186	0	1	2	FALSE	aca-miR-1a-3p	1345	0	1	0	0.999257	TRUE	0	aca-miR-1a-3p	0	0
1.99926	0	0.500186	0	1	2	FALSE	ath-miR5648-3p	1345	0	1	0	0.999257	TRUE	0	ath-miR5648-3p	0	0
1.99926	0	0.500186	0	1	2	FALSE	ame-miR-1175-3p	1345	0	1	0	0.999257	TRUE	0	ame-miR-1175-3p	0	0
1.99926	0	0.500186	0	1	2	FALSE	nta-miR390c	1345	0	1	0	0.999257	TRUE	0	nta-miR390c	0	0
1.99926	0	0.500186	0	1	2	FALSE	aca-miR-34a-5p	1345	0	1	0	0.999257	TRUE	0	aca-miR-34a-5p	0	0
1.99926	0	0.500186	0	1	2	FALSE	pal-let-7i-5p	1345	0	1	0	0.999257	TRUE	0	pal-let-7i-5p	0	0
1.99926	0	0.500186	0	1	2	FALSE	lca-miR-17-3p	1345	0	1	0	0.999257	TRUE	0	lca-miR-17-3p	0	0
1.99926	0	0.500186	0	1	2	FALSE	esi-miR3452-3p	1345	0	1	0	0.999257	TRUE	0	esi-miR3452-3p	0	0
1.99926	0	0.500186	0	1	2	FALSE	tch-miR-152	1345	0	1	0	0.999257	TRUE	0	tch-miR-152	0	0
1.99926	0	0.500186	0	1	2	FALSE	aca-miR-34c-5p	1345	0	1	0	0.999257	TRUE	0	aca-miR-34c-5p	0	0
1.99926	0	0.500186	0	1	2	FALSE	pal-miR-1-3p	1345	0	1	0	0.999257	TRUE	0	pal-miR-1-3p	0	0
1.99926	0	0.500186	0	1	2	FALSE	ath-miR837-5p	1345	0	1	0	0.999257	TRUE	0	ath-miR837-5p	0	0
1.99926	0	0.500186	0	1	2	FALSE	cin-miR-4024-5p	1345	0	1	0	0.999257	TRUE	0	cin-miR-4024-5p	0	0
1.99926	0	0.500186	0	1	2	FALSE	nve-miR-2024b-3p	1345	0	1	0	0.999257	TRUE	0	nve-miR-2024b-3p	0	0
1.99926	0	0.500186	0	1	2	FALSE	ame-miR-3737-5p	1345	0	1	0	0.999257	TRUE	0	ame-miR-3737-5p	0	0
1.99926	0	0.500186	0	1	2	FALSE	tch-miR-369-3p	1345	0	1	0	0.999257	TRUE	0	tch-miR-369-3p	0	0
1.99926	0	0.500186	0	1	2	FALSE	lgi-miR-1985	1345	0	1	0	0.999257	TRUE	0	lgi-miR-1985	0	0
1.99926	0	0.500186	0	1	2	FALSE	aca-miR-5420	1345	0	1	0	0.999257	TRUE	0	aca-miR-5420	0	0
1.99926	0	0.500186	0	1	2	FALSE	fru-let-7i	1345	0	1	0	0.999257	TRUE	0	fru-let-7i	0	0
1.99926	0	0.500186	0	1	2	FALSE	ame-miR-3762-5p	1345	0	1	0	0.999257	TRUE	0	ame-miR-3762-5p	0	0
1.99926	0	0.500186	0	1	2	FALSE	aca-miR-5446	1345	0	1	0	0.999257	TRUE	0	aca-miR-5446	0	0
1.99926	0	0.500186	0	1	2	FALSE	fru-miR-1	1345	0	1	0	0.999257	TRUE	0	fru-miR-1	0	0
1.99926	0	0.500186	0	1	2	FALSE	bbe-miR-33-2-3p	1345	0	1	0	0.999257	TRUE	0	bbe-miR-33-2-3p	0	0
1.99926	0	0.500186	0	1	2	FALSE	ppy-miR-582-3p	1345	0	1	0	0.999257	TRUE	0	ppy-miR-582-3p	0	0
1.99926	0	0.500186	0	1	2	FALSE	egr-miR-10227b-3p	1345	0	1	0	0.999257	TRUE	0	egr-miR-10227b-3p	0	0
1.99926	0	0.500186	0	1	2	FALSE	fru-miR-130	1345	0	1	0	0.999257	TRUE	0	fru-miR-130	0	0
1.99926	0	0.500186	0	1	2	FALSE	pal-miR-215-5p	1345	0	1	0	0.999257	TRUE	0	pal-miR-215-5p	0	0
1.99926	0	0.500186	0	1	2	FALSE	tgu-miR-130c-3p	1345	0	1	0	0.999257	TRUE	0	tgu-miR-130c-3p	0	0
1.99926	0	0.500186	0	1	2	FALSE	aga-miR-1	1345	0	1	0	0.999257	TRUE	0	aga-miR-1	0	0
1.99926	0	0.500186	0	1	2	FALSE	egr-miR-10232-5p	1345	0	1	0	0.999257	TRUE	0	egr-miR-10232-5p	0	0
1.99926	0	0.500186	0	1	2	FALSE	pal-miR-29a-5p	1345	0	1	0	0.999257	TRUE	0	pal-miR-29a-5p	0	0
1.99926	0	0.500186	0	1	2	FALSE	ppy-miR-922	1345	0	1	0	0.999257	TRUE	0	ppy-miR-922	0	0
1.99926	0	0.500186	0	1	2	FALSE	pal-miR-34c-5p	1345	0	1	0	0.999257	TRUE	0	pal-miR-34c-5p	0	0
1.99926	0	0.500186	0	1	2	FALSE	oan-miR-130b-3p	1345	0	1	0	0.999257	TRUE	0	oan-miR-130b-3p	0	0
1.99926	0	0.500186	0	1	2	FALSE	fve-miR11296	1345	0	1	0	0.999257	TRUE	0	fve-miR11296	0	0
1.99926	0	0.500186	0	1	2	FALSE	tgu-miR-140-5p	1345	0	1	0	0.999257	TRUE	0	tgu-miR-140-5p	0	0
1.99926	0	0.500186	0	1	2	FALSE	gga-let-7i	1345	0	1	0	0.999257	TRUE	0	gga-let-7i	0	0
1.99926	0	0.500186	0	1	2	FALSE	cin-miR-4111-3p	1345	0	1	0	0.999257	TRUE	0	cin-miR-4111-3p	0	0
1.99926	0	0.500186	0	1	2	FALSE	ami-miR-140-5p	1345	0	1	0	0.999257	TRUE	0	ami-miR-140-5p	0	0
1.99926	0	0.500186	0	1	2	FALSE	pal-miR-449a-3p	1345	0	1	0	0.999257	TRUE	0	pal-miR-449a-3p	0	0
1.99926	0	0.500186	0	1	2	FALSE	prd-miR-242-3p	1345	0	1	0	0.999257	TRUE	0	prd-miR-242-3p	0	0
1.99926	0	0.500186	0	1	2	FALSE	bfl-miR-4868c-5p	1345	0	1	0	0.999257	TRUE	0	bfl-miR-4868c-5p	0	0
1.99926	0	0.500186	0	1	2	FALSE	pal-miR-487b-5p	1345	0	1	0	0.999257	TRUE	0	pal-miR-487b-5p	0	0
1.99926	0	0.500186	0	1	2	FALSE	gga-miR-130a-3p	1345	0	1	0	0.999257	TRUE	0	gga-miR-130a-3p	0	0
1.99926	0	0.500186	0	1	2	FALSE	ami-miR-152-3p	1345	0	1	0	0.999257	TRUE	0	ami-miR-152-3p	0	0
1.99926	0	0.500186	0	1	2	FALSE	bma-miR-36b-5p	1345	0	1	0	0.999257	TRUE	0	bma-miR-36b-5p	0	0
1.99926	0	0.500186	0	1	2	FALSE	prd-miR-5358b-5p	1345	0	1	0	0.999257	TRUE	0	prd-miR-5358b-5p	0	0
1.99926	0	0.500186	0	1	2	FALSE	lja-miR11086-5p	1345	0	1	0	0.999257	TRUE	0	lja-miR11086-5p	0	0
1.99926	0	0.500186	0	1	2	FALSE	aly-miR157a-3p	1345	0	1	0	0.999257	TRUE	0	aly-miR157a-3p	0	0
1.99926	0	0.500186	0	1	2	FALSE	ami-miR-182-5p	1345	0	1	0	0.999257	TRUE	0	ami-miR-182-5p	0	0
1.99926	0	0.500186	0	1	2	FALSE	bma-miR-36c-5p	1345	0	1	0	0.999257	TRUE	0	bma-miR-36c-5p	0	0
1.99926	0	0.500186	0	1	2	FALSE	oan-miR-1395-3p	1345	0	1	0	0.999257	TRUE	0	oan-miR-1395-3p	0	0
1.99926	0	0.500186	0	1	2	FALSE	pbv-let-7g-5p	1345	0	1	0	0.999257	TRUE	0	pbv-let-7g-5p	0	0
1.99926	0	0.500186	0	1	2	FALSE	tgu-miR-17a-3p	1345	0	1	0	0.999257	TRUE	0	tgu-miR-17a-3p	0	0
1.99926	0	0.500186	0	1	2	FALSE	egr-miR-9-3p	1345	0	1	0	0.999257	TRUE	0	egr-miR-9-3p	0	0
1.99926	0	0.500186	0	1	2	FALSE	pbv-let-7i-5p	1345	0	1	0	0.999257	TRUE	0	pbv-let-7i-5p	0	0
1.99926	0	0.500186	0	1	2	FALSE	oan-miR-140-5p	1345	0	1	0	0.999257	TRUE	0	oan-miR-140-5p	0	0
1.99926	0	0.500186	0	1	2	FALSE	aly-miR3448-3p	1345	0	1	0	0.999257	TRUE	0	aly-miR3448-3p	0	0
1.99926	0	0.500186	0	1	2	FALSE	pbv-miR-130c-3p	1345	0	1	0	0.999257	TRUE	0	pbv-miR-130c-3p	0	0
1.99926	0	0.500186	0	1	2	FALSE	ami-miR-215-5p	1345	0	1	0	0.999257	TRUE	0	ami-miR-215-5p	0	0
1.99926	0	0.500186	0	1	2	FALSE	prd-miR-7870-5p	1345	0	1	0	0.999257	TRUE	0	prd-miR-7870-5p	0	0
1.99926	0	0.500186	0	1	2	FALSE	oan-miR-1422f-5p	1345	0	1	0	0.999257	TRUE	0	oan-miR-1422f-5p	0	0
1.99926	0	0.500186	0	1	2	FALSE	gga-miR-1714	1345	0	1	0	0.999257	TRUE	0	gga-miR-1714	0	0
1.99926	0	0.500186	0	1	2	FALSE	aly-miR835-5p	1345	0	1	0	0.999257	TRUE	0	aly-miR835-5p	0	0
1.99926	0	0.500186	0	1	2	FALSE	tgu-miR-215-5p	1345	0	1	0	0.999257	TRUE	0	tgu-miR-215-5p	0	0
1.99926	0	0.500186	0	1	2	FALSE	ami-miR-219b-3p	1345	0	1	0	0.999257	TRUE	0	ami-miR-219b-3p	0	0
1.99926	0	0.500186	0	1	2	FALSE	bmo-miR-2831	1345	0	1	0	0.999257	TRUE	0	bmo-miR-2831	0	0
1.99926	0	0.500186	0	1	2	FALSE	prd-miR-7877-5p	1345	0	1	0	0.999257	TRUE	0	prd-miR-7877-5p	0	0
1.99926	0	0.500186	0	1	2	FALSE	ame-miR-1-3p	1345	0	1	0	0.999257	TRUE	0	ame-miR-1-3p	0	0
1.99926	0	0.500186	0	1	2	FALSE	pbv-miR-1a-3p	1345	0	1	0	0.999257	TRUE	0	pbv-miR-1a-3p	0	0
1.99926	0	0.500186	0	1	2	FALSE	ami-miR-30d-3p	1345	0	1	0	0.999257	TRUE	0	ami-miR-30d-3p	0	0
1.99926	0	0.500186	0	1	2	FALSE	pbv-miR-34b-5p	1345	0	1	0	0.999257	TRUE	0	pbv-miR-34b-5p	0	0
1.99926	0	0.500186	0	1	2	FALSE	gga-miR-1784-5p	1345	0	1	0	0.999257	TRUE	0	gga-miR-1784-5p	0	0
1.99926	0	0.500186	0	1	2	FALSE	pbv-miR-34c-5p	1345	0	1	0	0.999257	TRUE	0	pbv-miR-34c-5p	0	0
1.99926	0	0.500186	0	1	2	FALSE	oan-miR-17-3p	1345	0	1	0	0.999257	TRUE	0	oan-miR-17-3p	0	0
1.99926	0	0.500186	0	1	2	FALSE	oan-miR-182-5p	1345	0	1	0	0.999257	TRUE	0	oan-miR-182-5p	0	0
1.99926	0	0.500186	0	1	2	FALSE	emu-miR-9-3p	1345	0	1	0	0.999257	TRUE	0	emu-miR-9-3p	0	0
1.99926	0	0.500186	0	1	2	FALSE	ame-miR-3766-3p	1345	0	1	0	0.999257	TRUE	0	ame-miR-3766-3p	0	0
1.99926	0	0.500186	0	1	2	FALSE	lja-miR11131-5p	1345	0	1	0	0.999257	TRUE	0	lja-miR11131-5p	0	0
1.99926	0	0.500186	0	1	2	FALSE	cin-miR-5608-3p	1345	0	1	0	0.999257	TRUE	0	cin-miR-5608-3p	0	0
1.99926	0	0.500186	0	1	2	FALSE	ame-miR-3788-5p	1345	0	1	0	0.999257	TRUE	0	ame-miR-3788-5p	0	0
1.99926	0	0.500186	0	1	2	FALSE	gga-miR-1a-3p	1345	0	1	0	0.999257	TRUE	0	gga-miR-1a-3p	0	0
1.99926	0	0.500186	0	1	2	FALSE	pca-miR-1-3p	1345	0	1	0	0.999257	TRUE	0	pca-miR-1-3p	0	0
1.99926	0	0.500186	0	1	2	FALSE	gga-miR-34b-5p	1345	0	1	0	0.999257	TRUE	0	gga-miR-34b-5p	0	0
1.99926	0	0.500186	0	1	2	FALSE	lja-miR11142-3p	1345	0	1	0	0.999257	TRUE	0	lja-miR11142-3p	0	0
1.99926	0	0.500186	0	1	2	FALSE	ame-miR-6038-5p	1345	0	1	0	0.999257	TRUE	0	ame-miR-6038-5p	0	0
1.99926	0	0.500186	0	1	2	FALSE	gga-miR-34c-5p	1345	0	1	0	0.999257	TRUE	0	gga-miR-34c-5p	0	0
1.99926	0	0.500186	0	1	2	FALSE	pca-miR-11663-5p	1345	0	1	0	0.999257	TRUE	0	pca-miR-11663-5p	0	0
1.99926	0	0.500186	0	1	2	FALSE	lja-miR11146-3p	1345	0	1	0	0.999257	TRUE	0	lja-miR11146-3p	0	0
1.99926	0	0.500186	0	1	2	FALSE	oan-miR-215-5p	1345	0	1	0	0.999257	TRUE	0	oan-miR-215-5p	0	0
1.99926	0	0.500186	0	1	2	FALSE	lja-miR11154-5p	1345	0	1	0	0.999257	TRUE	0	lja-miR11154-5p	0	0
1.99926	0	0.500186	0	1	2	FALSE	gga-miR-6558-5p	1345	0	1	0	0.999257	TRUE	0	gga-miR-6558-5p	0	0
1.99926	0	0.500186	0	1	2	FALSE	ame-miR-6058-5p	1345	0	1	0	0.999257	TRUE	0	ame-miR-6058-5p	0	0
1.99926	0	0.500186	0	1	2	FALSE	lja-miR11159-3p	1345	0	1	0	0.999257	TRUE	0	lja-miR11159-3p	0	0
1.99926	0	0.500186	0	1	2	FALSE	pca-miR-6038-5p	1345	0	1	0	0.999257	TRUE	0	pca-miR-6038-5p	0	0
1.99926	0	0.500186	0	1	2	FALSE	cja-miR-130a	1345	0	1	0	0.999257	TRUE	0	cja-miR-130a	0	0
1.99926	0	0.500186	0	1	2	FALSE	ami-let-7g-5p	1345	0	1	0	0.999257	TRUE	0	ami-let-7g-5p	0	0
1.99926	0	0.500186	0	1	2	FALSE	oan-miR-30d-3p	1345	0	1	0	0.999257	TRUE	0	oan-miR-30d-3p	0	0
1.99926	0	0.500186	0	1	2	FALSE	tni-miR-140	1345	0	1	0	0.999257	TRUE	0	tni-miR-140	0	0
1.99926	0	0.500186	0	1	2	FALSE	ami-let-7i-5p	1345	0	1	0	0.999257	TRUE	0	ami-let-7i-5p	0	0
1.99926	0	0.500186	0	1	2	FALSE	prd-miR-7950b-5p	1345	0	1	0	0.999257	TRUE	0	prd-miR-7950b-5p	0	0
1.99926	0	0.500186	0	1	2	FALSE	lja-miR390a-5p	1345	0	1	0	0.999257	TRUE	0	lja-miR390a-5p	0	0
1.99926	0	0.500186	0	1	2	FALSE	ami-miR-130b-3p	1345	0	1	0	0.999257	TRUE	0	ami-miR-130b-3p	0	0
1.99926	0	0.500186	0	1	2	FALSE	bta-miR-2341	1345	0	1	0	0.999257	TRUE	0	bta-miR-2341	0	0
1.99926	0	0.500186	0	1	2	FALSE	lja-miR390b-5p	1345	0	1	0	0.999257	TRUE	0	lja-miR390b-5p	0	0
1.99926	0	0.500186	0	1	2	FALSE	cja-miR-152	1345	0	1	0	0.999257	TRUE	0	cja-miR-152	0	0
1.99926	0	0.500186	0	1	2	FALSE	ggo-let-7i	1345	0	1	0	0.999257	TRUE	0	ggo-let-7i	0	0
1.99926	0	0.500186	0	1	2	FALSE	tni-miR-192	1345	0	1	0	0.999257	TRUE	0	tni-miR-192	0	0
1.99926	0	0.500186	0	1	2	FALSE	oan-miR-7403-5p	1345	0	1	0	0.999257	TRUE	0	oan-miR-7403-5p	0	0
1.99926	0	0.500186	0	1	2	FALSE	cja-miR-182	1345	0	1	0	0.999257	TRUE	0	cja-miR-182	0	0
1.99926	0	0.500186	0	1	2	FALSE	ggo-miR-1	1345	0	1	0	0.999257	TRUE	0	ggo-miR-1	0	0
1.99926	0	0.500186	0	1	2	FALSE	bta-miR-2355-3p	1345	0	1	0	0.999257	TRUE	0	bta-miR-2355-3p	0	0
1.99926	0	0.500186	0	1	2	FALSE	prd-miR-7957c-5p	1345	0	1	0	0.999257	TRUE	0	prd-miR-7957c-5p	0	0
1.99926	0	0.500186	0	1	2	FALSE	aof-miR171c	1345	0	1	0	0.999257	TRUE	0	aof-miR171c	0	0
1.99926	0	0.500186	0	1	2	FALSE	pha-let-7g	1345	0	1	0	0.999257	TRUE	0	pha-let-7g	0	0
1.99926	0	0.500186	0	1	2	FALSE	cja-miR-215	1345	0	1	0	0.999257	TRUE	0	cja-miR-215	0	0
1.99926	0	0.500186	0	1	2	FALSE	prd-miR-7971-5p	1345	0	1	0	0.999257	TRUE	0	prd-miR-7971-5p	0	0
1.99926	0	0.500186	0	1	2	FALSE	pha-let-7i	1345	0	1	0	0.999257	TRUE	0	pha-let-7i	0	0
1.99926	0	0.500186	0	1	2	FALSE	ami-miR-1a-3p	1345	0	1	0	0.999257	TRUE	0	ami-miR-1a-3p	0	0
1.99926	0	0.500186	0	1	2	FALSE	ggo-miR-34c	1345	0	1	0	0.999257	TRUE	0	ggo-miR-34c	0	0
1.99926	0	0.500186	0	1	2	FALSE	fru-miR-140	1345	0	1	0	0.999257	TRUE	0	fru-miR-140	0	0
1.99926	0	0.500186	0	1	2	FALSE	aof-miR390	1345	0	1	0	0.999257	TRUE	0	aof-miR390	0	0
1.99926	0	0.500186	0	1	2	FALSE	ami-miR-29a-5p	1345	0	1	0	0.999257	TRUE	0	ami-miR-29a-5p	0	0
1.99926	0	0.500186	0	1	2	FALSE	lla-miR-17-3p	1345	0	1	0	0.999257	TRUE	0	lla-miR-17-3p	0	0

## Sheet: dpiB -node table
S4 Table, The network of predicted relationships between hub genes and milRNAs in Salmonella Typhimurium
The interactions between milRNAs and dpiB gene
AverageShortestPathLength	BetweennessCentrality	ClosenessCentrality	ClusteringCoefficient	degree.layout	Eccentricity	EdgeCount	Indegree	IsSingleNode	name	NeighborhoodConnectivity	Node_Status	Outdegree	PartnerOfMultiEdgedNodePairs	selected	SelfLoops	shared name	Stress
1	0	1	0	2	1	1	0	FALSE	gmo-miR-129-3-5p	990	Clustered	1	0	TRUE	0	gmo-miR-129-3-5p	0
1	0	1	0	1	1	1	0	FALSE	cfa-miR-206	990	Clustered	1	0	TRUE	0	cfa-miR-206	0
1	0	1	0	1	1	1	0	FALSE	ppy-miR-206	990	Clustered	1	0	TRUE	0	ppy-miR-206	0
1	0	1	0	3	1	1	0	FALSE	cpo-miR-135a-5p	990	Clustered	1	0	TRUE	0	cpo-miR-135a-5p	0
1	0	1	0	1	1	1	0	FALSE	pxy-miR-8542	990	Clustered	1	0	TRUE	0	pxy-miR-8542	0
1	0	1	0	3	1	1	0	FALSE	cpi-miR-135-5p	990	Clustered	1	0	TRUE	0	cpi-miR-135-5p	0
1	0	1	0	1	1	1	0	FALSE	cel-miR-8212-5p	990	Clustered	1	0	TRUE	0	cel-miR-8212-5p	0
1	0	1	0	1	1	1	0	FALSE	gmo-miR-1-3p	990	Clustered	1	0	TRUE	0	gmo-miR-1-3p	0
1	0	1	0	1	1	1	0	FALSE	cel-miR-8210-3p	990	Clustered	1	0	TRUE	0	cel-miR-8210-3p	0
1	0	1	0	3	1	1	0	FALSE	cli-miR-135-5p	990	Clustered	1	0	TRUE	0	cli-miR-135-5p	0
1	0	1	0	1	1	1	0	FALSE	mml-miR-670-3p	990	Clustered	1	0	TRUE	0	mml-miR-670-3p	0
1	0	1	0	1	1	1	0	FALSE	gga-miR-1599	990	Clustered	1	0	TRUE	0	gga-miR-1599	0
1	0	1	0	3	1	1	0	FALSE	cja-miR-135	990	Clustered	1	0	TRUE	0	cja-miR-135	0
1	0	1	0	1	1	1	0	FALSE	ptr-miR-561	990	Clustered	1	0	TRUE	0	ptr-miR-561	0
1	0	1	0	3	1	1	0	FALSE	chi-miR-135a	990	Clustered	1	0	TRUE	0	chi-miR-135a	0
1	0	1	0	1	1	1	0	FALSE	ppt-miR902l-5p	990	Clustered	1	0	TRUE	0	ppt-miR902l-5p	0
1	0	1	0	1	1	1	0	FALSE	ppt-miR902k-5p	990	Clustered	1	0	TRUE	0	ppt-miR902k-5p	0
1	0	1	0	1	1	1	0	FALSE	mml-miR-582-3p	990	Clustered	1	0	TRUE	0	mml-miR-582-3p	0
1	0	1	0	1	1	1	0	FALSE	gga-miR-135a-3-3p	990	Clustered	1	0	TRUE	0	gga-miR-135a-3-3p	0
1	0	1	0	3	1	1	0	FALSE	cfa-miR-135a-5p	990	Clustered	1	0	TRUE	0	cfa-miR-135a-5p	0
1	0	1	0	2	1	1	0	FALSE	spu-miR-4847	990	Clustered	1	0	TRUE	0	spu-miR-4847	0
1	0	1	0	1	1	1	0	FALSE	ptr-miR-320c	990	Clustered	1	0	TRUE	0	ptr-miR-320c	0
1	0	1	0	1	1	1	0	FALSE	ptr-miR-320b	990	Clustered	1	0	TRUE	0	ptr-miR-320b	0
1	0	1	0	1	1	1	0	FALSE	mml-miR-541-5p	990	Clustered	1	0	TRUE	0	mml-miR-541-5p	0
1	0	1	0	1	1	1	0	FALSE	gma-miR1508c	990	Clustered	1	0	TRUE	0	gma-miR1508c	0
1	0	1	0	1	1	1	0	FALSE	cel-miR-357-3p	990	Clustered	1	0	TRUE	0	cel-miR-357-3p	0
1	0	1	0	1	1	1	0	FALSE	gma-miR1508b	990	Clustered	1	0	TRUE	0	gma-miR1508b	0
1	0	1	0	1	1	1	0	FALSE	cel-miR-2220-5p	990	Clustered	1	0	TRUE	0	cel-miR-2220-5p	0
1	0	1	0	1	1	1	0	FALSE	ptr-miR-148b	990	Clustered	1	0	TRUE	0	ptr-miR-148b	0
1	0	1	0	2	1	1	0	FALSE	ptr-miR-148a	990	Clustered	1	0	TRUE	0	ptr-miR-148a	0
1	0	1	0	2	1	1	0	FALSE	ptr-miR-129	990	Clustered	1	0	TRUE	0	ptr-miR-129	0
1	0	1	0	1	1	1	0	FALSE	ptr-miR-1	990	Clustered	1	0	TRUE	0	ptr-miR-1	0
1	0	1	0	2	1	1	0	FALSE	ptr-let-7i	990	Clustered	1	0	TRUE	0	ptr-let-7i	0
1	0	1	0	1	1	1	0	FALSE	cbn-miR-357	990	Clustered	1	0	TRUE	0	cbn-miR-357	0
1	0	1	0	1	1	1	0	FALSE	cel-miR-261	990	Clustered	1	0	TRUE	0	cel-miR-261	0
1	0	1	0	2	1	1	0	FALSE	bta-miR-2325c	990	Clustered	1	0	TRUE	0	bta-miR-2325c	0
1	0	1	0	3	1	1	0	FALSE	bta-miR-135a	990	Clustered	1	0	TRUE	0	bta-miR-135a	0
1	0	1	0	1	1	1	0	FALSE	ppe-miR6282	990	Clustered	1	0	TRUE	0	ppe-miR6282	0
1	0	1	0	1	1	1	0	FALSE	sfr-miR-10451-5p	990	Clustered	1	0	TRUE	0	sfr-miR-10451-5p	0
1	0	1	0	1	1	1	0	FALSE	ggo-miR-320a-2	990	Clustered	1	0	TRUE	0	ggo-miR-320a-2	0
1	0	1	0	1	1	1	0	FALSE	pte-miR-11964-3p	990	Clustered	1	0	TRUE	0	pte-miR-11964-3p	0
1	0	1	0	1	1	1	0	FALSE	ggo-miR-203b	990	Clustered	1	0	TRUE	0	ggo-miR-203b	0
1	0	1	0	1	1	1	0	FALSE	pte-miR-1-3p	990	Clustered	1	0	TRUE	0	pte-miR-1-3p	0
1	0	1	0	1	1	1	0	FALSE	fve-miR167d	990	Clustered	1	0	TRUE	0	fve-miR167d	0
1	0	1	0	1	1	1	0	FALSE	fve-miR167c	990	Clustered	1	0	TRUE	0	fve-miR167c	0
1	0	1	0	1	1	1	0	FALSE	ggo-miR-148b	990	Clustered	1	0	TRUE	0	ggo-miR-148b	0
1	0	1	0	1	1	1	0	FALSE	ccr-miR-206	990	Clustered	1	0	TRUE	0	ccr-miR-206	0
1	0	1	0	1	1	1	0	FALSE	fve-miR167b	990	Clustered	1	0	TRUE	0	fve-miR167b	0
1	0	1	0	1	1	1	0	FALSE	mml-miR-3145-3p	990	Clustered	1	0	TRUE	0	mml-miR-3145-3p	0
1	0	1	0	2	1	1	0	FALSE	ggo-miR-148a	990	Clustered	1	0	TRUE	0	ggo-miR-148a	0
1	0	1	0	1	1	1	0	FALSE	fve-miR167a	990	Clustered	1	0	TRUE	0	fve-miR167a	0
1	0	1	0	2	1	1	0	FALSE	fve-miR156j	990	Clustered	1	0	TRUE	0	fve-miR156j	0
1	0	1	0	1	1	1	0	FALSE	ggo-miR-1	990	Clustered	1	0	TRUE	0	ggo-miR-1	0
1	0	1	0	2	1	1	0	FALSE	ggo-let-7i	990	Clustered	1	0	TRUE	0	ggo-let-7i	0
1	0	1	0	1	1	1	0	FALSE	ccr-miR-148	990	Clustered	1	0	TRUE	0	ccr-miR-148	0
1	0	1	0	1	1	1	0	FALSE	mml-miR-206	990	Clustered	1	0	TRUE	0	mml-miR-206	0
1	0	1	0	1	1	1	0	FALSE	ppe-miR167d	990	Clustered	1	0	TRUE	0	ppe-miR167d	0
1	0	1	0	1	1	1	0	FALSE	ccl-miR167b	990	Clustered	1	0	TRUE	0	ccl-miR167b	0
1	0	1	0	1	1	1	0	FALSE	fru-miR-148	990	Clustered	1	0	TRUE	0	fru-miR-148	0
1	0	1	0	1	1	1	0	FALSE	ppe-miR167c	990	Clustered	1	0	TRUE	0	ppe-miR167c	0
1	0	1	0	1	1	1	0	FALSE	rno-miR-1193-5p	990	Clustered	1	0	TRUE	0	rno-miR-1193-5p	0
1	0	1	0	1	1	1	0	FALSE	ccl-miR167a	990	Clustered	1	0	TRUE	0	ccl-miR167a	0
1	0	1	0	1	1	1	0	FALSE	ppe-miR167b	990	Clustered	1	0	TRUE	0	ppe-miR167b	0
1	0	1	0	1	1	1	0	FALSE	ppe-miR167a	990	Clustered	1	0	TRUE	0	ppe-miR167a	0
1	0	1	0	3	1	1	0	FALSE	ami-miR-135-5p	990	Clustered	1	0	TRUE	0	ami-miR-135-5p	0
1	0	1	0	2	1	1	0	FALSE	rlcv-miR-rL1-30-3p	990	Clustered	1	0	TRUE	0	rlcv-miR-rL1-30-3p	0
1	0	1	0	1	1	1	0	FALSE	fru-let-7d	990	Clustered	1	0	TRUE	0	fru-let-7d	0
1	0	1	0	3	1	1	0	FALSE	age-miR-135	990	Clustered	1	0	TRUE	0	age-miR-135	0
1	0	1	0	1	1	1	0	FALSE	mml-miR-1251-3p	990	Clustered	1	0	TRUE	0	mml-miR-1251-3p	0
1	0	1	0	1	1	1	0	FALSE	cca-miR167	990	Clustered	1	0	TRUE	0	cca-miR167	0
1	0	1	0	3	1	1	0	FALSE	aca-miR-135-5p	990	Clustered	1	0	TRUE	0	aca-miR-135-5p	0
1	0	1	0	1	1	1	0	FALSE	ppc-miR-8350-5p	990	Clustered	1	0	TRUE	0	ppc-miR-8350-5p	0
1	0	1	0	1	1	1	0	FALSE	prd-miR-7934-5p	990	Clustered	1	0	TRUE	0	prd-miR-7934-5p	0
1	0	1	0	3	1	1	0	FALSE	abu-miR-135c-5p	990	Clustered	1	0	TRUE	0	abu-miR-135c-5p	0
1	0	1	0	1	1	1	0	FALSE	eun-miR167b-5p	990	Clustered	1	0	TRUE	0	eun-miR167b-5p	0
1	0	1	0	1	1	1	0	FALSE	pte-miR-29a-5p	990	Clustered	1	0	TRUE	0	pte-miR-29a-5p	0
1	0	1	0	1	1	1	0	FALSE	eun-miR167a-5p	990	Clustered	1	0	TRUE	0	eun-miR167a-5p	0
1	0	1	0	1	1	1	0	FALSE	mle-miR-981-5p	990	Clustered	1	0	TRUE	0	mle-miR-981-5p	0
1	0	1	0	1	1	1	0	FALSE	eun-miR10218-5p	990	Clustered	1	0	TRUE	0	eun-miR10218-5p	0
1	0	1	0	1	1	1	0	FALSE	gga-miR-203b-3p	990	Clustered	1	0	TRUE	0	gga-miR-203b-3p	0
1	0	1	0	1	1	1	0	FALSE	ppc-miR-8276-3p	990	Clustered	1	0	TRUE	0	ppc-miR-8276-3p	0
1	0	1	0	1	1	1	0	FALSE	gga-miR-1a-3p	990	Clustered	1	0	TRUE	0	gga-miR-1a-3p	0
1	0	1	0	1	1	1	0	FALSE	cbr-miR-124c	990	Clustered	1	0	TRUE	0	cbr-miR-124c	0
1	0	1	0	2	1	1	0	FALSE	gga-miR-1816	990	Clustered	1	0	TRUE	0	gga-miR-1816	0
1	0	1	0	1	1	1	0	FALSE	ppc-miR-8251-3p	990	Clustered	1	0	TRUE	0	ppc-miR-8251-3p	0
1	0	1	0	1	1	1	0	FALSE	prd-miR-1-3p	990	Clustered	1	0	TRUE	0	prd-miR-1-3p	0
1	0	1	0	1	1	1	0	FALSE	cbn-miR-7624	990	Clustered	1	0	TRUE	0	cbn-miR-7624	0
1	0	1	0	1	1	1	0	FALSE	mle-miR-277-3p	990	Clustered	1	0	TRUE	0	mle-miR-277-3p	0
1	0	1	0	2	1	1	0	FALSE	ppy-miR-567	990	Clustered	1	0	TRUE	0	ppy-miR-567	0
1	0	1	0	1	1	1	0	FALSE	gga-miR-1651-5p	990	Clustered	1	0	TRUE	0	gga-miR-1651-5p	0
1	0	1	0	1	1	1	0	FALSE	ppy-miR-320d	990	Clustered	1	0	TRUE	0	ppy-miR-320d	0
1	0	1	0	1	1	1	0	FALSE	ppy-miR-320c	990	Clustered	1	0	TRUE	0	ppy-miR-320c	0
1	0	1	0	1	1	1	0	FALSE	ppy-miR-320b	990	Clustered	1	0	TRUE	0	ppy-miR-320b	0
1	0	1	0	1	1	1	0	FALSE	mle-miR-12098-5p	990	Clustered	1	0	TRUE	0	mle-miR-12098-5p	0
1	0	1	0	1	1	1	0	FALSE	ppy-miR-148b	990	Clustered	1	0	TRUE	0	ppy-miR-148b	0
1	0	1	0	2	1	1	0	FALSE	ppy-miR-148a	990	Clustered	1	0	TRUE	0	ppy-miR-148a	0
1	0	1	0	1	1	1	0	FALSE	ppy-miR-1255a	990	Clustered	1	0	TRUE	0	ppy-miR-1255a	0
1	0	1	0	4	1	1	0	FALSE	egr-miR-10249-3p	990	Clustered	1	0	TRUE	0	egr-miR-10249-3p	0
1	0	1	0	2	1	1	0	FALSE	ppy-miR-129-5p	990	Clustered	1	0	TRUE	0	ppy-miR-129-5p	0
1	0	1	0	1	1	1	0	FALSE	gga-miR-148b-3p	990	Clustered	1	0	TRUE	0	gga-miR-148b-3p	0
1	0	1	0	1	1	1	0	FALSE	ppy-miR-1	990	Clustered	1	0	TRUE	0	ppy-miR-1	0
1	0	1	0	1	1	1	0	FALSE	mes-miR167h	990	Clustered	1	0	TRUE	0	mes-miR167h	0
1	0	1	0	2	1	1	0	FALSE	ppy-let-7i	990	Clustered	1	0	TRUE	0	ppy-let-7i	0
1	0	1	0	1	1	1	0	FALSE	mes-miR167g	990	Clustered	1	0	TRUE	0	mes-miR167g	0
1	0	1	0	2	1	1	0	FALSE	gga-miR-148a-3p	990	Clustered	1	0	TRUE	0	gga-miR-148a-3p	0
1	0	1	0	1	1	1	0	FALSE	mes-miR167f	990	Clustered	1	0	TRUE	0	mes-miR167f	0
1	0	1	0	1	1	1	0	FALSE	mes-miR167e	990	Clustered	1	0	TRUE	0	mes-miR167e	0
1	0	1	0	1	1	1	0	FALSE	mes-miR167d	990	Clustered	1	0	TRUE	0	mes-miR167d	0
1	0	1	0	1	1	1	0	FALSE	mes-miR167c	990	Clustered	1	0	TRUE	0	mes-miR167c	0
1	0	1	0	1	1	1	0	FALSE	mes-miR167b	990	Clustered	1	0	TRUE	0	mes-miR167b	0
1	0	1	0	3	1	1	0	FALSE	gga-miR-135b	990	Clustered	1	0	TRUE	0	gga-miR-135b	0
1	0	1	0	1	1	1	0	FALSE	mes-miR167a	990	Clustered	1	0	TRUE	0	mes-miR167a	0
1	0	1	0	2	1	1	0	FALSE	gga-miR-129-5p	990	Clustered	1	0	TRUE	0	gga-miR-129-5p	0
1	0	1	0	1	1	1	0	FALSE	mdv2-miR-M27-3p	990	Clustered	1	0	TRUE	0	mdv2-miR-M27-3p	0
1	0	1	0	1	1	1	0	FALSE	pol-miR-206-3p	990	Clustered	1	0	TRUE	0	pol-miR-206-3p	0
1	0	1	0	3	1	1	0	FALSE	hpo-miR-10079-3p	990	Clustered	1	0	TRUE	0	hpo-miR-10079-3p	0
1	0	1	0	1	1	1	0	FALSE	pol-let-7d-5p	990	Clustered	1	0	TRUE	0	pol-let-7d-5p	0
1	0	1	0	1	1	1	0	FALSE	ppt-miR167	990	Clustered	1	0	TRUE	0	ppt-miR167	0
1	0	1	0	1	1	1	0	FALSE	gga-miR-12216-5p	990	Clustered	1	0	TRUE	0	gga-miR-12216-5p	0
1	0	1	0	1	1	1	0	FALSE	pny-miR-206	990	Clustered	1	0	TRUE	0	pny-miR-206	0
1	0	1	0	1	1	1	0	FALSE	pny-miR-725	990	Clustered	1	0	TRUE	0	pny-miR-725	0
1	0	1	0	1	1	1	0	FALSE	efu-miR-9265	990	Clustered	1	0	TRUE	0	efu-miR-9265	0
1	0	1	0	2	1	1	0	FALSE	gga-let-7i	990	Clustered	1	0	TRUE	0	gga-let-7i	0
1	0	1	0	1	1	1	0	FALSE	bta-miR-378b	990	Clustered	1	0	TRUE	0	bta-miR-378b	0
1	0	1	0	1	1	1	0	FALSE	pny-miR-148-3p	990	Clustered	1	0	TRUE	0	pny-miR-148-3p	0
1	0	1	0	3	1	1	0	FALSE	pma-miR-4567	990	Clustered	1	0	TRUE	0	pma-miR-4567	0
1	0	1	0	1	1	1	0	FALSE	pny-let-7d	990	Clustered	1	0	TRUE	0	pny-let-7d	0
1	0	1	0	1	1	1	0	FALSE	zma-miR167j-5p	990	Clustered	1	0	TRUE	0	zma-miR167j-5p	0
1	0	1	0	2	1	1	0	FALSE	fru-miR-129	990	Clustered	1	0	TRUE	0	fru-miR-129	0
1	0	1	0	1	1	1	0	FALSE	zma-miR167i-5p	990	Clustered	1	0	TRUE	0	zma-miR167i-5p	0
1	0	1	0	1	1	1	0	FALSE	fru-miR-1	990	Clustered	1	0	TRUE	0	fru-miR-1	0
1	0	1	0	1	1	1	0	FALSE	zma-miR167h-5p	990	Clustered	1	0	TRUE	0	zma-miR167h-5p	0
1	0	1	0	2	1	1	0	FALSE	fru-let-7i	990	Clustered	1	0	TRUE	0	fru-let-7i	0
1	0	1	0	1	1	1	0	FALSE	zma-miR167g-5p	990	Clustered	1	0	TRUE	0	zma-miR167g-5p	0
1	0	1	0	1	1	1	0	FALSE	zma-miR167f-5p	990	Clustered	1	0	TRUE	0	zma-miR167f-5p	0
1	0	1	0	1	1	1	0	FALSE	efu-miR-8908	990	Clustered	1	0	TRUE	0	efu-miR-8908	0
1	0	1	0	1	1	1	0	FALSE	zma-miR167e-5p	990	Clustered	1	0	TRUE	0	zma-miR167e-5p	0
1	0	1	0	1	1	1	0	FALSE	mdo-miR-7361-3p	990	Clustered	1	0	TRUE	0	mdo-miR-7361-3p	0
1	0	1	0	1	1	1	0	FALSE	zma-miR167d-5p	990	Clustered	1	0	TRUE	0	zma-miR167d-5p	0
1	0	1	0	1	1	1	0	FALSE	zma-miR167c-5p	990	Clustered	1	0	TRUE	0	zma-miR167c-5p	0
1	0	1	0	1	1	1	0	FALSE	ppc-miR-8282b-5p	990	Clustered	1	0	TRUE	0	ppc-miR-8282b-5p	0
1	0	1	0	1	1	1	0	FALSE	zma-miR167b-5p	990	Clustered	1	0	TRUE	0	zma-miR167b-5p	0
1	0	1	0	1	1	1	0	FALSE	zma-miR167a-5p	990	Clustered	1	0	TRUE	0	zma-miR167a-5p	0
1	0	1	0	1	1	1	0	FALSE	efu-miR-206	990	Clustered	1	0	TRUE	0	efu-miR-206	0
1	0	1	0	2	1	1	0	FALSE	zma-miR11970-3p	990	Clustered	1	0	TRUE	0	zma-miR11970-3p	0
1	0	1	0	1	1	1	0	FALSE	ppc-miR-8235-3p	990	Clustered	1	0	TRUE	0	ppc-miR-8235-3p	0
1	0	1	0	1	1	1	0	FALSE	xtr-miR-206	990	Clustered	1	0	TRUE	0	xtr-miR-206	0
1	0	1	0	1	1	1	0	FALSE	egr-miR-10280-5p	990	Clustered	1	0	TRUE	0	egr-miR-10280-5p	0
1	0	1	0	1	1	1	0	FALSE	egr-miR-10263-5p	990	Clustered	1	0	TRUE	0	egr-miR-10263-5p	0
1	0	1	0	1	1	1	0	FALSE	bta-miR-2405	990	Clustered	1	0	TRUE	0	bta-miR-2405	0
1	0	1	0	1	1	1	0	FALSE	ppc-miR-1	990	Clustered	1	0	TRUE	0	ppc-miR-1	0
1	0	1	0	1	1	1	0	FALSE	ppa-miR-320b	990	Clustered	1	0	TRUE	0	ppa-miR-320b	0
1	0	1	0	1	1	1	0	FALSE	ppa-miR-148b	990	Clustered	1	0	TRUE	0	ppa-miR-148b	0
1	0	1	0	3	1	1	0	FALSE	eca-miR-9138	990	Clustered	1	0	TRUE	0	eca-miR-9138	0
1	0	1	0	2	1	1	0	FALSE	ppa-miR-148a	990	Clustered	1	0	TRUE	0	ppa-miR-148a	0
1	0	1	0	1	1	1	0	FALSE	ppa-miR-1	990	Clustered	1	0	TRUE	0	ppa-miR-1	0
1	0	1	0	2	1	1	0	FALSE	ppa-let-7i	990	Clustered	1	0	TRUE	0	ppa-let-7i	0
1	0	1	0	1	1	1	0	FALSE	pol-miR-1-3p	990	Clustered	1	0	TRUE	0	pol-miR-1-3p	0
1	0	1	0	1	1	1	0	FALSE	pha-miR-582	990	Clustered	1	0	TRUE	0	pha-miR-582	0
0	0	0	0	995	0	990	990	FALSE	dpiB	1	Clustered	0	0	TRUE	0	dpiB	0
1	0	1	0	1	1	1	0	FALSE	bta-miR-2310	990	Clustered	1	0	TRUE	0	bta-miR-2310	0
1	0	1	0	1	1	1	0	FALSE	eca-miR-9096	990	Clustered	1	0	TRUE	0	eca-miR-9096	0
1	0	1	0	1	1	1	0	FALSE	hsa-miR-3128	990	Clustered	1	0	TRUE	0	hsa-miR-3128	0
1	0	1	0	1	1	1	0	FALSE	xla-miR-206-3p	990	Clustered	1	0	TRUE	0	xla-miR-206-3p	0
1	0	1	0	1	1	1	0	FALSE	mdo-miR-206	990	Clustered	1	0	TRUE	0	mdo-miR-206	0
1	0	1	0	1	1	1	0	FALSE	pab-miR11417	990	Clustered	1	0	TRUE	0	pab-miR11417	0
1	0	1	0	1	1	1	0	FALSE	eca-miR-9072	990	Clustered	1	0	TRUE	0	eca-miR-9072	0
1	0	1	0	1	1	1	0	FALSE	efu-miR-582	990	Clustered	1	0	TRUE	0	efu-miR-582	0
1	0	1	0	1	1	1	0	FALSE	efu-miR-506	990	Clustered	1	0	TRUE	0	efu-miR-506	0
1	0	1	0	1	1	1	0	FALSE	eca-miR-9062	990	Clustered	1	0	TRUE	0	eca-miR-9062	0
1	0	1	0	1	1	1	0	FALSE	mdo-miR-1549-5p	990	Clustered	1	0	TRUE	0	mdo-miR-1549-5p	0
1	0	1	0	2	1	1	0	FALSE	pny-miR-129	990	Clustered	1	0	TRUE	0	pny-miR-129	0
1	0	1	0	1	1	1	0	FALSE	efu-miR-148	990	Clustered	1	0	TRUE	0	efu-miR-148	0
1	0	1	0	1	1	1	0	FALSE	pny-miR-1	990	Clustered	1	0	TRUE	0	pny-miR-1	0
1	0	1	0	2	1	1	0	FALSE	efu-miR-129b	990	Clustered	1	0	TRUE	0	efu-miR-129b	0
1	0	1	0	2	1	1	0	FALSE	pny-let-7i	990	Clustered	1	0	TRUE	0	pny-let-7i	0
1	0	1	0	1	1	1	0	FALSE	eca-miR-9030	990	Clustered	1	0	TRUE	0	eca-miR-9030	0
1	0	1	0	1	1	1	0	FALSE	efu-miR-1193	990	Clustered	1	0	TRUE	0	efu-miR-1193	0
1	0	1	0	1	1	1	0	FALSE	efu-miR-1	990	Clustered	1	0	TRUE	0	efu-miR-1	0
1	0	1	0	1	1	1	0	FALSE	bta-miR-2284g	990	Clustered	1	0	TRUE	0	bta-miR-2284g	0
1	0	1	0	1	1	1	0	FALSE	eca-miR-8997	990	Clustered	1	0	TRUE	0	eca-miR-8997	0
1	0	1	0	1	1	1	0	FALSE	pmi-miR-1-3p	990	Clustered	1	0	TRUE	0	pmi-miR-1-3p	0
1	0	1	0	1	1	1	0	FALSE	bta-miR-206	990	Clustered	1	0	TRUE	0	bta-miR-206	0
1	0	1	0	1	1	1	0	FALSE	oni-miR-725	990	Clustered	1	0	TRUE	0	oni-miR-725	0
1	0	1	0	1	1	1	0	FALSE	vvi-miR3634-5p	990	Clustered	1	0	TRUE	0	vvi-miR3634-5p	0
1	0	1	0	2	1	1	0	FALSE	eca-miR-8914	990	Clustered	1	0	TRUE	0	eca-miR-8914	0
1	0	1	0	1	1	1	0	FALSE	bta-miR-1814c	990	Clustered	1	0	TRUE	0	bta-miR-1814c	0
1	0	1	0	1	1	1	0	FALSE	vvi-miR167e	990	Clustered	1	0	TRUE	0	vvi-miR167e	0
1	0	1	0	1	1	1	0	FALSE	bta-miR-1814b	990	Clustered	1	0	TRUE	0	bta-miR-1814b	0
1	0	1	0	1	1	1	0	FALSE	pbv-miR-206-3p	990	Clustered	1	0	TRUE	0	pbv-miR-206-3p	0
1	0	1	0	1	1	1	0	FALSE	vvi-miR167d	990	Clustered	1	0	TRUE	0	vvi-miR167d	0
1	0	1	0	1	1	1	0	FALSE	vvi-miR167c	990	Clustered	1	0	TRUE	0	vvi-miR167c	0
1	0	1	0	1	1	1	0	FALSE	oni-miR-10831b	990	Clustered	1	0	TRUE	0	oni-miR-10831b	0
1	0	1	0	1	1	1	0	FALSE	vvi-miR167b	990	Clustered	1	0	TRUE	0	vvi-miR167b	0
1	0	1	0	1	1	1	0	FALSE	mdo-miR-12322-3p	990	Clustered	1	0	TRUE	0	mdo-miR-12322-3p	0
1	0	1	0	1	1	1	0	FALSE	vvi-miR167a	990	Clustered	1	0	TRUE	0	vvi-miR167a	0
1	0	1	0	1	1	1	0	FALSE	pma-miR-216a-3p	990	Clustered	1	0	TRUE	0	pma-miR-216a-3p	0
1	0	1	0	1	1	1	0	FALSE	pma-miR-1c-3p	990	Clustered	1	0	TRUE	0	pma-miR-1c-3p	0
1	0	1	0	1	1	1	0	FALSE	pma-miR-1b	990	Clustered	1	0	TRUE	0	pma-miR-1b	0
1	0	1	0	1	1	1	0	FALSE	pbv-miR-144-5p	990	Clustered	1	0	TRUE	0	pbv-miR-144-5p	0
1	0	1	0	1	1	1	0	FALSE	vca-miR167b-5p	990	Clustered	1	0	TRUE	0	vca-miR167b-5p	0
1	0	1	0	1	1	1	0	FALSE	eca-miR-582-3p	990	Clustered	1	0	TRUE	0	eca-miR-582-3p	0
1	0	1	0	1	1	1	0	FALSE	vca-miR167a-5p	990	Clustered	1	0	TRUE	0	vca-miR167a-5p	0
1	0	1	0	2	1	1	0	FALSE	odi-miR-1481	990	Clustered	1	0	TRUE	0	odi-miR-1481	0
1	0	1	0	1	1	1	0	FALSE	pha-miR-320b	990	Clustered	1	0	TRUE	0	pha-miR-320b	0
1	0	1	0	1	1	1	0	FALSE	eca-miR-148b-3p	990	Clustered	1	0	TRUE	0	eca-miR-148b-3p	0
1	0	1	0	1	1	1	0	FALSE	pha-miR-148b	990	Clustered	1	0	TRUE	0	pha-miR-148b	0
1	0	1	0	2	1	1	0	FALSE	eca-miR-148a	990	Clustered	1	0	TRUE	0	eca-miR-148a	0
1	0	1	0	2	1	1	0	FALSE	pha-miR-148a	990	Clustered	1	0	TRUE	0	pha-miR-148a	0
1	0	1	0	2	1	1	0	FALSE	eca-miR-129b-5p	990	Clustered	1	0	TRUE	0	eca-miR-129b-5p	0
1	0	1	0	2	1	1	0	FALSE	eca-miR-129a-5p	990	Clustered	1	0	TRUE	0	eca-miR-129a-5p	0
1	0	1	0	2	1	1	0	FALSE	pha-let-7i	990	Clustered	1	0	TRUE	0	pha-let-7i	0
1	0	1	0	1	1	1	0	FALSE	eca-miR-1	990	Clustered	1	0	TRUE	0	eca-miR-1	0
1	0	1	0	1	1	1	0	FALSE	bra-miR9555b-3p	990	Clustered	1	0	TRUE	0	bra-miR9555b-3p	0
1	0	1	0	2	1	1	0	FALSE	pal-miR-541-5p	990	Clustered	1	0	TRUE	0	pal-miR-541-5p	0
1	0	1	0	1	1	1	0	FALSE	pca-miR-2765-3p	990	Clustered	1	0	TRUE	0	pca-miR-2765-3p	0
1	0	1	0	1	1	1	0	FALSE	pal-miR-506-5p	990	Clustered	1	0	TRUE	0	pal-miR-506-5p	0
1	0	1	0	1	1	1	0	FALSE	pca-miR-1-3p	990	Clustered	1	0	TRUE	0	pca-miR-1-3p	0
1	0	1	0	2	1	1	0	FALSE	oan-miR-7406-5p	990	Clustered	1	0	TRUE	0	oan-miR-7406-5p	0
1	0	1	0	1	1	1	0	FALSE	mdm-miR167j	990	Clustered	1	0	TRUE	0	mdm-miR167j	0
1	0	1	0	1	1	1	0	FALSE	pal-miR-502-5p	990	Clustered	1	0	TRUE	0	pal-miR-502-5p	0
1	0	1	0	1	1	1	0	FALSE	mdm-miR167i	990	Clustered	1	0	TRUE	0	mdm-miR167i	0
1	0	1	0	1	1	1	0	FALSE	tni-miR-148	990	Clustered	1	0	TRUE	0	tni-miR-148	0
1	0	1	0	2	1	1	0	FALSE	pbv-miR-29a-5p	990	Clustered	1	0	TRUE	0	pbv-miR-29a-5p	0
1	0	1	0	1	1	1	0	FALSE	mdm-miR167h	990	Clustered	1	0	TRUE	0	mdm-miR167h	0
1	0	1	0	1	1	1	0	FALSE	mdm-miR167g	990	Clustered	1	0	TRUE	0	mdm-miR167g	0
1	0	1	0	1	1	1	0	FALSE	dya-miR-1	990	Clustered	1	0	TRUE	0	dya-miR-1	0
1	0	1	0	1	1	1	0	FALSE	eca-miR-206	990	Clustered	1	0	TRUE	0	eca-miR-206	0
1	0	1	0	1	1	1	0	FALSE	mdm-miR167f	990	Clustered	1	0	TRUE	0	mdm-miR167f	0
1	0	1	0	2	1	1	0	FALSE	oan-miR-1389-5p	990	Clustered	1	0	TRUE	0	oan-miR-1389-5p	0
1	0	1	0	1	1	1	0	FALSE	pbv-miR-1a-3p	990	Clustered	1	0	TRUE	0	pbv-miR-1a-3p	0
1	0	1	0	1	1	1	0	FALSE	mdm-miR167e	990	Clustered	1	0	TRUE	0	mdm-miR167e	0
1	0	1	0	1	1	1	0	FALSE	tni-let-7d	990	Clustered	1	0	TRUE	0	tni-let-7d	0
1	0	1	0	1	1	1	0	FALSE	bra-miR167d	990	Clustered	1	0	TRUE	0	bra-miR167d	0
1	0	1	0	1	1	1	0	FALSE	mdm-miR167d	990	Clustered	1	0	TRUE	0	mdm-miR167d	0
1	0	1	0	1	1	1	0	FALSE	bra-miR167c	990	Clustered	1	0	TRUE	0	bra-miR167c	0
1	0	1	0	1	1	1	0	FALSE	mdm-miR167c	990	Clustered	1	0	TRUE	0	mdm-miR167c	0
1	0	1	0	1	1	1	0	FALSE	pbv-miR-1641-5p	990	Clustered	1	0	TRUE	0	pbv-miR-1641-5p	0
1	0	1	0	1	1	1	0	FALSE	bra-miR167b	990	Clustered	1	0	TRUE	0	bra-miR167b	0
1	0	1	0	1	1	1	0	FALSE	mdm-miR167b	990	Clustered	1	0	TRUE	0	mdm-miR167b	0
1	0	1	0	2	1	1	0	FALSE	pal-miR-425-3p	990	Clustered	1	0	TRUE	0	pal-miR-425-3p	0
1	0	1	0	1	1	1	0	FALSE	dwi-miR-1	990	Clustered	1	0	TRUE	0	dwi-miR-1	0
1	0	1	0	1	1	1	0	FALSE	pbv-miR-148b-3p	990	Clustered	1	0	TRUE	0	pbv-miR-148b-3p	0
1	0	1	0	1	1	1	0	FALSE	bra-miR167a	990	Clustered	1	0	TRUE	0	bra-miR167a	0
1	0	1	0	2	1	1	0	FALSE	pbv-miR-148a-3p	990	Clustered	1	0	TRUE	0	pbv-miR-148a-3p	0
1	0	1	0	1	1	1	0	FALSE	dvi-miR-974-2-5p	990	Clustered	1	0	TRUE	0	dvi-miR-974-2-5p	0
1	0	1	0	2	1	1	0	FALSE	pbv-miR-129b-5p	990	Clustered	1	0	TRUE	0	pbv-miR-129b-5p	0
1	0	1	0	1	1	1	0	FALSE	dvi-miR-9709-3p	990	Clustered	1	0	TRUE	0	dvi-miR-9709-3p	0
1	0	1	0	2	1	1	0	FALSE	pbv-miR-129a-5p	990	Clustered	1	0	TRUE	0	pbv-miR-129a-5p	0
1	0	1	0	2	1	1	0	FALSE	pbv-let-7i-5p	990	Clustered	1	0	TRUE	0	pbv-let-7i-5p	0
1	0	1	0	1	1	1	0	FALSE	tgu-miR-2986	990	Clustered	1	0	TRUE	0	tgu-miR-2986	0
1	0	1	0	1	1	1	0	FALSE	bna-miR167d	990	Clustered	1	0	TRUE	0	bna-miR167d	0
1	0	1	0	1	1	1	0	FALSE	bna-miR167c	990	Clustered	1	0	TRUE	0	bna-miR167c	0
1	0	1	0	1	1	1	0	FALSE	bna-miR167b	990	Clustered	1	0	TRUE	0	bna-miR167b	0
1	0	1	0	1	1	1	0	FALSE	bna-miR167a	990	Clustered	1	0	TRUE	0	bna-miR167a	0
1	0	1	0	3	1	1	0	FALSE	dya-miR-976-5p	990	Clustered	1	0	TRUE	0	dya-miR-976-5p	0
1	0	1	0	1	1	1	0	FALSE	nbr-miR-725	990	Clustered	1	0	TRUE	0	nbr-miR-725	0
1	0	1	0	1	1	1	0	FALSE	mze-miR-725	990	Clustered	1	0	TRUE	0	mze-miR-725	0
1	0	1	0	1	1	1	0	FALSE	pal-miR-206-3p	990	Clustered	1	0	TRUE	0	pal-miR-206-3p	0
1	0	1	0	1	1	1	0	FALSE	dvi-miR-1-3p	990	Clustered	1	0	TRUE	0	dvi-miR-1-3p	0
1	0	1	0	4	1	1	0	FALSE	dsi-miR-981-5p	990	Clustered	1	0	TRUE	0	dsi-miR-981-5p	0
1	0	1	0	3	1	1	0	FALSE	dsi-miR-973-5p	990	Clustered	1	0	TRUE	0	dsi-miR-973-5p	0
1	0	1	0	1	1	1	0	FALSE	tgu-miR-1451-3p	990	Clustered	1	0	TRUE	0	tgu-miR-1451-3p	0
1	0	1	0	1	1	1	0	FALSE	pal-miR-148b-3p	990	Clustered	1	0	TRUE	0	pal-miR-148b-3p	0
1	0	1	0	1	1	1	0	FALSE	tgu-miR-135a-2-3p	990	Clustered	1	0	TRUE	0	tgu-miR-135a-2-3p	0
1	0	1	0	2	1	1	0	FALSE	pal-miR-148a-3p	990	Clustered	1	0	TRUE	0	pal-miR-148a-3p	0
1	0	1	0	2	1	1	0	FALSE	pal-miR-129b-5p	990	Clustered	1	0	TRUE	0	pal-miR-129b-5p	0
1	0	1	0	1	1	1	0	FALSE	lus-miR167i	990	Clustered	1	0	TRUE	0	lus-miR167i	0
1	0	1	0	1	1	1	0	FALSE	dsi-miR-1	990	Clustered	1	0	TRUE	0	dsi-miR-1	0
1	0	1	0	2	1	1	0	FALSE	pal-miR-129a-5p	990	Clustered	1	0	TRUE	0	pal-miR-129a-5p	0
1	0	1	0	1	1	1	0	FALSE	lus-miR167h	990	Clustered	1	0	TRUE	0	lus-miR167h	0
1	0	1	0	1	1	1	0	FALSE	lus-miR167g	990	Clustered	1	0	TRUE	0	lus-miR167g	0
1	0	1	0	1	1	1	0	FALSE	lus-miR167f	990	Clustered	1	0	TRUE	0	lus-miR167f	0
1	0	1	0	1	1	1	0	FALSE	pal-miR-1-3p	990	Clustered	1	0	TRUE	0	pal-miR-1-3p	0
1	0	1	0	1	1	1	0	FALSE	lus-miR167e	990	Clustered	1	0	TRUE	0	lus-miR167e	0
1	0	1	0	2	1	1	0	FALSE	pal-let-7i-5p	990	Clustered	1	0	TRUE	0	pal-let-7i-5p	0
1	0	1	0	1	1	1	0	FALSE	dvi-miR-996-3p	990	Clustered	1	0	TRUE	0	dvi-miR-996-3p	0
1	0	1	0	1	1	1	0	FALSE	lus-miR167d	990	Clustered	1	0	TRUE	0	lus-miR167d	0
1	0	1	0	2	1	1	0	FALSE	mtr-miR156h-3p	990	Clustered	1	0	TRUE	0	mtr-miR156h-3p	0
1	0	1	0	1	1	1	0	FALSE	dse-miR-1	990	Clustered	1	0	TRUE	0	dse-miR-1	0
1	0	1	0	1	1	1	0	FALSE	lus-miR167c	990	Clustered	1	0	TRUE	0	lus-miR167c	0
1	0	1	0	1	1	1	0	FALSE	lus-miR167b	990	Clustered	1	0	TRUE	0	lus-miR167b	0
1	0	1	0	1	1	1	0	FALSE	lus-miR167a	990	Clustered	1	0	TRUE	0	lus-miR167a	0
1	0	1	0	1	1	1	0	FALSE	pal-miR-10010-3p	990	Clustered	1	0	TRUE	0	pal-miR-10010-3p	0
1	0	1	0	2	1	1	0	FALSE	dre-miR-129-5p	990	Clustered	1	0	TRUE	0	dre-miR-129-5p	0
1	0	1	0	1	1	1	0	FALSE	dre-miR-1	990	Clustered	1	0	TRUE	0	dre-miR-1	0
1	0	1	0	2	1	1	0	FALSE	dre-let-7i	990	Clustered	1	0	TRUE	0	dre-let-7i	0
1	0	1	0	2	1	1	0	FALSE	tcf-miR-10348	990	Clustered	1	0	TRUE	0	tcf-miR-10348	0
1	0	1	0	1	1	1	0	FALSE	lja-miR167c	990	Clustered	1	0	TRUE	0	lja-miR167c	0
1	0	1	0	1	1	1	0	FALSE	lja-miR167b	990	Clustered	1	0	TRUE	0	lja-miR167b	0
1	0	1	0	1	1	1	0	FALSE	lja-miR167a	990	Clustered	1	0	TRUE	0	lja-miR167a	0
1	0	1	0	1	1	1	0	FALSE	pab-miR11501	990	Clustered	1	0	TRUE	0	pab-miR11501	0
1	0	1	0	1	1	1	0	FALSE	lja-miR167	990	Clustered	1	0	TRUE	0	lja-miR167	0
1	0	1	0	1	1	1	0	FALSE	dqu-miR-1a-3p	990	Clustered	1	0	TRUE	0	dqu-miR-1a-3p	0
1	0	1	0	2	1	1	0	FALSE	bmo-miR-2763-3p	990	Clustered	1	0	TRUE	0	bmo-miR-2763-3p	0
1	0	1	0	1	1	1	0	FALSE	tcc-miR172d	990	Clustered	1	0	TRUE	0	tcc-miR172d	0
1	0	1	0	1	1	1	0	FALSE	tcc-miR167c	990	Clustered	1	0	TRUE	0	tcc-miR167c	0
1	0	1	0	1	1	1	0	FALSE	tcc-miR167b	990	Clustered	1	0	TRUE	0	tcc-miR167b	0
1	0	1	0	1	1	1	0	FALSE	dpu-miR-1	990	Clustered	1	0	TRUE	0	dpu-miR-1	0
1	0	1	0	1	1	1	0	FALSE	tcc-miR167a	990	Clustered	1	0	TRUE	0	tcc-miR167a	0
1	0	1	0	1	1	1	0	FALSE	pab-miR3627i	990	Clustered	1	0	TRUE	0	pab-miR3627i	0
1	0	1	0	1	1	1	0	FALSE	bma-miR-5881a	990	Clustered	1	0	TRUE	0	bma-miR-5881a	0
1	0	1	0	1	1	1	0	FALSE	pab-miR167b	990	Clustered	1	0	TRUE	0	pab-miR167b	0
1	0	1	0	1	1	1	0	FALSE	dps-miR-2571-5p	990	Clustered	1	0	TRUE	0	dps-miR-2571-5p	0
1	0	1	0	1	1	1	0	FALSE	bma-miR-5858-3p	990	Clustered	1	0	TRUE	0	bma-miR-5858-3p	0
1	0	1	0	1	1	1	0	FALSE	osa-miR5158	990	Clustered	1	0	TRUE	0	osa-miR5158	0
1	0	1	0	2	1	1	0	FALSE	osa-miR5074	990	Clustered	1	0	TRUE	0	osa-miR5074	0
1	0	1	0	1	1	1	0	FALSE	dps-miR-1	990	Clustered	1	0	TRUE	0	dps-miR-1	0
1	0	1	0	1	1	1	0	FALSE	tca-miR-3884-3p	990	Clustered	1	0	TRUE	0	tca-miR-3884-3p	0
1	0	1	0	1	1	1	0	FALSE	lja-miR11079-3p	990	Clustered	1	0	TRUE	0	lja-miR11079-3p	0
1	0	1	0	1	1	1	0	FALSE	pab-miR11581	990	Clustered	1	0	TRUE	0	pab-miR11581	0
1	0	1	0	1	1	1	0	FALSE	dpe-miR-1	990	Clustered	1	0	TRUE	0	dpe-miR-1	0
1	0	1	0	1	1	1	0	FALSE	dno-miR-582-3p	990	Clustered	1	0	TRUE	0	dno-miR-582-3p	0
1	0	1	0	2	1	1	0	FALSE	dno-miR-3613-5p	990	Clustered	1	0	TRUE	0	dno-miR-3613-5p	0
1	0	1	0	1	1	1	0	FALSE	kshv-miR-K12-6-3p	990	Clustered	1	0	TRUE	0	kshv-miR-K12-6-3p	0
1	0	1	0	1	1	1	0	FALSE	pab-miR11539a	990	Clustered	1	0	TRUE	0	pab-miR11539a	0
1	0	1	0	1	1	1	0	FALSE	pab-miR11533b	990	Clustered	1	0	TRUE	0	pab-miR11533b	0
1	0	1	0	1	1	1	0	FALSE	tca-miR-3807-5p	990	Clustered	1	0	TRUE	0	tca-miR-3807-5p	0
1	0	1	0	1	1	1	0	FALSE	tca-miR-2944c-3p	990	Clustered	1	0	TRUE	0	tca-miR-2944c-3p	0
1	0	1	0	1	1	1	0	FALSE	dno-miR-148b-3p	990	Clustered	1	0	TRUE	0	dno-miR-148b-3p	0
1	0	1	0	1	1	1	0	FALSE	ipu-miR-206	990	Clustered	1	0	TRUE	0	ipu-miR-206	0
1	0	1	0	3	1	1	0	FALSE	mdo-miR-12389-5p	990	Clustered	1	0	TRUE	0	mdo-miR-12389-5p	0
1	0	1	0	2	1	1	0	FALSE	dno-miR-148a-3p	990	Clustered	1	0	TRUE	0	dno-miR-148a-3p	0
1	0	1	0	2	1	1	0	FALSE	oni-miR-129	990	Clustered	1	0	TRUE	0	oni-miR-129	0
1	0	1	0	2	1	1	0	FALSE	dno-miR-129-5p	990	Clustered	1	0	TRUE	0	dno-miR-129-5p	0
1	0	1	0	2	1	1	0	FALSE	mdo-miR-12338-3p	990	Clustered	1	0	TRUE	0	mdo-miR-12338-3p	0
1	0	1	0	2	1	1	0	FALSE	ipu-miR-16c	990	Clustered	1	0	TRUE	0	ipu-miR-16c	0
1	0	1	0	1	1	1	0	FALSE	dno-miR-1-3p	990	Clustered	1	0	TRUE	0	dno-miR-1-3p	0
1	0	1	0	1	1	1	0	FALSE	ipu-miR-148	990	Clustered	1	0	TRUE	0	ipu-miR-148	0
1	0	1	0	2	1	1	0	FALSE	dno-let-7i-5p	990	Clustered	1	0	TRUE	0	dno-let-7i-5p	0
1	0	1	0	2	1	1	0	FALSE	oni-miR-10770	990	Clustered	1	0	TRUE	0	oni-miR-10770	0
1	0	1	0	1	1	1	0	FALSE	ipu-let-7d	990	Clustered	1	0	TRUE	0	ipu-let-7d	0
1	0	1	0	1	1	1	0	FALSE	dmo-miR-1	990	Clustered	1	0	TRUE	0	dmo-miR-1	0
1	0	1	0	4	1	1	0	FALSE	dme-miR-981-5p	990	Clustered	1	0	TRUE	0	dme-miR-981-5p	0
1	0	1	0	2	1	1	0	FALSE	lva-miR-4847-5p	990	Clustered	1	0	TRUE	0	lva-miR-4847-5p	0
1	0	1	0	1	1	1	0	FALSE	bdi-miR7757-3p.1	990	Clustered	1	0	TRUE	0	bdi-miR7757-3p.1	0
1	0	1	0	1	1	1	0	FALSE	hvu-miR6181	990	Clustered	1	0	TRUE	0	hvu-miR6181	0
1	0	1	0	1	1	1	0	FALSE	hvu-miR5053	990	Clustered	1	0	TRUE	0	hvu-miR5053	0
1	0	1	0	1	1	1	0	FALSE	tae-miR167c-5p	990	Clustered	1	0	TRUE	0	tae-miR167c-5p	0
1	0	1	0	1	1	1	0	FALSE	oni-miR-1	990	Clustered	1	0	TRUE	0	oni-miR-1	0
1	0	1	0	1	1	1	0	FALSE	tae-miR167a	990	Clustered	1	0	TRUE	0	tae-miR167a	0
1	0	1	0	2	1	1	0	FALSE	oni-let-7i	990	Clustered	1	0	TRUE	0	oni-let-7i	0
1	0	1	0	1	1	1	0	FALSE	dre-miR-206-3p	990	Clustered	1	0	TRUE	0	dre-miR-206-3p	0
1	0	1	0	1	1	1	0	FALSE	hvsa-miR-HSUR5-3p	990	Clustered	1	0	TRUE	0	hvsa-miR-HSUR5-3p	0
1	0	1	0	1	1	1	0	FALSE	ola-miR-1-3p	990	Clustered	1	0	TRUE	0	ola-miR-1-3p	0
1	0	1	0	1	1	1	0	FALSE	hsv2-miR-H9-3p	990	Clustered	1	0	TRUE	0	hsv2-miR-H9-3p	0
1	0	1	0	1	1	1	0	FALSE	osa-miR529a	990	Clustered	1	0	TRUE	0	osa-miR529a	0
1	0	1	0	1	1	1	0	FALSE	dre-miR-148	990	Clustered	1	0	TRUE	0	dre-miR-148	0
1	0	1	0	1	1	1	0	FALSE	hsa-miR-6810-5p	990	Clustered	1	0	TRUE	0	hsa-miR-6810-5p	0
1	0	1	0	1	1	1	0	FALSE	oha-miR-1b-3p	990	Clustered	1	0	TRUE	0	oha-miR-1b-3p	0
1	0	1	0	2	1	1	0	FALSE	bdi-miR7711-3p.3	990	Clustered	1	0	TRUE	0	bdi-miR7711-3p.3	0
1	0	1	0	1	1	1	0	FALSE	dme-miR-1-3p	990	Clustered	1	0	TRUE	0	dme-miR-1-3p	0
1	0	1	0	1	1	1	0	FALSE	oha-miR-1a-3p	990	Clustered	1	0	TRUE	0	oha-miR-1a-3p	0
1	0	1	0	1	1	1	0	FALSE	osa-miR417	990	Clustered	1	0	TRUE	0	osa-miR417	0
1	0	1	0	1	1	1	0	FALSE	dma-miR-148b	990	Clustered	1	0	TRUE	0	dma-miR-148b	0
1	0	1	0	1	1	1	0	FALSE	oha-miR-148b	990	Clustered	1	0	TRUE	0	oha-miR-148b	0
1	0	1	0	2	1	1	0	FALSE	oha-miR-148a-3p	990	Clustered	1	0	TRUE	0	oha-miR-148a-3p	0
1	0	1	0	1	1	1	0	FALSE	dre-let-7d-5p	990	Clustered	1	0	TRUE	0	dre-let-7d-5p	0
1	0	1	0	1	1	1	0	FALSE	osa-miR2930	990	Clustered	1	0	TRUE	0	osa-miR2930	0
1	0	1	0	1	1	1	0	FALSE	dgr-miR-1	990	Clustered	1	0	TRUE	0	dgr-miR-1	0
1	0	1	0	2	1	1	0	FALSE	oha-miR-129b-5p	990	Clustered	1	0	TRUE	0	oha-miR-129b-5p	0
1	0	1	0	2	1	1	0	FALSE	oha-miR-129a-5p	990	Clustered	1	0	TRUE	0	oha-miR-129a-5p	0
1	0	1	0	2	1	1	0	FALSE	oha-let-7i-5p	990	Clustered	1	0	TRUE	0	oha-let-7i-5p	0
1	0	1	0	1	1	1	0	FALSE	bdi-miR395j-5p	990	Clustered	1	0	TRUE	0	bdi-miR395j-5p	0
1	0	1	0	1	1	1	0	FALSE	bdi-miR395f-5p	990	Clustered	1	0	TRUE	0	bdi-miR395f-5p	0
1	0	1	0	1	1	1	0	FALSE	oga-miR-148b	990	Clustered	1	0	TRUE	0	oga-miR-148b	0
1	0	1	0	1	1	1	0	FALSE	bdi-miR172d	990	Clustered	1	0	TRUE	0	bdi-miR172d	0
1	0	1	0	1	1	1	0	FALSE	stu-miR390-3p	990	Clustered	1	0	TRUE	0	stu-miR390-3p	0
1	0	1	0	2	1	1	0	FALSE	oga-miR-148a	990	Clustered	1	0	TRUE	0	oga-miR-148a	0
1	0	1	0	1	1	1	0	FALSE	bdi-miR167g	990	Clustered	1	0	TRUE	0	bdi-miR167g	0
1	0	1	0	2	1	1	0	FALSE	oga-let-7i	990	Clustered	1	0	TRUE	0	oga-let-7i	0
1	0	1	0	1	1	1	0	FALSE	bdi-miR167f	990	Clustered	1	0	TRUE	0	bdi-miR167f	0
1	0	1	0	1	1	1	0	FALSE	odi-miR-1c	990	Clustered	1	0	TRUE	0	odi-miR-1c	0
1	0	1	0	1	1	1	0	FALSE	bdi-miR167e-5p	990	Clustered	1	0	TRUE	0	bdi-miR167e-5p	0
1	0	1	0	1	1	1	0	FALSE	der-miR-1	990	Clustered	1	0	TRUE	0	der-miR-1	0
1	0	1	0	1	1	1	0	FALSE	bdi-miR167d-5p	990	Clustered	1	0	TRUE	0	bdi-miR167d-5p	0
1	0	1	0	1	1	1	0	FALSE	bdi-miR167c-5p	990	Clustered	1	0	TRUE	0	bdi-miR167c-5p	0
1	0	1	0	1	1	1	0	FALSE	stu-miR167d-5p	990	Clustered	1	0	TRUE	0	stu-miR167d-5p	0
1	0	1	0	1	1	1	0	FALSE	bdi-miR167b	990	Clustered	1	0	TRUE	0	bdi-miR167b	0
1	0	1	0	1	1	1	0	FALSE	hsa-miR-7154-5p	990	Clustered	1	0	TRUE	0	hsa-miR-7154-5p	0
1	0	1	0	1	1	1	0	FALSE	stu-miR167c-5p	990	Clustered	1	0	TRUE	0	stu-miR167c-5p	0
1	0	1	0	1	1	1	0	FALSE	bdi-miR167a	990	Clustered	1	0	TRUE	0	bdi-miR167a	0
1	0	1	0	1	1	1	0	FALSE	stu-miR167b-5p	990	Clustered	1	0	TRUE	0	stu-miR167b-5p	0
1	0	1	0	1	1	1	0	FALSE	stu-miR167a-5p	990	Clustered	1	0	TRUE	0	stu-miR167a-5p	0
1	0	1	0	1	1	1	0	FALSE	dan-miR-1	990	Clustered	1	0	TRUE	0	dan-miR-1	0
1	0	1	0	1	1	1	0	FALSE	ocu-miR-508-3p	990	Clustered	1	0	TRUE	0	ocu-miR-508-3p	0
1	0	1	0	1	1	1	0	FALSE	cte-miR-2721	990	Clustered	1	0	TRUE	0	cte-miR-2721	0
1	0	1	0	2	1	1	0	FALSE	ocu-miR-3613-5p	990	Clustered	1	0	TRUE	0	ocu-miR-3613-5p	0
1	0	1	0	1	1	1	0	FALSE	osa-miR167j	990	Clustered	1	0	TRUE	0	osa-miR167j	0
1	0	1	0	1	1	1	0	FALSE	cte-miR-1	990	Clustered	1	0	TRUE	0	cte-miR-1	0
1	0	1	0	1	1	1	0	FALSE	osa-miR167i-5p	990	Clustered	1	0	TRUE	0	osa-miR167i-5p	0
1	0	1	0	1	1	1	0	FALSE	osa-miR167h-5p	990	Clustered	1	0	TRUE	0	osa-miR167h-5p	0
1	0	1	0	1	1	1	0	FALSE	ocu-miR-148b-3p	990	Clustered	1	0	TRUE	0	ocu-miR-148b-3p	0
1	0	1	0	1	1	1	0	FALSE	osa-miR167g	990	Clustered	1	0	TRUE	0	osa-miR167g	0
1	0	1	0	2	1	1	0	FALSE	ocu-miR-148a-3p	990	Clustered	1	0	TRUE	0	ocu-miR-148a-3p	0
1	0	1	0	1	1	1	0	FALSE	osa-miR167f	990	Clustered	1	0	TRUE	0	osa-miR167f	0
1	0	1	0	1	1	1	0	FALSE	osa-miR167e-5p	990	Clustered	1	0	TRUE	0	osa-miR167e-5p	0
1	0	1	0	1	1	1	0	FALSE	osa-miR167d-5p	990	Clustered	1	0	TRUE	0	osa-miR167d-5p	0
1	0	1	0	2	1	1	0	FALSE	ocu-miR-129-5p	990	Clustered	1	0	TRUE	0	ocu-miR-129-5p	0
1	0	1	0	1	1	1	0	FALSE	osa-miR167c-5p	990	Clustered	1	0	TRUE	0	osa-miR167c-5p	0
1	0	1	0	1	1	1	0	FALSE	ocu-miR-1-3p	990	Clustered	1	0	TRUE	0	ocu-miR-1-3p	0
1	0	1	0	1	1	1	0	FALSE	osa-miR167b	990	Clustered	1	0	TRUE	0	osa-miR167b	0
1	0	1	0	2	1	1	0	FALSE	ocu-let-7i-5p	990	Clustered	1	0	TRUE	0	ocu-let-7i-5p	0
1	0	1	0	1	1	1	0	FALSE	osa-miR167a-5p	990	Clustered	1	0	TRUE	0	osa-miR167a-5p	0
1	0	1	0	1	1	1	0	FALSE	str-miR-47-3p	990	Clustered	1	0	TRUE	0	str-miR-47-3p	0
1	0	1	0	1	1	1	0	FALSE	oar-miR-543-5p	990	Clustered	1	0	TRUE	0	oar-miR-543-5p	0
1	0	1	0	1	1	1	0	FALSE	osa-miR166l-5p	990	Clustered	1	0	TRUE	0	osa-miR166l-5p	0
1	0	1	0	1	1	1	0	FALSE	str-miR-40-5p	990	Clustered	1	0	TRUE	0	str-miR-40-5p	0
1	0	1	0	2	1	1	0	FALSE	str-miR-240-5p	990	Clustered	1	0	TRUE	0	str-miR-240-5p	0
1	0	1	0	2	1	1	0	FALSE	hsa-miR-10400-5p	990	Clustered	1	0	TRUE	0	hsa-miR-10400-5p	0
1	0	1	0	2	1	1	0	FALSE	oar-miR-148a	990	Clustered	1	0	TRUE	0	oar-miR-148a	0
1	0	1	0	2	1	1	0	FALSE	oar-let-7i	990	Clustered	1	0	TRUE	0	oar-let-7i	0
1	0	1	0	2	1	1	0	FALSE	osa-miR1437b-3p	990	Clustered	1	0	TRUE	0	osa-miR1437b-3p	0
1	0	1	0	1	1	1	0	FALSE	ssp-miR167b	990	Clustered	1	0	TRUE	0	ssp-miR167b	0
1	0	1	0	1	1	1	0	FALSE	osa-miR1320-3p	990	Clustered	1	0	TRUE	0	osa-miR1320-3p	0
1	0	1	0	1	1	1	0	FALSE	hsa-miR-6755-3p	990	Clustered	1	0	TRUE	0	hsa-miR-6755-3p	0
1	0	1	0	1	1	1	0	FALSE	atr-miR167	990	Clustered	1	0	TRUE	0	atr-miR167	0
1	0	1	0	1	1	1	0	FALSE	oan-miR-1a-3p	990	Clustered	1	0	TRUE	0	oan-miR-1a-3p	0
1	0	1	0	1	1	1	0	FALSE	hsa-miR-670-3p	990	Clustered	1	0	TRUE	0	hsa-miR-670-3p	0
1	0	1	0	2	1	1	0	FALSE	gra-miR8784	990	Clustered	1	0	TRUE	0	gra-miR8784	0
1	0	1	0	1	1	1	0	FALSE	crm-miR-1-3p	990	Clustered	1	0	TRUE	0	crm-miR-1-3p	0
1	0	1	0	1	1	1	0	FALSE	dpr-miR167c	990	Clustered	1	0	TRUE	0	dpr-miR167c	0
1	0	1	0	1	1	1	0	FALSE	oni-miR-206	990	Clustered	1	0	TRUE	0	oni-miR-206	0
1	0	1	0	2	1	1	0	FALSE	oan-miR-148-3p	990	Clustered	1	0	TRUE	0	oan-miR-148-3p	0
1	0	1	0	1	1	1	0	FALSE	dpr-miR167b	990	Clustered	1	0	TRUE	0	dpr-miR167b	0
1	0	1	0	1	1	1	0	FALSE	oni-miR-203b	990	Clustered	1	0	TRUE	0	oni-miR-203b	0
1	0	1	0	1	1	1	0	FALSE	ssc-miR-670	990	Clustered	1	0	TRUE	0	ssc-miR-670	0
1	0	1	0	1	1	1	0	FALSE	dpr-miR167a	990	Clustered	1	0	TRUE	0	dpr-miR167a	0
1	0	1	0	1	1	1	0	FALSE	ath-miR5643b	990	Clustered	1	0	TRUE	0	ath-miR5643b	0
1	0	1	0	1	1	1	0	FALSE	ath-miR5643a	990	Clustered	1	0	TRUE	0	ath-miR5643a	0
1	0	1	0	1	1	1	0	FALSE	hsa-miR-6512-3p	990	Clustered	1	0	TRUE	0	hsa-miR-6512-3p	0
1	0	1	0	1	1	1	0	FALSE	oni-miR-148-3p	990	Clustered	1	0	TRUE	0	oni-miR-148-3p	0
1	0	1	0	1	1	1	0	FALSE	gmo-miR-129-5p	990	Clustered	1	0	TRUE	0	gmo-miR-129-5p	0
1	0	1	0	1	1	1	0	FALSE	oan-miR-1420d-5p	990	Clustered	1	0	TRUE	0	oan-miR-1420d-5p	0
1	0	1	0	1	1	1	0	FALSE	dno-miR-670-3p	990	Clustered	1	0	TRUE	0	dno-miR-670-3p	0
1	0	1	0	1	1	1	0	FALSE	cqu-miR-1	990	Clustered	1	0	TRUE	0	cqu-miR-1	0
1	0	1	0	1	1	1	0	FALSE	oan-miR-1375-5p	990	Clustered	1	0	TRUE	0	oan-miR-1375-5p	0
1	0	1	0	1	1	1	0	FALSE	oni-miR-10907	990	Clustered	1	0	TRUE	0	oni-miR-10907	0
1	0	1	0	1	1	1	0	FALSE	dno-miR-541-5p	990	Clustered	1	0	TRUE	0	dno-miR-541-5p	0
1	0	1	0	1	1	1	0	FALSE	cpo-miR-582-3p	990	Clustered	1	0	TRUE	0	cpo-miR-582-3p	0
1	0	1	0	1	1	1	0	FALSE	ssc-miR-206	990	Clustered	1	0	TRUE	0	ssc-miR-206	0
1	0	1	0	2	1	1	0	FALSE	oan-miR-129-5p	990	Clustered	1	0	TRUE	0	oan-miR-129-5p	0
1	0	1	0	1	1	1	0	FALSE	ath-miR167d	990	Clustered	1	0	TRUE	0	ath-miR167d	0
1	0	1	0	2	1	1	0	FALSE	cpo-miR-3613-5p	990	Clustered	1	0	TRUE	0	cpo-miR-3613-5p	0
1	0	1	0	1	1	1	0	FALSE	ath-miR167b	990	Clustered	1	0	TRUE	0	ath-miR167b	0
1	0	1	0	1	1	1	0	FALSE	hsa-miR-582-3p	990	Clustered	1	0	TRUE	0	hsa-miR-582-3p	0
1	0	1	0	1	1	1	0	FALSE	ath-miR167a-5p	990	Clustered	1	0	TRUE	0	ath-miR167a-5p	0
1	0	1	0	1	1	1	0	FALSE	cpo-miR-200c-5p	990	Clustered	1	0	TRUE	0	cpo-miR-200c-5p	0
1	0	1	0	1	1	1	0	FALSE	cpo-miR-1b-3p	990	Clustered	1	0	TRUE	0	cpo-miR-1b-3p	0
1	0	1	0	1	1	1	0	FALSE	nvi-miR-1	990	Clustered	1	0	TRUE	0	nvi-miR-1	0
1	0	1	0	1	1	1	0	FALSE	cpo-miR-1a-3p	990	Clustered	1	0	TRUE	0	cpo-miR-1a-3p	0
1	0	1	0	2	1	1	0	FALSE	nve-miR-9426	990	Clustered	1	0	TRUE	0	nve-miR-9426	0
1	0	1	0	1	1	1	0	FALSE	cpo-miR-148b-3p	990	Clustered	1	0	TRUE	0	cpo-miR-148b-3p	0
1	0	1	0	1	1	1	0	FALSE	nve-miR-2048-5p	990	Clustered	1	0	TRUE	0	nve-miR-2048-5p	0
1	0	1	0	2	1	1	0	FALSE	cpo-miR-148a-3p	990	Clustered	1	0	TRUE	0	cpo-miR-148a-3p	0
1	0	1	0	1	1	1	0	FALSE	ata-miR167f-5p	990	Clustered	1	0	TRUE	0	ata-miR167f-5p	0
1	0	1	0	1	1	1	0	FALSE	ata-miR167e-5p	990	Clustered	1	0	TRUE	0	ata-miR167e-5p	0
1	0	1	0	1	1	1	0	FALSE	ata-miR167d-5p	990	Clustered	1	0	TRUE	0	ata-miR167d-5p	0
1	0	1	0	2	1	1	0	FALSE	cpo-miR-129-5p	990	Clustered	1	0	TRUE	0	cpo-miR-129-5p	0
1	0	1	0	1	1	1	0	FALSE	ata-miR167c-5p	990	Clustered	1	0	TRUE	0	ata-miR167c-5p	0
1	0	1	0	1	1	1	0	FALSE	ata-miR167b-5p	990	Clustered	1	0	TRUE	0	ata-miR167b-5p	0
1	0	1	0	1	1	1	0	FALSE	ata-miR167a-5p	990	Clustered	1	0	TRUE	0	ata-miR167a-5p	0
1	0	1	0	2	1	1	0	FALSE	cpo-let-7i-5p	990	Clustered	1	0	TRUE	0	cpo-let-7i-5p	0
1	0	1	0	1	1	1	0	FALSE	nta-miR6160	990	Clustered	1	0	TRUE	0	nta-miR6160	0
1	0	1	0	2	1	1	0	FALSE	cpi-miR-9586-3p	990	Clustered	1	0	TRUE	0	cpi-miR-9586-3p	0
1	0	1	0	1	1	1	0	FALSE	dno-miR-301b-5p	990	Clustered	1	0	TRUE	0	dno-miR-301b-5p	0
1	0	1	0	1	1	1	0	FALSE	hsa-miR-541-5p	990	Clustered	1	0	TRUE	0	hsa-miR-541-5p	0
1	0	1	0	1	1	1	0	FALSE	nta-miR6025c	990	Clustered	1	0	TRUE	0	nta-miR6025c	0
1	0	1	0	4	1	1	0	FALSE	gga-miR-1815	990	Clustered	1	0	TRUE	0	gga-miR-1815	0
1	0	1	0	1	1	1	0	FALSE	nle-miR-320b	990	Clustered	1	0	TRUE	0	nle-miR-320b	0
1	0	1	0	1	1	1	0	FALSE	dno-miR-206-3p	990	Clustered	1	0	TRUE	0	dno-miR-206-3p	0
1	0	1	0	1	1	1	0	FALSE	nle-miR-148b	990	Clustered	1	0	TRUE	0	nle-miR-148b	0
1	0	1	0	1	1	1	0	FALSE	asu-miR-5342-3p	990	Clustered	1	0	TRUE	0	asu-miR-5342-3p	0
1	0	1	0	2	1	1	0	FALSE	nle-miR-148a	990	Clustered	1	0	TRUE	0	nle-miR-148a	0
1	0	1	0	1	1	1	0	FALSE	cpi-miR-1a-3p	990	Clustered	1	0	TRUE	0	cpi-miR-1a-3p	0
1	0	1	0	2	1	1	0	FALSE	nle-let-7i	990	Clustered	1	0	TRUE	0	nle-let-7i	0
1	0	1	0	1	1	1	0	FALSE	ngi-miR-1	990	Clustered	1	0	TRUE	0	ngi-miR-1	0
1	0	1	0	1	1	1	0	FALSE	oni-miR-10647	990	Clustered	1	0	TRUE	0	oni-miR-10647	0
1	0	1	0	1	1	1	0	FALSE	cpi-miR-148b-3p	990	Clustered	1	0	TRUE	0	cpi-miR-148b-3p	0
1	0	1	0	1	1	1	0	FALSE	gga-miR-1555-3p	990	Clustered	1	0	TRUE	0	gga-miR-1555-3p	0
1	0	1	0	1	1	1	0	FALSE	ssa-miR-206-3p	990	Clustered	1	0	TRUE	0	ssa-miR-206-3p	0
1	0	1	0	2	1	1	0	FALSE	cpi-miR-148a-3p	990	Clustered	1	0	TRUE	0	cpi-miR-148a-3p	0
1	0	1	0	2	1	1	0	FALSE	cpi-miR-129-5p	990	Clustered	1	0	TRUE	0	cpi-miR-129-5p	0
1	0	1	0	2	1	1	0	FALSE	nbr-miR-129	990	Clustered	1	0	TRUE	0	nbr-miR-129	0
1	0	1	0	2	1	1	0	FALSE	cpi-let-7i-5p	990	Clustered	1	0	TRUE	0	cpi-let-7i-5p	0
1	0	1	0	1	1	1	0	FALSE	nbr-miR-1	990	Clustered	1	0	TRUE	0	nbr-miR-1	0
1	0	1	0	1	1	1	0	FALSE	dno-miR-1251-3p	990	Clustered	1	0	TRUE	0	dno-miR-1251-3p	0
1	0	1	0	2	1	1	0	FALSE	nbr-let-7i	990	Clustered	1	0	TRUE	0	nbr-let-7i	0
1	0	1	0	1	1	1	0	FALSE	hsa-miR-4779	990	Clustered	1	0	TRUE	0	hsa-miR-4779	0
1	0	1	0	2	1	1	0	FALSE	mze-miR-129	990	Clustered	1	0	TRUE	0	mze-miR-129	0
1	0	1	0	1	1	1	0	FALSE	oni-let-7d	990	Clustered	1	0	TRUE	0	oni-let-7d	0
1	0	1	0	1	1	1	0	FALSE	ssa-miR-148b-3p	990	Clustered	1	0	TRUE	0	ssa-miR-148b-3p	0
1	0	1	0	1	1	1	0	FALSE	ssa-miR-148a-3p	990	Clustered	1	0	TRUE	0	ssa-miR-148a-3p	0
1	0	1	0	1	1	1	0	FALSE	mze-miR-1	990	Clustered	1	0	TRUE	0	mze-miR-1	0
1	0	1	0	2	1	1	0	FALSE	mze-let-7i	990	Clustered	1	0	TRUE	0	mze-let-7i	0
1	0	1	0	1	1	1	0	FALSE	dme-miR-996-3p	990	Clustered	1	0	TRUE	0	dme-miR-996-3p	0
1	0	1	0	1	1	1	0	FALSE	ola-miR-206	990	Clustered	1	0	TRUE	0	ola-miR-206	0
1	0	1	0	1	1	1	0	FALSE	mtr-miR5558-3p	990	Clustered	1	0	TRUE	0	mtr-miR5558-3p	0
1	0	1	0	1	1	1	0	FALSE	mtr-miR5554c-3p	990	Clustered	1	0	TRUE	0	mtr-miR5554c-3p	0
1	0	1	0	1	1	1	0	FALSE	cli-miR-1a-3p	990	Clustered	1	0	TRUE	0	cli-miR-1a-3p	0
1	0	1	0	1	1	1	0	FALSE	mtr-miR5554b-3p	990	Clustered	1	0	TRUE	0	mtr-miR5554b-3p	0
1	0	1	0	1	1	1	0	FALSE	mtr-miR5554a-3p	990	Clustered	1	0	TRUE	0	mtr-miR5554a-3p	0
1	0	1	0	3	1	1	0	FALSE	eca-miR-8989	990	Clustered	1	0	TRUE	0	eca-miR-8989	0
1	0	1	0	1	1	1	0	FALSE	ola-miR-148	990	Clustered	1	0	TRUE	0	ola-miR-148	0
1	0	1	0	1	1	1	0	FALSE	aof-miR167c	990	Clustered	1	0	TRUE	0	aof-miR167c	0
1	0	1	0	1	1	1	0	FALSE	ssa-let-7d-5p	990	Clustered	1	0	TRUE	0	ssa-let-7d-5p	0
1	0	1	0	1	1	1	0	FALSE	cli-miR-148b-3p	990	Clustered	1	0	TRUE	0	cli-miR-148b-3p	0
1	0	1	0	1	1	1	0	FALSE	aof-miR167b	990	Clustered	1	0	TRUE	0	aof-miR167b	0
1	0	1	0	2	1	1	0	FALSE	cli-miR-148a-3p	990	Clustered	1	0	TRUE	0	cli-miR-148a-3p	0
1	0	1	0	1	1	1	0	FALSE	aof-miR167a	990	Clustered	1	0	TRUE	0	aof-miR167a	0
1	0	1	0	1	1	1	0	FALSE	mtr-miR2648	990	Clustered	1	0	TRUE	0	mtr-miR2648	0
1	0	1	0	2	1	1	0	FALSE	cli-miR-129-5p	990	Clustered	1	0	TRUE	0	cli-miR-129-5p	0
1	0	1	0	2	1	1	0	FALSE	cli-let-7i-5p	990	Clustered	1	0	TRUE	0	cli-let-7i-5p	0
1	0	1	0	1	1	1	0	FALSE	dme-miR-9379-3p	990	Clustered	1	0	TRUE	0	dme-miR-9379-3p	0
1	0	1	0	1	1	1	0	FALSE	sof-miR167b	990	Clustered	1	0	TRUE	0	sof-miR167b	0
1	0	1	0	1	1	1	0	FALSE	sof-miR167a	990	Clustered	1	0	TRUE	0	sof-miR167a	0
1	0	1	0	1	1	1	0	FALSE	cja-miR-9909	990	Clustered	1	0	TRUE	0	cja-miR-9909	0
1	0	1	0	1	1	1	0	FALSE	oha-miR-206	990	Clustered	1	0	TRUE	0	oha-miR-206	0
1	0	1	0	1	1	1	0	FALSE	oha-miR-1d-5p	990	Clustered	1	0	TRUE	0	oha-miR-1d-5p	0
1	0	1	0	1	1	1	0	FALSE	cja-miR-4679	990	Clustered	1	0	TRUE	0	cja-miR-4679	0
1	0	1	0	1	1	1	0	FALSE	cja-miR-320	990	Clustered	1	0	TRUE	0	cja-miR-320	0
1	0	1	0	1	1	1	0	FALSE	hsa-miR-4429	990	Clustered	1	0	TRUE	0	hsa-miR-4429	0
1	0	1	0	1	1	1	0	FALSE	sme-miR-754b-5p	990	Clustered	1	0	TRUE	0	sme-miR-754b-5p	0
1	0	1	0	1	1	1	0	FALSE	cja-miR-1a	990	Clustered	1	0	TRUE	0	cja-miR-1a	0
1	0	1	0	1	1	1	0	FALSE	ami-miR-206-3p	990	Clustered	1	0	TRUE	0	ami-miR-206-3p	0
1	0	1	0	1	1	1	0	FALSE	mse-miR-1a	990	Clustered	1	0	TRUE	0	mse-miR-1a	0
1	0	1	0	1	1	1	0	FALSE	cja-miR-148b	990	Clustered	1	0	TRUE	0	cja-miR-148b	0
1	0	1	0	2	1	1	0	FALSE	cja-miR-148a	990	Clustered	1	0	TRUE	0	cja-miR-148a	0
1	0	1	0	2	1	1	0	FALSE	cja-miR-129	990	Clustered	1	0	TRUE	0	cja-miR-129	0
1	0	1	0	1	1	1	0	FALSE	mmu-miR-7667-5p	990	Clustered	1	0	TRUE	0	mmu-miR-7667-5p	0
1	0	1	0	2	1	1	0	FALSE	cja-let-7i	990	Clustered	1	0	TRUE	0	cja-let-7i	0
1	0	1	0	1	1	1	0	FALSE	cin-miR-5610-5p	990	Clustered	1	0	TRUE	0	cin-miR-5610-5p	0
1	0	1	0	1	1	1	0	FALSE	dpu-miR-279b	990	Clustered	1	0	TRUE	0	dpu-miR-279b	0
1	0	1	0	1	1	1	0	FALSE	mmu-miR-7232-5p	990	Clustered	1	0	TRUE	0	mmu-miR-7232-5p	0
1	0	1	0	1	1	1	0	FALSE	sme-miR-277d-5p	990	Clustered	1	0	TRUE	0	sme-miR-277d-5p	0
1	0	1	0	2	1	1	0	FALSE	dps-miR-981-5p	990	Clustered	1	0	TRUE	0	dps-miR-981-5p	0
1	0	1	0	1	1	1	0	FALSE	cin-miR-5606-5p	990	Clustered	1	0	TRUE	0	cin-miR-5606-5p	0
1	0	1	0	1	1	1	0	FALSE	mmu-miR-7214-5p	990	Clustered	1	0	TRUE	0	mmu-miR-7214-5p	0
1	0	1	0	1	1	1	0	FALSE	ame-miR-9891-3p	990	Clustered	1	0	TRUE	0	ame-miR-9891-3p	0
1	0	1	0	1	1	1	0	FALSE	mmu-miR-7071-3p	990	Clustered	1	0	TRUE	0	mmu-miR-7071-3p	0
1	0	1	0	1	1	1	0	FALSE	sme-miR-2148-5p	990	Clustered	1	0	TRUE	0	sme-miR-2148-5p	0
1	0	1	0	1	1	1	0	FALSE	mmu-miR-7027-5p	990	Clustered	1	0	TRUE	0	mmu-miR-7027-5p	0
1	0	1	0	1	1	1	0	FALSE	sme-miR-13-5p	990	Clustered	1	0	TRUE	0	sme-miR-13-5p	0
1	0	1	0	1	1	1	0	FALSE	hsa-miR-3622b-5p	990	Clustered	1	0	TRUE	0	hsa-miR-3622b-5p	0
1	0	1	0	1	1	1	0	FALSE	ocu-miR-654-5p	990	Clustered	1	0	TRUE	0	ocu-miR-654-5p	0
1	0	1	0	1	1	1	0	FALSE	ame-miR-3789-3p	990	Clustered	1	0	TRUE	0	ame-miR-3789-3p	0
1	0	1	0	2	1	1	0	FALSE	cin-miR-4081-3p	990	Clustered	1	0	TRUE	0	cin-miR-4081-3p	0
1	0	1	0	1	1	1	0	FALSE	cin-miR-4045-5p	990	Clustered	1	0	TRUE	0	cin-miR-4045-5p	0
1	0	1	0	1	1	1	0	FALSE	ocu-miR-541-5p	990	Clustered	1	0	TRUE	0	ocu-miR-541-5p	0
1	0	1	0	1	1	1	0	FALSE	cin-miR-4028-3p	990	Clustered	1	0	TRUE	0	cin-miR-4028-3p	0
1	0	1	0	1	1	1	0	FALSE	dme-miR-1008-3p	990	Clustered	1	0	TRUE	0	dme-miR-1008-3p	0
1	0	1	0	1	1	1	0	FALSE	ocu-miR-506-5p	990	Clustered	1	0	TRUE	0	ocu-miR-506-5p	0
1	0	1	0	1	1	1	0	FALSE	dme-miR-4945-5p	990	Clustered	1	0	TRUE	0	dme-miR-4945-5p	0
1	0	1	0	1	1	1	0	FALSE	cin-miR-182-3p	990	Clustered	1	0	TRUE	0	cin-miR-182-3p	0
1	0	1	0	1	1	1	0	FALSE	cin-miR-155	990	Clustered	1	0	TRUE	0	cin-miR-155	0
1	0	1	0	1	1	1	0	FALSE	sma-miR-8442-3p	990	Clustered	1	0	TRUE	0	sma-miR-8442-3p	0
1	0	1	0	1	1	1	0	FALSE	cin-miR-1-3p	990	Clustered	1	0	TRUE	0	cin-miR-1-3p	0
1	0	1	0	1	1	1	0	FALSE	hsa-miR-3143	990	Clustered	1	0	TRUE	0	hsa-miR-3143	0
1	0	1	0	1	1	1	0	FALSE	chi-miR-543-5p	990	Clustered	1	0	TRUE	0	chi-miR-543-5p	0
1	0	1	0	2	1	1	0	FALSE	mmu-miR-669n	990	Clustered	1	0	TRUE	0	mmu-miR-669n	0
1	0	1	0	1	1	1	0	FALSE	hsa-miR-3133	990	Clustered	1	0	TRUE	0	hsa-miR-3133	0
1	0	1	0	2	1	1	0	FALSE	ocu-miR-425-3p	990	Clustered	1	0	TRUE	0	ocu-miR-425-3p	0
1	0	1	0	2	1	1	0	FALSE	mmu-miR-5104b-5p	990	Clustered	1	0	TRUE	0	mmu-miR-5104b-5p	0
1	0	1	0	1	1	1	0	FALSE	aly-miR838-5p	990	Clustered	1	0	TRUE	0	aly-miR838-5p	0
1	0	1	0	3	1	1	0	FALSE	der-miR-976-5p	990	Clustered	1	0	TRUE	0	der-miR-976-5p	0
1	0	1	0	1	1	1	0	FALSE	hsa-miR-2277-5p	990	Clustered	1	0	TRUE	0	hsa-miR-2277-5p	0
1	0	1	0	1	1	1	0	FALSE	crm-miR-357	990	Clustered	1	0	TRUE	0	crm-miR-357	0
1	0	1	0	1	1	1	0	FALSE	chi-miR-148b-3p	990	Clustered	1	0	TRUE	0	chi-miR-148b-3p	0
1	0	1	0	2	1	1	0	FALSE	chi-miR-148a-3p	990	Clustered	1	0	TRUE	0	chi-miR-148a-3p	0
1	0	1	0	2	1	1	0	FALSE	cre-miR1145.1	990	Clustered	1	0	TRUE	0	cre-miR1145.1	0
1	0	1	0	1	1	1	0	FALSE	hsa-miR-206	990	Clustered	1	0	TRUE	0	hsa-miR-206	0
1	0	1	0	2	1	1	0	FALSE	chi-miR-129-5p	990	Clustered	1	0	TRUE	0	chi-miR-129-5p	0
1	0	1	0	1	1	1	0	FALSE	ocu-miR-206-3p	990	Clustered	1	0	TRUE	0	ocu-miR-206-3p	0
1	0	1	0	1	1	1	0	FALSE	chi-miR-1	990	Clustered	1	0	TRUE	0	chi-miR-1	0
1	0	1	0	2	1	1	0	FALSE	chi-let-7i-5p	990	Clustered	1	0	TRUE	0	chi-let-7i-5p	0
1	0	1	0	1	1	1	0	FALSE	ddi-miR-7131a-5p	990	Clustered	1	0	TRUE	0	ddi-miR-7131a-5p	0
1	0	1	0	1	1	1	0	FALSE	cgr-miR-148b-3p	990	Clustered	1	0	TRUE	0	cgr-miR-148b-3p	0
1	0	1	0	2	1	1	0	FALSE	cgr-miR-148a	990	Clustered	1	0	TRUE	0	cgr-miR-148a	0
1	0	1	0	2	1	1	0	FALSE	cli-miR-9625-3p	990	Clustered	1	0	TRUE	0	cli-miR-9625-3p	0
1	0	1	0	1	1	1	0	FALSE	mmu-miR-1a-3p	990	Clustered	1	0	TRUE	0	mmu-miR-1a-3p	0
1	0	1	0	1	1	1	0	FALSE	ocu-miR-1251-3p	990	Clustered	1	0	TRUE	0	ocu-miR-1251-3p	0
1	0	1	0	2	1	1	0	FALSE	ocu-miR-12093-3p	990	Clustered	1	0	TRUE	0	ocu-miR-12093-3p	0
1	0	1	0	2	1	1	0	FALSE	cgr-miR-129	990	Clustered	1	0	TRUE	0	cgr-miR-129	0
1	0	1	0	1	1	1	0	FALSE	ctr-miR167	990	Clustered	1	0	TRUE	0	ctr-miR167	0
1	0	1	0	1	1	1	0	FALSE	cgr-miR-1	990	Clustered	1	0	TRUE	0	cgr-miR-1	0
1	0	1	0	1	1	1	0	FALSE	sly-miR167a	990	Clustered	1	0	TRUE	0	sly-miR167a	0
1	0	1	0	1	1	1	0	FALSE	mmu-miR-1912-3p	990	Clustered	1	0	TRUE	0	mmu-miR-1912-3p	0
1	0	1	0	1	1	1	0	FALSE	aly-miR167d-5p	990	Clustered	1	0	TRUE	0	aly-miR167d-5p	0
1	0	1	0	1	1	1	0	FALSE	aly-miR167b-5p	990	Clustered	1	0	TRUE	0	aly-miR167b-5p	0
1	0	1	0	1	1	1	0	FALSE	aly-miR167a-5p	990	Clustered	1	0	TRUE	0	aly-miR167a-5p	0
1	0	1	0	1	1	1	0	FALSE	cte-miR-277a	990	Clustered	1	0	TRUE	0	cte-miR-277a	0
1	0	1	0	1	1	1	0	FALSE	mmu-miR-148b-3p	990	Clustered	1	0	TRUE	0	mmu-miR-148b-3p	0
1	0	1	0	1	1	1	0	FALSE	oar-miR-541-5p	990	Clustered	1	0	TRUE	0	oar-miR-541-5p	0
1	0	1	0	2	1	1	0	FALSE	mmu-miR-148a-3p	990	Clustered	1	0	TRUE	0	mmu-miR-148a-3p	0
1	0	1	0	1	1	1	0	FALSE	hsa-miR-1251-3p	990	Clustered	1	0	TRUE	0	hsa-miR-1251-3p	0
1	0	1	0	2	1	1	0	FALSE	mmu-miR-129-5p	990	Clustered	1	0	TRUE	0	mmu-miR-129-5p	0
1	0	1	0	1	1	1	0	FALSE	ahy-miR167-5p	990	Clustered	1	0	TRUE	0	ahy-miR167-5p	0
1	0	1	0	2	1	1	0	FALSE	mmu-let-7i-5p	990	Clustered	1	0	TRUE	0	mmu-let-7i-5p	0
1	0	1	0	1	1	1	0	FALSE	cfa-miR-148b	990	Clustered	1	0	TRUE	0	cfa-miR-148b	0
1	0	1	0	1	1	1	0	FALSE	mmr-miR-148b	990	Clustered	1	0	TRUE	0	mmr-miR-148b	0
1	0	1	0	2	1	1	0	FALSE	cfa-miR-148a	990	Clustered	1	0	TRUE	0	cfa-miR-148a	0
1	0	1	0	2	1	1	0	FALSE	cfa-miR-129	990	Clustered	1	0	TRUE	0	cfa-miR-129	0
1	0	1	0	1	1	1	0	FALSE	cfa-miR-1	990	Clustered	1	0	TRUE	0	cfa-miR-1	0
1	0	1	0	1	1	1	0	FALSE	mml-miR-7168-5p	990	Clustered	1	0	TRUE	0	mml-miR-7168-5p	0
1	0	1	0	1	1	1	0	FALSE	oan-miR-7427-5p	990	Clustered	1	0	TRUE	0	oan-miR-7427-5p	0
1	0	1	0	2	1	1	0	FALSE	oan-miR-7420-5p	990	Clustered	1	0	TRUE	0	oan-miR-7420-5p	0
1	0	1	0	1	1	1	0	FALSE	cel-miR-5595-5p	990	Clustered	1	0	TRUE	0	cel-miR-5595-5p	0
1	0	1	0	1	1	1	0	FALSE	aga-miR-10360-5p	990	Clustered	1	0	TRUE	0	aga-miR-10360-5p	0
1	0	1	0	1	1	1	0	FALSE	cel-miR-1-3p	990	Clustered	1	0	TRUE	0	cel-miR-1-3p	0
1	0	1	0	1	1	1	0	FALSE	csi-miR167e-5p	990	Clustered	1	0	TRUE	0	csi-miR167e-5p	0
1	0	1	0	2	1	1	0	FALSE	ccr-miR-129	990	Clustered	1	0	TRUE	0	ccr-miR-129	0
1	0	1	0	1	1	1	0	FALSE	csi-miR167d-5p	990	Clustered	1	0	TRUE	0	csi-miR167d-5p	0
1	0	1	0	1	1	1	0	FALSE	ccr-miR-1	990	Clustered	1	0	TRUE	0	ccr-miR-1	0
1	0	1	0	1	1	1	0	FALSE	csi-miR167c-5p	990	Clustered	1	0	TRUE	0	csi-miR167c-5p	0
1	0	1	0	2	1	1	0	FALSE	ccr-let-7i	990	Clustered	1	0	TRUE	0	ccr-let-7i	0
1	0	1	0	1	1	1	0	FALSE	csi-miR167b-5p	990	Clustered	1	0	TRUE	0	csi-miR167b-5p	0
1	0	1	0	1	1	1	0	FALSE	csi-miR167a-5p	990	Clustered	1	0	TRUE	0	csi-miR167a-5p	0
1	0	1	0	1	1	1	0	FALSE	hpo-miR-10160-3p	990	Clustered	1	0	TRUE	0	hpo-miR-10160-3p	0
1	0	1	0	1	1	1	0	FALSE	oan-miR-206-3p	990	Clustered	1	0	TRUE	0	oan-miR-206-3p	0
1	0	1	0	2	1	1	0	FALSE	cca-miR6109	990	Clustered	1	0	TRUE	0	cca-miR6109	0
1	0	1	0	1	1	1	0	FALSE	mml-miR-320b	990	Clustered	1	0	TRUE	0	mml-miR-320b	0
1	0	1	0	1	1	1	0	FALSE	hpo-miR-10103-5p	990	Clustered	1	0	TRUE	0	hpo-miR-10103-5p	0
1	0	1	0	1	1	1	0	FALSE	mml-miR-148b-3p	990	Clustered	1	0	TRUE	0	mml-miR-148b-3p	0
1	0	1	0	1	1	1	0	FALSE	cbr-miR-1	990	Clustered	1	0	TRUE	0	cbr-miR-1	0
1	0	1	0	2	1	1	0	FALSE	mml-miR-148a-3p	990	Clustered	1	0	TRUE	0	mml-miR-148a-3p	0
1	0	1	0	2	1	1	0	FALSE	mml-miR-129-5p	990	Clustered	1	0	TRUE	0	mml-miR-129-5p	0
1	0	1	0	1	1	1	0	FALSE	mml-miR-1-3p	990	Clustered	1	0	TRUE	0	mml-miR-1-3p	0
1	0	1	0	2	1	1	0	FALSE	mml-let-7i-5p	990	Clustered	1	0	TRUE	0	mml-let-7i-5p	0
1	0	1	0	1	1	1	0	FALSE	aca-miR-206-3p	990	Clustered	1	0	TRUE	0	aca-miR-206-3p	0
1	0	1	0	1	1	1	0	FALSE	hpo-miR-10081-3p	990	Clustered	1	0	TRUE	0	hpo-miR-10081-3p	0
1	0	1	0	1	1	1	0	FALSE	cbn-miR-1	990	Clustered	1	0	TRUE	0	cbn-miR-1	0
1	0	1	0	1	1	1	0	FALSE	aca-miR-1b-5p	990	Clustered	1	0	TRUE	0	aca-miR-1b-5p	0
1	0	1	0	3	1	1	0	FALSE	mle-miR-29c-5p	990	Clustered	1	0	TRUE	0	mle-miR-29c-5p	0
1	0	1	0	1	1	1	0	FALSE	bra-miR408-5p	990	Clustered	1	0	TRUE	0	bra-miR408-5p	0
1	0	1	0	1	1	1	0	FALSE	cre-miR1166.1	990	Clustered	1	0	TRUE	0	cre-miR1166.1	0
1	0	1	0	2	1	1	0	FALSE	bta-miR-3613a	990	Clustered	1	0	TRUE	0	bta-miR-3613a	0
1	0	1	0	1	1	1	0	FALSE	oan-miR-1366	990	Clustered	1	0	TRUE	0	oan-miR-1366	0
1	0	1	0	1	1	1	0	FALSE	mle-miR-1-3p	990	Clustered	1	0	TRUE	0	mle-miR-1-3p	0
1	0	1	0	1	1	1	0	FALSE	hpo-miR-10035-3p	990	Clustered	1	0	TRUE	0	hpo-miR-10035-3p	0
1	0	1	0	1	1	1	0	FALSE	oan-miR-1327-3p	990	Clustered	1	0	TRUE	0	oan-miR-1327-3p	0
1	0	1	0	1	1	1	0	FALSE	bta-miR-2437	990	Clustered	1	0	TRUE	0	bta-miR-2437	0
1	0	1	0	1	1	1	0	FALSE	sbi-miR529	990	Clustered	1	0	TRUE	0	sbi-miR529	0
1	0	1	0	1	1	1	0	FALSE	bta-miR-2429	990	Clustered	1	0	TRUE	0	bta-miR-2429	0
1	0	1	0	1	1	1	0	FALSE	sbi-miR172f	990	Clustered	1	0	TRUE	0	sbi-miR172f	0
1	0	1	0	1	1	1	0	FALSE	sbi-miR167i	990	Clustered	1	0	TRUE	0	sbi-miR167i	0
1	0	1	0	1	1	1	0	FALSE	sbi-miR167h	990	Clustered	1	0	TRUE	0	sbi-miR167h	0
1	0	1	0	1	1	1	0	FALSE	abu-miR-206	990	Clustered	1	0	TRUE	0	abu-miR-206	0
1	0	1	0	1	1	1	0	FALSE	sbi-miR167g	990	Clustered	1	0	TRUE	0	sbi-miR167g	0
1	0	1	0	1	1	1	0	FALSE	sbi-miR167f	990	Clustered	1	0	TRUE	0	sbi-miR167f	0
1	0	1	0	1	1	1	0	FALSE	mdo-miR-7398u-3p	990	Clustered	1	0	TRUE	0	mdo-miR-7398u-3p	0
1	0	1	0	1	1	1	0	FALSE	sbi-miR167e	990	Clustered	1	0	TRUE	0	sbi-miR167e	0
1	0	1	0	1	1	1	0	FALSE	sbi-miR167d	990	Clustered	1	0	TRUE	0	sbi-miR167d	0
1	0	1	0	1	1	1	0	FALSE	sbi-miR167c	990	Clustered	1	0	TRUE	0	sbi-miR167c	0
1	0	1	0	1	1	1	0	FALSE	sbi-miR167b	990	Clustered	1	0	TRUE	0	sbi-miR167b	0
1	0	1	0	1	1	1	0	FALSE	abu-miR-148a-3p	990	Clustered	1	0	TRUE	0	abu-miR-148a-3p	0
1	0	1	0	1	1	1	0	FALSE	sbi-miR167a	990	Clustered	1	0	TRUE	0	sbi-miR167a	0
1	0	1	0	2	1	1	0	FALSE	bta-miR-2359	990	Clustered	1	0	TRUE	0	bta-miR-2359	0
1	0	1	0	1	1	1	0	FALSE	bta-miR-2323	990	Clustered	1	0	TRUE	0	bta-miR-2323	0
1	0	1	0	1	1	1	0	FALSE	abu-let-7d	990	Clustered	1	0	TRUE	0	abu-let-7d	0
1	0	1	0	1	1	1	0	FALSE	hiv1-miR-TAR-5p	990	Clustered	1	0	TRUE	0	hiv1-miR-TAR-5p	0
1	0	1	0	2	1	1	0	FALSE	bta-miR-2284z	990	Clustered	1	0	TRUE	0	bta-miR-2284z	0
1	0	1	0	2	1	1	0	FALSE	bta-miR-2284aa	990	Clustered	1	0	TRUE	0	bta-miR-2284aa	0
1	0	1	0	1	1	1	0	FALSE	bta-miR-2284a	990	Clustered	1	0	TRUE	0	bta-miR-2284a	0
1	0	1	0	1	1	1	0	FALSE	rno-miR-664-1-5p	990	Clustered	1	0	TRUE	0	rno-miR-664-1-5p	0
1	0	1	0	1	1	1	0	FALSE	nta-miR167e	990	Clustered	1	0	TRUE	0	nta-miR167e	0
1	0	1	0	1	1	1	0	FALSE	bta-miR-148b	990	Clustered	1	0	TRUE	0	bta-miR-148b	0
1	0	1	0	1	1	1	0	FALSE	nta-miR167d	990	Clustered	1	0	TRUE	0	nta-miR167d	0
1	0	1	0	2	1	1	0	FALSE	bta-miR-148a	990	Clustered	1	0	TRUE	0	bta-miR-148a	0
1	0	1	0	1	1	1	0	FALSE	nta-miR167c	990	Clustered	1	0	TRUE	0	nta-miR167c	0
1	0	1	0	1	1	1	0	FALSE	nta-miR167b	990	Clustered	1	0	TRUE	0	nta-miR167b	0
1	0	1	0	2	1	1	0	FALSE	bta-miR-129-5p	990	Clustered	1	0	TRUE	0	bta-miR-129-5p	0
1	0	1	0	2	1	1	0	FALSE	mdo-miR-7256-5p	990	Clustered	1	0	TRUE	0	mdo-miR-7256-5p	0
1	0	1	0	1	1	1	0	FALSE	nta-miR167a	990	Clustered	1	0	TRUE	0	nta-miR167a	0
1	0	1	0	2	1	1	0	FALSE	bta-miR-129	990	Clustered	1	0	TRUE	0	bta-miR-129	0
1	0	1	0	1	1	1	0	FALSE	hco-miR-5921-3p	990	Clustered	1	0	TRUE	0	hco-miR-5921-3p	0
1	0	1	0	1	1	1	0	FALSE	aae-miR-11900	990	Clustered	1	0	TRUE	0	aae-miR-11900	0
1	0	1	0	1	1	1	0	FALSE	cpo-miR-206-3p	990	Clustered	1	0	TRUE	0	cpo-miR-206-3p	0
1	0	1	0	2	1	1	0	FALSE	bta-miR-12046	990	Clustered	1	0	TRUE	0	bta-miR-12046	0
1	0	1	0	1	1	1	0	FALSE	nle-miR-582	990	Clustered	1	0	TRUE	0	nle-miR-582	0
1	0	1	0	1	1	1	0	FALSE	hco-miR-5889	990	Clustered	1	0	TRUE	0	hco-miR-5889	0
1	0	1	0	1	1	1	0	FALSE	hco-miR-265	990	Clustered	1	0	TRUE	0	hco-miR-265	0
1	0	1	0	2	1	1	0	FALSE	api-miR-3048	990	Clustered	1	0	TRUE	0	api-miR-3048	0
1	0	1	0	1	1	1	0	FALSE	bta-miR-10167-3p	990	Clustered	1	0	TRUE	0	bta-miR-10167-3p	0
1	0	1	0	1	1	1	0	FALSE	bta-miR-1	990	Clustered	1	0	TRUE	0	bta-miR-1	0
1	0	1	0	2	1	1	0	FALSE	bta-let-7i	990	Clustered	1	0	TRUE	0	bta-let-7i	0
1	0	1	0	1	1	1	0	FALSE	hcmv-miR-UL112-5p	990	Clustered	1	0	TRUE	0	hcmv-miR-UL112-5p	0
1	0	1	0	2	1	1	0	FALSE	mdo-miR-148-3p	990	Clustered	1	0	TRUE	0	mdo-miR-148-3p	0
1	0	1	0	1	1	1	0	FALSE	mdo-miR-133a-2-5p	990	Clustered	1	0	TRUE	0	mdo-miR-133a-2-5p	0
1	0	1	0	2	1	1	0	FALSE	mdo-miR-129-5p	990	Clustered	1	0	TRUE	0	mdo-miR-129-5p	0
1	0	1	0	1	1	1	0	FALSE	cpo-miR-1251-3p	990	Clustered	1	0	TRUE	0	cpo-miR-1251-3p	0
1	0	1	0	1	1	1	0	FALSE	nbr-miR-206	990	Clustered	1	0	TRUE	0	nbr-miR-206	0
1	0	1	0	1	1	1	0	FALSE	xtr-miR-1a	990	Clustered	1	0	TRUE	0	xtr-miR-1a	0
1	0	1	0	1	1	1	0	FALSE	gso-miR167a	990	Clustered	1	0	TRUE	0	gso-miR167a	0
1	0	1	0	1	1	1	0	FALSE	mdo-miR-12325-5p	990	Clustered	1	0	TRUE	0	mdo-miR-12325-5p	0
1	0	1	0	1	1	1	0	FALSE	xtr-miR-148b	990	Clustered	1	0	TRUE	0	xtr-miR-148b	0
1	0	1	0	2	1	1	0	FALSE	xtr-miR-148a	990	Clustered	1	0	TRUE	0	xtr-miR-148a	0
1	0	1	0	1	1	1	0	FALSE	nbr-miR-148-3p	990	Clustered	1	0	TRUE	0	nbr-miR-148-3p	0
1	0	1	0	2	1	1	0	FALSE	xtr-miR-129	990	Clustered	1	0	TRUE	0	xtr-miR-129	0
1	0	1	0	2	1	1	0	FALSE	xtr-let-7i	990	Clustered	1	0	TRUE	0	xtr-let-7i	0
1	0	1	0	1	1	1	0	FALSE	mdo-miR-1-3p	990	Clustered	1	0	TRUE	0	mdo-miR-1-3p	0
1	0	1	0	2	1	1	0	FALSE	mdo-let-7i-5p	990	Clustered	1	0	TRUE	0	mdo-let-7i-5p	0
1	0	1	0	1	1	1	0	FALSE	nbr-let-7d	990	Clustered	1	0	TRUE	0	nbr-let-7d	0
1	0	1	0	1	1	1	0	FALSE	xla-miR-1a-3p	990	Clustered	1	0	TRUE	0	xla-miR-1a-3p	0
1	0	1	0	1	1	1	0	FALSE	aga-miR-10364-3p	990	Clustered	1	0	TRUE	0	aga-miR-10364-3p	0
1	0	1	0	1	1	1	0	FALSE	gra-miR8732	990	Clustered	1	0	TRUE	0	gra-miR8732	0
1	0	1	0	1	1	1	0	FALSE	bmo-miR-3353	990	Clustered	1	0	TRUE	0	bmo-miR-3353	0
1	0	1	0	1	1	1	0	FALSE	mze-miR-206	990	Clustered	1	0	TRUE	0	mze-miR-206	0
1	0	1	0	1	1	1	0	FALSE	xla-miR-148b-3p	990	Clustered	1	0	TRUE	0	xla-miR-148b-3p	0
1	0	1	0	2	1	1	0	FALSE	xla-miR-148a-3p	990	Clustered	1	0	TRUE	0	xla-miR-148a-3p	0
1	0	1	0	1	1	1	0	FALSE	abu-miR-725	990	Clustered	1	0	TRUE	0	abu-miR-725	0
1	0	1	0	2	1	1	0	FALSE	xla-let-7i-5p	990	Clustered	1	0	TRUE	0	xla-let-7i-5p	0
1	0	1	0	1	1	1	0	FALSE	cpi-miR-206-3p	990	Clustered	1	0	TRUE	0	cpi-miR-206-3p	0
1	0	1	0	1	1	1	0	FALSE	gra-miR8689	990	Clustered	1	0	TRUE	0	gra-miR8689	0
1	0	1	0	1	1	1	0	FALSE	cpi-miR-1b-5p	990	Clustered	1	0	TRUE	0	cpi-miR-1b-5p	0
1	0	1	0	1	1	1	0	FALSE	mze-let-7d	990	Clustered	1	0	TRUE	0	mze-let-7d	0
1	0	1	0	1	1	1	0	FALSE	rno-miR-206-3p	990	Clustered	1	0	TRUE	0	rno-miR-206-3p	0
1	0	1	0	1	1	1	0	FALSE	lva-miR-1-3p	990	Clustered	1	0	TRUE	0	lva-miR-1-3p	0
1	0	1	0	3	1	1	0	FALSE	xtr-miR-135	990	Clustered	1	0	TRUE	0	xtr-miR-135	0
1	0	1	0	2	1	1	0	FALSE	bmo-miR-2809	990	Clustered	1	0	TRUE	0	bmo-miR-2809	0
1	0	1	0	2	1	1	0	FALSE	bmo-miR-2778b-3p	990	Clustered	1	0	TRUE	0	bmo-miR-2778b-3p	0
1	0	1	0	3	1	1	0	FALSE	xla-miR-135-5p	990	Clustered	1	0	TRUE	0	xla-miR-135-5p	0
1	0	1	0	2	1	1	0	FALSE	mtr-miR5554c-5p	990	Clustered	1	0	TRUE	0	mtr-miR5554c-5p	0
1	0	1	0	3	1	1	0	FALSE	tgu-miR-135b	990	Clustered	1	0	TRUE	0	tgu-miR-135b	0
1	0	1	0	2	1	1	0	FALSE	mtr-miR5554b-5p	990	Clustered	1	0	TRUE	0	mtr-miR5554b-5p	0
1	0	1	0	3	1	1	0	FALSE	tgu-miR-135a-5p	990	Clustered	1	0	TRUE	0	tgu-miR-135a-5p	0
1	0	1	0	1	1	1	0	FALSE	bmo-miR-1a-3p	990	Clustered	1	0	TRUE	0	bmo-miR-1a-3p	0
1	0	1	0	2	1	1	0	FALSE	mtr-miR5554a-5p	990	Clustered	1	0	TRUE	0	mtr-miR5554a-5p	0
1	0	1	0	3	1	1	0	FALSE	tch-miR-135a-5p	990	Clustered	1	0	TRUE	0	tch-miR-135a-5p	0
1	0	1	0	2	1	1	0	FALSE	lja-miR11153-5p	990	Clustered	1	0	TRUE	0	lja-miR11153-5p	0
1	0	1	0	1	1	1	0	FALSE	tur-miR-124-1-5p	990	Clustered	1	0	TRUE	0	tur-miR-124-1-5p	0
1	0	1	0	1	1	1	0	FALSE	tur-miR-1-3p	990	Clustered	1	0	TRUE	0	tur-miR-1-3p	0
1	0	1	0	1	1	1	0	FALSE	cpa-miR167d	990	Clustered	1	0	TRUE	0	cpa-miR167d	0
1	0	1	0	2	1	1	0	FALSE	tni-miR-129	990	Clustered	1	0	TRUE	0	tni-miR-129	0
1	0	1	0	1	1	1	0	FALSE	cpa-miR167c	990	Clustered	1	0	TRUE	0	cpa-miR167c	0
1	0	1	0	1	1	1	0	FALSE	tni-miR-1	990	Clustered	1	0	TRUE	0	tni-miR-1	0
1	0	1	0	1	1	1	0	FALSE	cpa-miR167b	990	Clustered	1	0	TRUE	0	cpa-miR167b	0
1	0	1	0	2	1	1	0	FALSE	tni-let-7i	990	Clustered	1	0	TRUE	0	tni-let-7i	0
1	0	1	0	1	1	1	0	FALSE	cpa-miR167a	990	Clustered	1	0	TRUE	0	cpa-miR167a	0
1	0	1	0	1	1	1	0	FALSE	mtr-miR5277	990	Clustered	1	0	TRUE	0	mtr-miR5277	0
1	0	1	0	1	1	1	0	FALSE	cme-miR167f	990	Clustered	1	0	TRUE	0	cme-miR167f	0
1	0	1	0	1	1	1	0	FALSE	stu-miR482b-3p	990	Clustered	1	0	TRUE	0	stu-miR482b-3p	0
1	0	1	0	1	1	1	0	FALSE	cme-miR167d	990	Clustered	1	0	TRUE	0	cme-miR167d	0
1	0	1	0	1	1	1	0	FALSE	rlcv-miR-rL1-3-3p	990	Clustered	1	0	TRUE	0	rlcv-miR-rL1-3-3p	0
1	0	1	0	2	1	1	0	FALSE	str-miR-7880f-3p	990	Clustered	1	0	TRUE	0	str-miR-7880f-3p	0
1	0	1	0	1	1	1	0	FALSE	cme-miR167c	990	Clustered	1	0	TRUE	0	cme-miR167c	0
1	0	1	0	1	1	1	0	FALSE	cme-miR167b	990	Clustered	1	0	TRUE	0	cme-miR167b	0
1	0	1	0	1	1	1	0	FALSE	gmo-miR-206-3p	990	Clustered	1	0	TRUE	0	gmo-miR-206-3p	0
1	0	1	0	2	1	1	0	FALSE	tgu-miR-148a-3p	990	Clustered	1	0	TRUE	0	tgu-miR-148a-3p	0
1	0	1	0	1	1	1	0	FALSE	cme-miR167a	990	Clustered	1	0	TRUE	0	cme-miR167a	0
1	0	1	0	2	1	1	0	FALSE	tgu-miR-129-5p	990	Clustered	1	0	TRUE	0	tgu-miR-129-5p	0
1	0	1	0	3	1	1	0	FALSE	ssc-miR-135	990	Clustered	1	0	TRUE	0	ssc-miR-135	0
1	0	1	0	1	1	1	0	FALSE	tgu-miR-1-3p	990	Clustered	1	0	TRUE	0	tgu-miR-1-3p	0
1	0	1	0	2	1	1	0	FALSE	tgu-let-7i-5p	990	Clustered	1	0	TRUE	0	tgu-let-7i-5p	0
1	0	1	0	1	1	1	0	FALSE	tch-miR-148b-3p	990	Clustered	1	0	TRUE	0	tch-miR-148b-3p	0
1	0	1	0	1	1	1	0	FALSE	lgi-miR-133-5p	990	Clustered	1	0	TRUE	0	lgi-miR-133-5p	0
1	0	1	0	2	1	1	0	FALSE	tch-miR-148a-3p	990	Clustered	1	0	TRUE	0	tch-miR-148a-3p	0
1	0	1	0	1	1	1	0	FALSE	lgi-miR-1	990	Clustered	1	0	TRUE	0	lgi-miR-1	0
1	0	1	0	2	1	1	0	FALSE	tch-miR-129-5p	990	Clustered	1	0	TRUE	0	tch-miR-129-5p	0
1	0	1	0	2	1	1	0	FALSE	tch-let-7i-5p	990	Clustered	1	0	TRUE	0	tch-let-7i-5p	0
1	0	1	0	1	1	1	0	FALSE	gmo-miR-148-3p	990	Clustered	1	0	TRUE	0	gmo-miR-148-3p	0
1	0	1	0	1	1	1	0	FALSE	rco-miR167c	990	Clustered	1	0	TRUE	0	rco-miR167c	0
1	0	1	0	1	1	1	0	FALSE	sma-miR-8457-5p	990	Clustered	1	0	TRUE	0	sma-miR-8457-5p	0
1	0	1	0	1	1	1	0	FALSE	bfl-miR-1-3p	990	Clustered	1	0	TRUE	0	bfl-miR-1-3p	0
1	0	1	0	1	1	1	0	FALSE	rco-miR167b	990	Clustered	1	0	TRUE	0	rco-miR167b	0
1	0	1	0	3	1	1	0	FALSE	sma-miR-8410-5p	990	Clustered	1	0	TRUE	0	sma-miR-8410-5p	0
1	0	1	0	1	1	1	0	FALSE	rco-miR167a	990	Clustered	1	0	TRUE	0	rco-miR167a	0
1	0	1	0	1	1	1	0	FALSE	bdo-miR-1	990	Clustered	1	0	TRUE	0	bdo-miR-1	0
1	0	1	0	1	1	1	0	FALSE	isc-miR-1	990	Clustered	1	0	TRUE	0	isc-miR-1	0
1	0	1	0	1	1	1	0	FALSE	gmo-miR-129-4-5p	990	Clustered	1	0	TRUE	0	gmo-miR-129-4-5p	0
1	0	1	0	1	1	1	0	FALSE	tcf-miR-1	990	Clustered	1	0	TRUE	0	tcf-miR-1	0
1	0	1	0	1	1	1	0	FALSE	pxy-miR-8515	990	Clustered	1	0	TRUE	0	pxy-miR-8515	0
1	0	1	0	1	1	1	0	FALSE	pxy-miR-8513-5p	990	Clustered	1	0	TRUE	0	pxy-miR-8513-5p	0
1	0	1	0	1	1	1	0	FALSE	ipu-miR-203c	990	Clustered	1	0	TRUE	0	ipu-miR-203c	0
1	0	1	0	1	1	1	0	FALSE	cli-miR-206-3p	990	Clustered	1	0	TRUE	0	cli-miR-206-3p	0
1	0	1	0	2	1	1	0	FALSE	bdi-miR7730-3p	990	Clustered	1	0	TRUE	0	bdi-miR7730-3p	0
1	0	1	0	2	1	1	0	FALSE	ipu-miR-129	990	Clustered	1	0	TRUE	0	ipu-miR-129	0
1	0	1	0	1	1	1	0	FALSE	mtr-miR2640	990	Clustered	1	0	TRUE	0	mtr-miR2640	0
1	0	1	0	3	1	1	0	FALSE	rno-miR-135a-5p	990	Clustered	1	0	TRUE	0	rno-miR-135a-5p	0
1	0	1	0	2	1	1	0	FALSE	ipu-let-7i	990	Clustered	1	0	TRUE	0	ipu-let-7i	0
1	0	1	0	1	1	1	0	FALSE	pxy-miR-8503	990	Clustered	1	0	TRUE	0	pxy-miR-8503	0
1	0	1	0	1	1	1	0	FALSE	bdi-miR319a	990	Clustered	1	0	TRUE	0	bdi-miR319a	0
1	0	1	0	2	1	1	0	FALSE	ptr-miR-567	990	Clustered	1	0	TRUE	0	ptr-miR-567	0
1	0	1	0	1	1	1	0	FALSE	gmo-let-7d-5p	990	Clustered	1	0	TRUE	0	gmo-let-7d-5p	0
1	0	1	0	3	1	1	0	FALSE	ptr-miR-135a	990	Clustered	1	0	TRUE	0	ptr-miR-135a	0
1	0	1	0	1	1	1	0	FALSE	cli-miR-135-3-3p	990	Clustered	1	0	TRUE	0	cli-miR-135-3-3p	0
1	0	1	0	1	1	1	0	FALSE	mtr-miR2118	990	Clustered	1	0	TRUE	0	mtr-miR2118	0
1	0	1	0	1	1	1	0	FALSE	gma-miR9726	990	Clustered	1	0	TRUE	0	gma-miR9726	0
1	0	1	0	1	1	1	0	FALSE	gma-miR9722	990	Clustered	1	0	TRUE	0	gma-miR9722	0
1	0	1	0	1	1	1	0	FALSE	mtr-miR172a	990	Clustered	1	0	TRUE	0	mtr-miR172a	0
1	0	1	0	1	1	1	0	FALSE	ptr-miR-604	990	Clustered	1	0	TRUE	0	ptr-miR-604	0
1	0	1	0	1	1	1	0	FALSE	mtr-miR167b-5p	990	Clustered	1	0	TRUE	0	mtr-miR167b-5p	0
1	0	1	0	1	1	1	0	FALSE	mtr-miR167a	990	Clustered	1	0	TRUE	0	mtr-miR167a	0
1	0	1	0	3	1	1	0	FALSE	ppy-miR-135a	990	Clustered	1	0	TRUE	0	ppy-miR-135a	0
1	0	1	0	1	1	1	0	FALSE	ptr-miR-571	990	Clustered	1	0	TRUE	0	ptr-miR-571	0
1	0	1	0	1	1	1	0	FALSE	bbe-miR-1-5p	990	Clustered	1	0	TRUE	0	bbe-miR-1-5p	0
1	0	1	0	3	1	1	0	FALSE	ppa-miR-135	990	Clustered	1	0	TRUE	0	ppa-miR-135	0
1	0	1	0	3	1	1	0	FALSE	pny-miR-135c-5p	990	Clustered	1	0	TRUE	0	pny-miR-135c-5p	0
1	0	1	0	1	1	1	0	FALSE	tca-miR-1-3p	990	Clustered	1	0	TRUE	0	tca-miR-1-3p	0
1	0	1	0	1	1	1	0	FALSE	ptr-miR-510	990	Clustered	1	0	TRUE	0	ptr-miR-510	0
1	0	1	0	1	1	1	0	FALSE	cja-miR-582	990	Clustered	1	0	TRUE	0	cja-miR-582	0
1	0	1	0	1	1	1	0	FALSE	mne-miR-206	990	Clustered	1	0	TRUE	0	mne-miR-206	0
1	0	1	0	3	1	1	0	FALSE	pma-miR-135a-5p	990	Clustered	1	0	TRUE	0	pma-miR-135a-5p	0
1	0	1	0	1	1	1	0	FALSE	hsa-miR-6728-5p	990	Clustered	1	0	TRUE	0	hsa-miR-6728-5p	0
1	0	1	0	3	1	1	0	FALSE	pbv-miR-135-5p	990	Clustered	1	0	TRUE	0	pbv-miR-135-5p	0
1	0	1	0	3	1	1	0	FALSE	pal-miR-135-5p	990	Clustered	1	0	TRUE	0	pal-miR-135-5p	0
1	0	1	0	1	1	1	0	FALSE	gma-miR390b-3p	990	Clustered	1	0	TRUE	0	gma-miR390b-3p	0
1	0	1	0	1	1	1	0	FALSE	gma-miR2606b	990	Clustered	1	0	TRUE	0	gma-miR2606b	0
1	0	1	0	1	1	1	0	FALSE	gma-miR2606a	990	Clustered	1	0	TRUE	0	gma-miR2606a	0
1	0	1	0	1	1	1	0	FALSE	ptr-miR-206	990	Clustered	1	0	TRUE	0	ptr-miR-206	0
1	0	1	0	1	1	1	0	FALSE	cja-miR-206	990	Clustered	1	0	TRUE	0	cja-miR-206	0
1	0	1	0	3	1	1	0	FALSE	oni-miR-135c	990	Clustered	1	0	TRUE	0	oni-miR-135c	0
1	0	1	0	3	1	1	0	FALSE	oha-miR-135-5p	990	Clustered	1	0	TRUE	0	oha-miR-135-5p	0
1	0	1	0	1	1	1	0	FALSE	cin-miR-5599-3p	990	Clustered	1	0	TRUE	0	cin-miR-5599-3p	0
1	0	1	0	1	1	1	0	FALSE	gma-miR167l	990	Clustered	1	0	TRUE	0	gma-miR167l	0
1	0	1	0	1	1	1	0	FALSE	oha-miR-133a-3-5p	990	Clustered	1	0	TRUE	0	oha-miR-133a-3-5p	0
1	0	1	0	1	1	1	0	FALSE	gma-miR167j	990	Clustered	1	0	TRUE	0	gma-miR167j	0
1	0	1	0	1	1	1	0	FALSE	gma-miR167g	990	Clustered	1	0	TRUE	0	gma-miR167g	0
1	0	1	0	1	1	1	0	FALSE	str-miR-1-3p	990	Clustered	1	0	TRUE	0	str-miR-1-3p	0
1	0	1	0	1	1	1	0	FALSE	gma-miR167f	990	Clustered	1	0	TRUE	0	gma-miR167f	0
1	0	1	0	1	1	1	0	FALSE	gma-miR167e	990	Clustered	1	0	TRUE	0	gma-miR167e	0
1	0	1	0	3	1	1	0	FALSE	pte-miR-35i-5p	990	Clustered	1	0	TRUE	0	pte-miR-35i-5p	0
1	0	1	0	1	1	1	0	FALSE	gma-miR167d	990	Clustered	1	0	TRUE	0	gma-miR167d	0
1	0	1	0	1	1	1	0	FALSE	gma-miR167c	990	Clustered	1	0	TRUE	0	gma-miR167c	0
1	0	1	0	3	1	1	0	FALSE	ocu-miR-135a-5p	990	Clustered	1	0	TRUE	0	ocu-miR-135a-5p	0
1	0	1	0	1	1	1	0	FALSE	asu-miR-72-3p	990	Clustered	1	0	TRUE	0	asu-miR-72-3p	0
1	0	1	0	1	1	1	0	FALSE	gma-miR167b	990	Clustered	1	0	TRUE	0	gma-miR167b	0
1	0	1	0	1	1	1	0	FALSE	gma-miR167a	990	Clustered	1	0	TRUE	0	gma-miR167a	0
1	0	1	0	1	1	1	0	FALSE	gma-miR156t	990	Clustered	1	0	TRUE	0	gma-miR156t	0
1	0	1	0	1	1	1	0	FALSE	cin-miR-4141-3p	990	Clustered	1	0	TRUE	0	cin-miR-4141-3p	0
1	0	1	0	1	1	1	0	FALSE	gma-miR156p	990	Clustered	1	0	TRUE	0	gma-miR156p	0
1	0	1	0	3	1	1	0	FALSE	oan-miR-135b-5p	990	Clustered	1	0	TRUE	0	oan-miR-135b-5p	0
1	0	1	0	1	1	1	0	FALSE	hsa-miR-4645-3p	990	Clustered	1	0	TRUE	0	hsa-miR-4645-3p	0
1	0	1	0	1	1	1	0	FALSE	ssc-miR-582-3p	990	Clustered	1	0	TRUE	0	ssc-miR-582-3p	0
1	0	1	0	1	1	1	0	FALSE	asu-miR-1-3p	990	Clustered	1	0	TRUE	0	asu-miR-1-3p	0
1	0	1	0	3	1	1	0	FALSE	nbr-miR-135c-5p	990	Clustered	1	0	TRUE	0	nbr-miR-135c-5p	0
1	0	1	0	1	1	1	0	FALSE	gma-miR1510a-5p	990	Clustered	1	0	TRUE	0	gma-miR1510a-5p	0
1	0	1	0	2	1	1	0	FALSE	ssc-miR-3613	990	Clustered	1	0	TRUE	0	ssc-miR-3613	0
1	0	1	0	3	1	1	0	FALSE	mze-miR-135c	990	Clustered	1	0	TRUE	0	mze-miR-135c	0
1	0	1	0	1	1	1	0	FALSE	api-miR-1	990	Clustered	1	0	TRUE	0	api-miR-1	0
1	0	1	0	1	1	1	0	FALSE	pte-miR-11963b-5p	990	Clustered	1	0	TRUE	0	pte-miR-11963b-5p	0
1	0	1	0	1	1	1	0	FALSE	ssc-miR-148b-3p	990	Clustered	1	0	TRUE	0	ssc-miR-148b-3p	0
1	0	1	0	1	1	1	0	FALSE	aof-miR12154	990	Clustered	1	0	TRUE	0	aof-miR12154	0
1	0	1	0	2	1	1	0	FALSE	ssc-miR-148a-3p	990	Clustered	1	0	TRUE	0	ssc-miR-148a-3p	0
1	0	1	0	2	1	1	0	FALSE	hsa-miR-3613-5p	990	Clustered	1	0	TRUE	0	hsa-miR-3613-5p	0
1	0	1	0	2	1	1	0	FALSE	ssc-miR-129b	990	Clustered	1	0	TRUE	0	ssc-miR-129b	0
1	0	1	0	1	1	1	0	FALSE	gma-miR10188	990	Clustered	1	0	TRUE	0	gma-miR10188	0
1	0	1	0	4	1	1	0	FALSE	pte-miR-11944-3p	990	Clustered	1	0	TRUE	0	pte-miR-11944-3p	0
1	0	1	0	2	1	1	0	FALSE	ssc-miR-129a-5p	990	Clustered	1	0	TRUE	0	ssc-miR-129a-5p	0
1	0	1	0	1	1	1	0	FALSE	ssc-miR-1	990	Clustered	1	0	TRUE	0	ssc-miR-1	0
1	0	1	0	2	1	1	0	FALSE	ssc-let-7i-5p	990	Clustered	1	0	TRUE	0	ssc-let-7i-5p	0
1	0	1	0	1	1	1	0	FALSE	hsa-miR-320d	990	Clustered	1	0	TRUE	0	hsa-miR-320d	0
1	0	1	0	1	1	1	0	FALSE	hsa-miR-320c	990	Clustered	1	0	TRUE	0	hsa-miR-320c	0
1	0	1	0	1	1	1	0	FALSE	mtr-miR2679c	990	Clustered	1	0	TRUE	0	mtr-miR2679c	0
1	0	1	0	1	1	1	0	FALSE	ami-miR-1a-3p	990	Clustered	1	0	TRUE	0	ami-miR-1a-3p	0
1	0	1	0	1	1	1	0	FALSE	hsa-miR-320b	990	Clustered	1	0	TRUE	0	hsa-miR-320b	0
1	0	1	0	1	1	1	0	FALSE	mtr-miR2679b	990	Clustered	1	0	TRUE	0	mtr-miR2679b	0
1	0	1	0	1	1	1	0	FALSE	ghr-miR172	990	Clustered	1	0	TRUE	0	ghr-miR172	0
1	0	1	0	1	1	1	0	FALSE	mtr-miR2679a	990	Clustered	1	0	TRUE	0	mtr-miR2679a	0
1	0	1	0	1	1	1	0	FALSE	ghr-miR167b	990	Clustered	1	0	TRUE	0	ghr-miR167b	0
1	0	1	0	2	1	1	0	FALSE	ptc-miR7825	990	Clustered	1	0	TRUE	0	ptc-miR7825	0
1	0	1	0	1	1	1	0	FALSE	ami-miR-148b-3p	990	Clustered	1	0	TRUE	0	ami-miR-148b-3p	0
1	0	1	0	1	1	1	0	FALSE	ghr-miR167a	990	Clustered	1	0	TRUE	0	ghr-miR167a	0
1	0	1	0	1	1	1	0	FALSE	mmu-miR-7068-3p	990	Clustered	1	0	TRUE	0	mmu-miR-7068-3p	0
1	0	1	0	2	1	1	0	FALSE	ami-miR-129b-5p	990	Clustered	1	0	TRUE	0	ami-miR-129b-5p	0
1	0	1	0	1	1	1	0	FALSE	mmu-miR-7005-3p	990	Clustered	1	0	TRUE	0	mmu-miR-7005-3p	0
1	0	1	0	2	1	1	0	FALSE	ami-miR-129a-5p	990	Clustered	1	0	TRUE	0	ami-miR-129a-5p	0
1	0	1	0	1	1	1	0	FALSE	hsa-miR-3145-3p	990	Clustered	1	0	TRUE	0	hsa-miR-3145-3p	0
1	0	1	0	2	1	1	0	FALSE	ami-let-7i-5p	990	Clustered	1	0	TRUE	0	ami-let-7i-5p	0
1	0	1	0	1	1	1	0	FALSE	hsa-miR-203b-3p	990	Clustered	1	0	TRUE	0	hsa-miR-203b-3p	0
1	0	1	0	1	1	1	0	FALSE	ggo-miR-541	990	Clustered	1	0	TRUE	0	ggo-miR-541	0
1	0	1	0	1	1	1	0	FALSE	ssa-miR-133a-3-5p	990	Clustered	1	0	TRUE	0	ssa-miR-133a-3-5p	0
1	0	1	0	1	1	1	0	FALSE	ame-miR-3757-3p	990	Clustered	1	0	TRUE	0	ame-miR-3757-3p	0
1	0	1	0	2	1	1	0	FALSE	ssa-miR-129-5p	990	Clustered	1	0	TRUE	0	ssa-miR-129-5p	0
1	0	1	0	2	1	1	0	FALSE	ame-miR-3721-3p	990	Clustered	1	0	TRUE	0	ame-miR-3721-3p	0
1	0	1	0	1	1	1	0	FALSE	hsa-miR-148b-3p	990	Clustered	1	0	TRUE	0	hsa-miR-148b-3p	0
1	0	1	0	2	1	1	0	FALSE	hsa-miR-148a-3p	990	Clustered	1	0	TRUE	0	hsa-miR-148a-3p	0
1	0	1	0	1	1	1	0	FALSE	ssa-miR-1-3p	990	Clustered	1	0	TRUE	0	ssa-miR-1-3p	0
1	0	1	0	1	1	1	0	FALSE	ame-miR-1-3p	990	Clustered	1	0	TRUE	0	ame-miR-1-3p	0
1	0	1	0	2	1	1	0	FALSE	ssa-let-7i-5p	990	Clustered	1	0	TRUE	0	ssa-let-7i-5p	0
1	0	1	0	3	1	1	0	FALSE	mmu-miR-135a-5p	990	Clustered	1	0	TRUE	0	mmu-miR-135a-5p	0
1	0	1	0	2	1	1	0	FALSE	hsa-miR-129-5p	990	Clustered	1	0	TRUE	0	hsa-miR-129-5p	0
1	0	1	0	1	1	1	0	FALSE	ggo-miR-4429	990	Clustered	1	0	TRUE	0	ggo-miR-4429	0
1	0	1	0	1	1	1	0	FALSE	ggo-miR-320b	990	Clustered	1	0	TRUE	0	ggo-miR-320b	0
1	0	1	0	1	1	1	0	FALSE	ptc-miR172i	990	Clustered	1	0	TRUE	0	ptc-miR172i	0
1	0	1	0	3	1	1	0	FALSE	mml-miR-135a-5p	990	Clustered	1	0	TRUE	0	mml-miR-135a-5p	0
1	0	1	0	1	1	1	0	FALSE	aly-miR395f-5p	990	Clustered	1	0	TRUE	0	aly-miR395f-5p	0
1	0	1	0	1	1	1	0	FALSE	spu-miR-1	990	Clustered	1	0	TRUE	0	spu-miR-1	0
1	0	1	0	1	1	1	0	FALSE	aly-miR3441-5p.2	990	Clustered	1	0	TRUE	0	aly-miR3441-5p.2	0
1	0	1	0	1	1	1	0	FALSE	ptc-miR167g-5p	990	Clustered	1	0	TRUE	0	ptc-miR167g-5p	0
1	0	1	0	1	1	1	0	FALSE	ggo-miR-206	990	Clustered	1	0	TRUE	0	ggo-miR-206	0
1	0	1	0	1	1	1	0	FALSE	ptc-miR167f-5p	990	Clustered	1	0	TRUE	0	ptc-miR167f-5p	0
1	0	1	0	1	1	1	0	FALSE	ptc-miR167e	990	Clustered	1	0	TRUE	0	ptc-miR167e	0
1	0	1	0	1	1	1	0	FALSE	ptc-miR167d	990	Clustered	1	0	TRUE	0	ptc-miR167d	0
1	0	1	0	1	1	1	0	FALSE	hsa-miR-1-3p	990	Clustered	1	0	TRUE	0	hsa-miR-1-3p	0
1	0	1	0	1	1	1	0	FALSE	ptc-miR167c	990	Clustered	1	0	TRUE	0	ptc-miR167c	0
1	0	1	0	3	1	1	0	FALSE	mdo-miR-135a-5p	990	Clustered	1	0	TRUE	0	mdo-miR-135a-5p	0
1	0	1	0	2	1	1	0	FALSE	hsa-let-7i-5p	990	Clustered	1	0	TRUE	0	hsa-let-7i-5p	0
1	0	1	0	1	1	1	0	FALSE	ptc-miR167b	990	Clustered	1	0	TRUE	0	ptc-miR167b	0
1	0	1	0	3	1	1	0	FALSE	lla-miR-135	990	Clustered	1	0	TRUE	0	lla-miR-135	0
1	0	1	0	1	1	1	0	FALSE	ptc-miR167a	990	Clustered	1	0	TRUE	0	ptc-miR167a	0
1	0	1	0	2	1	1	0	FALSE	chi-miR-425-3p	990	Clustered	1	0	TRUE	0	chi-miR-425-3p	0
1	0	1	0	1	1	1	0	FALSE	prd-miR-84-3p	990	Clustered	1	0	TRUE	0	prd-miR-84-3p	0
1	0	1	0	3	1	1	0	FALSE	ipu-miR-135a	990	Clustered	1	0	TRUE	0	ipu-miR-135a	0
1	0	1	0	3	1	1	0	FALSE	hpo-miR-63a-5p	990	Clustered	1	0	TRUE	0	hpo-miR-63a-5p	0
1	0	1	0	1	1	1	0	FALSE	sme-miR-12-3p	990	Clustered	1	0	TRUE	0	sme-miR-12-3p	0
1	0	1	0	1	1	1	0	FALSE	ahy-miR3509-5p	990	Clustered	1	0	TRUE	0	ahy-miR3509-5p	0
1	0	1	0	1	1	1	0	FALSE	mmu-miR-5616-3p	990	Clustered	1	0	TRUE	0	mmu-miR-5616-3p	0
1	0	1	0	2	1	1	0	FALSE	hsa-miR-567	990	Clustered	1	0	TRUE	0	hsa-miR-567	0
1	0	1	0	1	1	1	0	FALSE	aga-miR-1	990	Clustered	1	0	TRUE	0	aga-miR-1	0
1	0	1	0	1	1	1	0	FALSE	sma-miR-8453-5p	990	Clustered	1	0	TRUE	0	sma-miR-8453-5p	0
1	0	1	0	1	1	1	0	FALSE	sma-miR-8432-3p	990	Clustered	1	0	TRUE	0	sma-miR-8432-3p	0
1	0	1	0	1	1	1	0	FALSE	chi-miR-206	990	Clustered	1	0	TRUE	0	chi-miR-206	0
1	0	1	0	2	1	1	0	FALSE	sma-miR-8406-3p	990	Clustered	1	0	TRUE	0	sma-miR-8406-3p	0
1	0	1	0	1	1	1	0	FALSE	hpo-miR-10146-5p	990	Clustered	1	0	TRUE	0	hpo-miR-10146-5p	0
1	0	1	0	2	1	1	0	FALSE	aca-miR-5394-3p	990	Clustered	1	0	TRUE	0	aca-miR-5394-3p	0
1	0	1	0	1	1	1	0	FALSE	gga-miR-6705-5p	990	Clustered	1	0	TRUE	0	gga-miR-6705-5p	0
1	0	1	0	1	1	1	0	FALSE	gga-miR-6695-5p	990	Clustered	1	0	TRUE	0	gga-miR-6695-5p	0
1	0	1	0	3	1	1	0	FALSE	hsa-miR-135a-5p	990	Clustered	1	0	TRUE	0	hsa-miR-135a-5p	0
1	0	1	0	2	1	1	0	FALSE	aca-miR-29a-1-5p	990	Clustered	1	0	TRUE	0	aca-miR-29a-1-5p	0
1	0	1	0	1	1	1	0	FALSE	hpo-miR-10151-5p	990	Clustered	1	0	TRUE	0	hpo-miR-10151-5p	0
1	0	1	0	1	1	1	0	FALSE	aca-miR-1a-3p	990	Clustered	1	0	TRUE	0	aca-miR-1a-3p	0
1	0	1	0	1	1	1	0	FALSE	hpo-miR-10090-5p	990	Clustered	1	0	TRUE	0	hpo-miR-10090-5p	0
1	0	1	0	1	1	1	0	FALSE	gga-miR-6641-5p	990	Clustered	1	0	TRUE	0	gga-miR-6641-5p	0
1	0	1	0	1	1	1	0	FALSE	gga-miR-6635-5p	990	Clustered	1	0	TRUE	0	gga-miR-6635-5p	0
1	0	1	0	1	1	1	0	FALSE	mmu-miR-3970	990	Clustered	1	0	TRUE	0	mmu-miR-3970	0
1	0	1	0	1	1	1	0	FALSE	aca-miR-148b-3p	990	Clustered	1	0	TRUE	0	aca-miR-148b-3p	0
1	0	1	0	2	1	1	0	FALSE	aca-miR-148a-3p	990	Clustered	1	0	TRUE	0	aca-miR-148a-3p	0
1	0	1	0	2	1	1	0	FALSE	aca-miR-129b-5p	990	Clustered	1	0	TRUE	0	aca-miR-129b-5p	0
1	0	1	0	1	1	1	0	FALSE	gga-miR-6605-5p	990	Clustered	1	0	TRUE	0	gga-miR-6605-5p	0
1	0	1	0	2	1	1	0	FALSE	aca-miR-129a-5p	990	Clustered	1	0	TRUE	0	aca-miR-129a-5p	0
1	0	1	0	1	1	1	0	FALSE	gmo-miR-29b-5p	990	Clustered	1	0	TRUE	0	gmo-miR-29b-5p	0
1	0	1	0	2	1	1	0	FALSE	aca-let-7i-5p	990	Clustered	1	0	TRUE	0	aca-let-7i-5p	0
1	0	1	0	1	1	1	0	FALSE	hpo-miR-1-3p	990	Clustered	1	0	TRUE	0	hpo-miR-1-3p	0
1	0	1	0	2	1	1	0	FALSE	cgr-miR-425-3p	990	Clustered	1	0	TRUE	0	cgr-miR-425-3p	0
1	0	1	0	3	1	1	0	FALSE	gmo-miR-135a-5p	990	Clustered	1	0	TRUE	0	gmo-miR-135a-5p	0
1	0	1	0	1	1	1	0	FALSE	gmo-miR-11272-3p	990	Clustered	1	0	TRUE	0	gmo-miR-11272-3p	0
1	0	1	0	2	1	1	0	FALSE	sha-miR-129	990	Clustered	1	0	TRUE	0	sha-miR-129	0
1	0	1	0	1	1	1	0	FALSE	hme-miR-1a	990	Clustered	1	0	TRUE	0	hme-miR-1a	0
1	0	1	0	2	1	1	0	FALSE	sha-let-7i	990	Clustered	1	0	TRUE	0	sha-let-7i	0
1	0	1	0	1	1	1	0	FALSE	sfv-miR-S5-5p	990	Clustered	1	0	TRUE	0	sfv-miR-S5-5p	0
1	0	1	0	2	1	1	0	FALSE	abu-miR-129	990	Clustered	1	0	TRUE	0	abu-miR-129	0
1	0	1	0	2	1	1	0	FALSE	mmu-miR-3113-5p	990	Clustered	1	0	TRUE	0	mmu-miR-3113-5p	0
1	0	1	0	2	1	1	0	FALSE	hhi-miR-129b-5p	990	Clustered	1	0	TRUE	0	hhi-miR-129b-5p	0
1	0	1	0	1	1	1	0	FALSE	abu-miR-1	990	Clustered	1	0	TRUE	0	abu-miR-1	0
1	0	1	0	2	1	1	0	FALSE	hhi-miR-129a	990	Clustered	1	0	TRUE	0	hhi-miR-129a	0
1	0	1	0	3	1	1	0	FALSE	ggo-miR-135a	990	Clustered	1	0	TRUE	0	ggo-miR-135a	0
1	0	1	0	2	1	1	0	FALSE	abu-let-7i	990	Clustered	1	0	TRUE	0	abu-let-7i	0
1	0	1	0	1	1	1	0	FALSE	hhi-miR-1	990	Clustered	1	0	TRUE	0	hhi-miR-1	0
1	0	1	0	1	1	1	0	FALSE	prd-miR-7868-3p	990	Clustered	1	0	TRUE	0	prd-miR-7868-3p	0
1	0	1	0	2	1	1	0	FALSE	gga-miR-7461-5p	990	Clustered	1	0	TRUE	0	gga-miR-7461-5p	0
1	0	1	0	1	1	1	0	FALSE	cgr-miR-206	990	Clustered	1	0	TRUE	0	cgr-miR-206	0
1	0	1	0	1	1	1	0	FALSE	mmu-miR-290b-5p	990	Clustered	1	0	TRUE	0	mmu-miR-290b-5p	0
1	0	1	0	1	1	1	0	FALSE	hco-miR-1	990	Clustered	1	0	TRUE	0	hco-miR-1	0
1	0	1	0	1	1	1	0	FALSE	gga-miR-365b-5p	990	Clustered	1	0	TRUE	0	gga-miR-365b-5p	0
1	0	1	0	3	1	1	0	FALSE	gga-miR-135a-5p	990	Clustered	1	0	TRUE	0	gga-miR-135a-5p	0
1	0	1	0	1	1	1	0	FALSE	aae-miR-1	990	Clustered	1	0	TRUE	0	aae-miR-1	0
1	0	1	0	1	1	1	0	FALSE	mmu-miR-206-3p	990	Clustered	1	0	TRUE	0	mmu-miR-206-3p	0
1	0	1	0	1	1	1	0	FALSE	gga-miR-133c-5p	990	Clustered	1	0	TRUE	0	gga-miR-133c-5p	0
1	0	1	0	1	1	1	0	FALSE	sfr-miR-10472-5p	990	Clustered	1	0	TRUE	0	sfr-miR-10472-5p	0
1	0	1	0	1	1	1	0	FALSE	xtr-miR-320	990	Clustered	1	0	TRUE	0	xtr-miR-320	0
1	0	1	0	1	1	1	0	FALSE	gso-miR1508a	990	Clustered	1	0	TRUE	0	gso-miR1508a	0
1	0	1	0	2	1	1	0	FALSE	sbo-miR-148a	990	Clustered	1	0	TRUE	0	sbo-miR-148a	0
1	0	1	0	1	1	1	0	FALSE	efu-miR-9207	990	Clustered	1	0	TRUE	0	efu-miR-9207	0
1	0	1	0	1	1	1	0	FALSE	ppy-miR-604	990	Clustered	1	0	TRUE	0	ppy-miR-604	0
1	0	1	0	1	1	1	0	FALSE	rno-miR-582-3p	990	Clustered	1	0	TRUE	0	rno-miR-582-3p	0
1	0	1	0	1	1	1	0	FALSE	gga-miR-206	990	Clustered	1	0	TRUE	0	gga-miR-206	0
1	0	1	0	1	1	1	0	FALSE	ppy-miR-582-3p	990	Clustered	1	0	TRUE	0	ppy-miR-582-3p	0
1	0	1	0	1	1	1	0	FALSE	gga-miR-1b-5p	990	Clustered	1	0	TRUE	0	gga-miR-1b-5p	0
1	0	1	0	3	1	1	0	FALSE	eca-miR-135a	990	Clustered	1	0	TRUE	0	eca-miR-135a	0
1	0	1	0	1	1	1	0	FALSE	gra-miR8751b	990	Clustered	1	0	TRUE	0	gra-miR8751b	0
1	0	1	0	1	1	1	0	FALSE	ppy-miR-559	990	Clustered	1	0	TRUE	0	ppy-miR-559	0
1	0	1	0	1	1	1	0	FALSE	ebv-miR-BART15	990	Clustered	1	0	TRUE	0	ebv-miR-BART15	0
1	0	1	0	1	1	1	0	FALSE	rno-miR-347	990	Clustered	1	0	TRUE	0	rno-miR-347	0
1	0	1	0	1	1	1	0	FALSE	mmu-miR-1251-3p	990	Clustered	1	0	TRUE	0	mmu-miR-1251-3p	0
1	0	1	0	2	1	1	0	FALSE	dsi-miR-980-5p	990	Clustered	1	0	TRUE	0	dsi-miR-980-5p	0
1	0	1	0	2	1	1	0	FALSE	gra-miR8642	990	Clustered	1	0	TRUE	0	gra-miR8642	0
1	0	1	0	1	1	1	0	FALSE	rno-miR-203b-3p	990	Clustered	1	0	TRUE	0	rno-miR-203b-3p	0
1	0	1	0	1	1	1	0	FALSE	rno-miR-1b	990	Clustered	1	0	TRUE	0	rno-miR-1b	0
1	0	1	0	1	1	1	0	FALSE	mmu-miR-12202-3p	990	Clustered	1	0	TRUE	0	mmu-miR-12202-3p	0
1	0	1	0	1	1	1	0	FALSE	rno-miR-1912-3p	990	Clustered	1	0	TRUE	0	rno-miR-1912-3p	0
1	0	1	0	3	1	1	0	FALSE	dre-miR-135a	990	Clustered	1	0	TRUE	0	dre-miR-135a	0
1	0	1	0	1	1	1	0	FALSE	tca-miR-2788-5p	990	Clustered	1	0	TRUE	0	tca-miR-2788-5p	0
1	0	1	0	1	1	1	0	FALSE	rno-miR-148b-3p	990	Clustered	1	0	TRUE	0	rno-miR-148b-3p	0
1	0	1	0	3	1	1	0	FALSE	dps-miR-2563-5p	990	Clustered	1	0	TRUE	0	dps-miR-2563-5p	0
1	0	1	0	2	1	1	0	FALSE	rno-miR-148a-3p	990	Clustered	1	0	TRUE	0	rno-miR-148a-3p	0
1	0	1	0	2	1	1	0	FALSE	rno-miR-129-5p	990	Clustered	1	0	TRUE	0	rno-miR-129-5p	0
1	0	1	0	1	1	1	0	FALSE	gga-miR-1696	990	Clustered	1	0	TRUE	0	gga-miR-1696	0
1	0	1	0	1	1	1	0	FALSE	rno-miR-1-3p	990	Clustered	1	0	TRUE	0	rno-miR-1-3p	0
1	0	1	0	2	1	1	0	FALSE	rno-let-7i-5p	990	Clustered	1	0	TRUE	0	rno-let-7i-5p	0
1	0	1	0	3	1	1	0	FALSE	dno-miR-135a-5p	990	Clustered	1	0	TRUE	0	dno-miR-135a-5p	0
1	0	1	0	2	1	1	0	FALSE	stu-miR8024a-5p	990	Clustered	1	0	TRUE	0	stu-miR8024a-5p	0

## Sheet: kdpD-node table 
S4 Table, The network of predicted relationships between hub genes and milRNAs in Salmonella Typhimurium
S4 Table, the interactions between milRNAs and kdpD gene
AverageShortestPathLength	BetweennessCentrality	ClosenessCentrality	ClusteringCoefficient	degree.layout	Eccentricity	EdgeCount	Indegree	IsSingleNode	name	NeighborhoodConnectivity	Node_Status	Outdegree	PartnerOfMultiEdgedNodePairs	selected	SelfLoops	shared name	Stress
1	0	1	0	1	1	1	0	FALSE	mdo-miR-12383-3p	642	Clustered	1	0	TRUE	0	mdo-miR-12383-3p	0
1	0	1	0	3	1	1	0	FALSE	dre-miR-92a-5p	642	Clustered	1	0	TRUE	0	dre-miR-92a-5p	0
1	0	1	0	1	1	1	0	FALSE	ipu-miR-190b	642	Clustered	1	0	TRUE	0	ipu-miR-190b	0
1	0	1	0	2	1	1	0	FALSE	mdo-miR-12367-3p	642	Clustered	1	0	TRUE	0	mdo-miR-12367-3p	0
1	0	1	0	2	1	1	0	FALSE	mdo-miR-12338-3p	642	Clustered	1	0	TRUE	0	mdo-miR-12338-3p	0
1	0	1	0	1	1	1	0	FALSE	dre-miR-733	642	Clustered	1	0	TRUE	0	dre-miR-733	0
1	0	1	0	1	1	1	0	FALSE	ata-miR9674b-3p	642	Clustered	1	0	TRUE	0	ata-miR9674b-3p	0
1	0	1	0	1	1	1	0	FALSE	str-miR-34a-5p	642	Clustered	1	0	TRUE	0	str-miR-34a-5p	0
1	0	1	0	1	1	1	0	FALSE	pab-miR11408c	642	Clustered	1	0	TRUE	0	pab-miR11408c	0
1	0	1	0	2	1	1	0	FALSE	tca-miR-11620-3p	642	Clustered	1	0	TRUE	0	tca-miR-11620-3p	0
1	0	1	0	2	1	1	0	FALSE	odi-miR-1469	642	Clustered	1	0	TRUE	0	odi-miR-1469	0
1	0	1	0	1	1	1	0	FALSE	ata-miR167f-3p	642	Clustered	1	0	TRUE	0	ata-miR167f-3p	0
1	0	1	0	2	1	1	0	FALSE	str-miR-1-5p	642	Clustered	1	0	TRUE	0	str-miR-1-5p	0
1	0	1	0	1	1	1	0	FALSE	ata-miR167d-3p	642	Clustered	1	0	TRUE	0	ata-miR167d-3p	0
1	0	1	0	1	1	1	0	FALSE	mmu-miR-721	642	Clustered	1	0	TRUE	0	mmu-miR-721	0
1	0	1	0	1	1	1	0	FALSE	dmo-miR-34	642	Clustered	1	0	TRUE	0	dmo-miR-34	0
1	0	1	0	1	1	1	0	FALSE	ocu-miR-495-5p	642	Clustered	1	0	TRUE	0	ocu-miR-495-5p	0
1	0	1	0	1	1	1	0	FALSE	bdi-miR9494	642	Clustered	1	0	TRUE	0	bdi-miR9494	0
1	0	1	0	1	1	1	0	FALSE	dre-miR-430a-3p	642	Clustered	1	0	TRUE	0	dre-miR-430a-3p	0
1	0	1	0	1	1	1	0	FALSE	osa-miR6246	642	Clustered	1	0	TRUE	0	osa-miR6246	0
1	0	1	0	1	1	1	0	FALSE	dme-miR-998-5p	642	Clustered	1	0	TRUE	0	dme-miR-998-5p	0
1	0	1	0	1	1	1	0	FALSE	hvu-miR6204	642	Clustered	1	0	TRUE	0	hvu-miR6204	0
1	0	1	0	1	1	1	0	FALSE	asu-miR-57-3p	642	Clustered	1	0	TRUE	0	asu-miR-57-3p	0
1	0	1	0	1	1	1	0	FALSE	hsa-miR-4683	642	Clustered	1	0	TRUE	0	hsa-miR-4683	0
1	0	1	0	1	1	1	0	FALSE	asu-miR-34-5p	642	Clustered	1	0	TRUE	0	asu-miR-34-5p	0
1	0	1	0	1	1	1	0	FALSE	pte-miR-263a-3p	642	Clustered	1	0	TRUE	0	pte-miR-263a-3p	0
1	0	1	0	1	1	1	0	FALSE	dme-miR-87-5p	642	Clustered	1	0	TRUE	0	dme-miR-87-5p	0
1	0	1	0	2	1	1	0	FALSE	oni-miR-10544	642	Clustered	1	0	TRUE	0	oni-miR-10544	0
1	0	1	0	2	1	1	0	FALSE	ssc-miR-3613	642	Clustered	1	0	TRUE	0	ssc-miR-3613	0
1	0	1	0	1	1	1	0	FALSE	ipu-miR-7558a	642	Clustered	1	0	TRUE	0	ipu-miR-7558a	0
1	0	1	0	1	1	1	0	FALSE	dre-miR-205-3p	642	Clustered	1	0	TRUE	0	dre-miR-205-3p	0
1	0	1	0	1	1	1	0	FALSE	pte-miR-11961c-5p	642	Clustered	1	0	TRUE	0	pte-miR-11961c-5p	0
1	0	1	0	1	1	1	0	FALSE	mmu-miR-7003-3p	642	Clustered	1	0	TRUE	0	mmu-miR-7003-3p	0
1	0	1	0	1	1	1	0	FALSE	hsv1-miR-H14-3p	642	Clustered	1	0	TRUE	0	hsv1-miR-H14-3p	0
1	0	1	0	2	1	1	0	FALSE	dme-miR-4948-5p	642	Clustered	1	0	TRUE	0	dme-miR-4948-5p	0
1	0	1	0	1	1	1	0	FALSE	dre-miR-190b	642	Clustered	1	0	TRUE	0	dre-miR-190b	0
1	0	1	0	1	1	1	0	FALSE	dme-miR-34-5p	642	Clustered	1	0	TRUE	0	dme-miR-34-5p	0
1	0	1	0	2	1	1	0	FALSE	hsa-miR-3613-5p	642	Clustered	1	0	TRUE	0	hsa-miR-3613-5p	0
1	0	1	0	1	1	1	0	FALSE	osa-miR5075	642	Clustered	1	0	TRUE	0	osa-miR5075	0
1	0	1	0	1	1	1	0	FALSE	pte-miR-11945-5p	642	Clustered	1	0	TRUE	0	pte-miR-11945-5p	0
1	0	1	0	1	1	1	0	FALSE	oha-miR-29a-2-5p	642	Clustered	1	0	TRUE	0	oha-miR-29a-2-5p	0
1	0	1	0	1	1	1	0	FALSE	stu-miR7997c	642	Clustered	1	0	TRUE	0	stu-miR7997c	0
1	0	1	0	1	1	1	0	FALSE	bdi-miR7721-5p	642	Clustered	1	0	TRUE	0	bdi-miR7721-5p	0
1	0	1	0	1	1	1	0	FALSE	hsv1-miR-H16	642	Clustered	1	0	TRUE	0	hsv1-miR-H16	0
1	0	1	0	1	1	1	0	FALSE	stu-miR7991c	642	Clustered	1	0	TRUE	0	stu-miR7991c	0
1	0	1	0	1	1	1	0	FALSE	stu-miR7991b	642	Clustered	1	0	TRUE	0	stu-miR7991b	0
1	0	1	0	1	1	1	0	FALSE	oha-miR-205a-3p	642	Clustered	1	0	TRUE	0	oha-miR-205a-3p	0
1	0	1	0	1	1	1	0	FALSE	stu-miR7991a	642	Clustered	1	0	TRUE	0	stu-miR7991a	0
1	0	1	0	1	1	1	0	FALSE	ami-miR-29a-2-5p	642	Clustered	1	0	TRUE	0	ami-miR-29a-2-5p	0
1	0	1	0	1	1	1	0	FALSE	ssa-miR-737-5p	642	Clustered	1	0	TRUE	0	ssa-miR-737-5p	0
1	0	1	0	1	1	1	0	FALSE	hsa-miR-9899	642	Clustered	1	0	TRUE	0	hsa-miR-9899	0
1	0	1	0	3	1	1	0	FALSE	hsa-miR-3173-5p	642	Clustered	1	0	TRUE	0	hsa-miR-3173-5p	0
1	0	1	0	1	1	1	0	FALSE	dgr-miR-34	642	Clustered	1	0	TRUE	0	dgr-miR-34	0
1	0	1	0	1	1	1	0	FALSE	ggo-miR-887	642	Clustered	1	0	TRUE	0	ggo-miR-887	0
1	0	1	0	1	1	1	0	FALSE	hsa-miR-887-3p	642	Clustered	1	0	TRUE	0	hsa-miR-887-3p	0
1	0	1	0	2	1	1	0	FALSE	ggo-miR-652	642	Clustered	1	0	TRUE	0	ggo-miR-652	0
1	0	1	0	2	1	1	0	FALSE	bdi-miR397b-5p	642	Clustered	1	0	TRUE	0	bdi-miR397b-5p	0
1	0	1	0	1	1	1	0	FALSE	cin-miR-4011a-3p	642	Clustered	1	0	TRUE	0	cin-miR-4011a-3p	0
1	0	1	0	1	1	1	0	FALSE	dqu-miR-927b-5p	642	Clustered	1	0	TRUE	0	dqu-miR-927b-5p	0
1	0	1	0	2	1	1	0	FALSE	stu-miR397-5p	642	Clustered	1	0	TRUE	0	stu-miR397-5p	0
1	0	1	0	1	1	1	0	FALSE	dqu-miR-31-3p	642	Clustered	1	0	TRUE	0	dqu-miR-31-3p	0
1	0	1	0	1	1	1	0	FALSE	mmu-miR-495-5p	642	Clustered	1	0	TRUE	0	mmu-miR-495-5p	0
1	0	1	0	1	1	1	0	FALSE	der-miR-34	642	Clustered	1	0	TRUE	0	der-miR-34	0
1	0	1	0	1	1	1	0	FALSE	hsa-miR-8056	642	Clustered	1	0	TRUE	0	hsa-miR-8056	0
1	0	1	0	1	1	1	0	FALSE	mmu-miR-6769b-5p	642	Clustered	1	0	TRUE	0	mmu-miR-6769b-5p	0
1	0	1	0	1	1	1	0	FALSE	stu-miR172d-5p	642	Clustered	1	0	TRUE	0	stu-miR172d-5p	0
1	0	1	0	1	1	1	0	FALSE	dan-miR-34	642	Clustered	1	0	TRUE	0	dan-miR-34	0
1	0	1	0	1	1	1	0	FALSE	spu-miR-34	642	Clustered	1	0	TRUE	0	spu-miR-34	0
1	0	1	0	1	1	1	0	FALSE	mml-miR-495-5p	642	Clustered	1	0	TRUE	0	mml-miR-495-5p	0
1	0	1	0	2	1	1	0	FALSE	mmu-miR-652-3p	642	Clustered	1	0	TRUE	0	mmu-miR-652-3p	0
1	0	1	0	1	1	1	0	FALSE	hsa-miR-1262	642	Clustered	1	0	TRUE	0	hsa-miR-1262	0
1	0	1	0	1	1	1	0	FALSE	ptc-miR172g-5p	642	Clustered	1	0	TRUE	0	ptc-miR172g-5p	0
1	0	1	0	1	1	1	0	FALSE	cte-miR-34	642	Clustered	1	0	TRUE	0	cte-miR-34	0
1	0	1	0	1	1	1	0	FALSE	chi-miR-544-5p	642	Clustered	1	0	TRUE	0	chi-miR-544-5p	0
1	0	1	0	1	1	1	0	FALSE	ptc-miR172b-5p	642	Clustered	1	0	TRUE	0	ptc-miR172b-5p	0
1	0	1	0	1	1	1	0	FALSE	mmu-miR-6392-3p	642	Clustered	1	0	TRUE	0	mmu-miR-6392-3p	0
1	0	1	0	1	1	1	0	FALSE	str-miR-8387-3p	642	Clustered	1	0	TRUE	0	str-miR-8387-3p	0
1	0	1	0	2	1	1	0	FALSE	ocu-miR-3613-5p	642	Clustered	1	0	TRUE	0	ocu-miR-3613-5p	0
1	0	1	0	1	1	1	0	FALSE	hsa-miR-11400	642	Clustered	1	0	TRUE	0	hsa-miR-11400	0
1	0	1	0	1	1	1	0	FALSE	mmu-miR-6357	642	Clustered	1	0	TRUE	0	mmu-miR-6357	0
1	0	1	0	1	1	1	0	FALSE	aly-miR162b-5p	642	Clustered	1	0	TRUE	0	aly-miR162b-5p	0
1	0	1	0	1	1	1	0	FALSE	hsa-miR-3622b-3p	642	Clustered	1	0	TRUE	0	hsa-miR-3622b-3p	0
1	0	1	0	1	1	1	0	FALSE	aly-miR162a-5p	642	Clustered	1	0	TRUE	0	aly-miR162a-5p	0
1	0	1	0	1	1	1	0	FALSE	hru-miR-1990	642	Clustered	1	0	TRUE	0	hru-miR-1990	0
1	0	1	0	3	1	1	0	FALSE	mmu-miR-6236	642	Clustered	1	0	TRUE	0	mmu-miR-6236	0
1	0	1	0	1	1	1	0	FALSE	dps-miR-2575-3p	642	Clustered	1	0	TRUE	0	dps-miR-2575-3p	0
1	0	1	0	3	1	1	0	FALSE	hpo-miR-63a-5p	642	Clustered	1	0	TRUE	0	hpo-miR-63a-5p	0
1	0	1	0	3	1	1	0	FALSE	sme-let-7a-3p	642	Clustered	1	0	TRUE	0	sme-let-7a-3p	0
1	0	1	0	1	1	1	0	FALSE	ahy-miR167-3p	642	Clustered	1	0	TRUE	0	ahy-miR167-3p	0
1	0	1	0	1	1	1	0	FALSE	gga-miR-7478-3p	642	Clustered	1	0	TRUE	0	gga-miR-7478-3p	0
1	0	1	0	1	1	1	0	FALSE	hsa-miR-6808-5p	642	Clustered	1	0	TRUE	0	hsa-miR-6808-5p	0
1	0	1	0	1	1	1	0	FALSE	prd-miR-7956-3p	642	Clustered	1	0	TRUE	0	prd-miR-7956-3p	0
1	0	1	0	1	1	1	0	FALSE	csi-miR162-5p	642	Clustered	1	0	TRUE	0	csi-miR162-5p	0
1	0	1	0	1	1	1	0	FALSE	aga-miR-34	642	Clustered	1	0	TRUE	0	aga-miR-34	0
1	0	1	0	1	1	1	0	FALSE	hpo-miR-34-5p	642	Clustered	1	0	TRUE	0	hpo-miR-34-5p	0
1	0	1	0	2	1	1	0	FALSE	osa-miR1437b-3p	642	Clustered	1	0	TRUE	0	osa-miR1437b-3p	0
1	0	1	0	1	1	1	0	FALSE	dps-miR-2536-5p	642	Clustered	1	0	TRUE	0	dps-miR-2536-5p	0
1	0	1	0	1	1	1	0	FALSE	csa-miR-153	642	Clustered	1	0	TRUE	0	csa-miR-153	0
1	0	1	0	1	1	1	0	FALSE	oan-miR-7433-5p	642	Clustered	1	0	TRUE	0	oan-miR-7433-5p	0
1	0	1	0	1	1	1	0	FALSE	mmu-miR-5118	642	Clustered	1	0	TRUE	0	mmu-miR-5118	0
1	0	1	0	1	1	1	0	FALSE	gga-miR-7455-5p	642	Clustered	1	0	TRUE	0	gga-miR-7455-5p	0
1	0	1	0	2	1	1	0	FALSE	osa-miR11343-5p	642	Clustered	1	0	TRUE	0	osa-miR11343-5p	0
1	0	1	0	2	1	1	0	FALSE	gga-miR-7445-3p	642	Clustered	1	0	TRUE	0	gga-miR-7445-3p	0
1	0	1	0	1	1	1	0	FALSE	mmu-miR-497a-3p	642	Clustered	1	0	TRUE	0	mmu-miR-497a-3p	0
1	0	1	0	1	1	1	0	FALSE	hsa-miR-495-5p	642	Clustered	1	0	TRUE	0	hsa-miR-495-5p	0
1	0	1	0	1	1	1	0	FALSE	sma-miR-125c-3p	642	Clustered	1	0	TRUE	0	sma-miR-125c-3p	0
1	0	1	0	1	1	1	0	FALSE	gga-miR-7441-5p	642	Clustered	1	0	TRUE	0	gga-miR-7441-5p	0
1	0	1	0	1	1	1	0	FALSE	oan-miR-29a-2-5p	642	Clustered	1	0	TRUE	0	oan-miR-29a-2-5p	0
1	0	1	0	1	1	1	0	FALSE	hsa-miR-4307	642	Clustered	1	0	TRUE	0	hsa-miR-4307	0
1	0	1	0	3	1	1	0	FALSE	hbv-miR-B21RC-5p	642	Clustered	1	0	TRUE	0	hbv-miR-B21RC-5p	0
1	0	1	0	1	1	1	0	FALSE	crm-miR-45-5p	642	Clustered	1	0	TRUE	0	crm-miR-45-5p	0
1	0	1	0	1	1	1	0	FALSE	hsa-miR-6719-3p	642	Clustered	1	0	TRUE	0	hsa-miR-6719-3p	0
1	0	1	0	1	1	1	0	FALSE	crm-miR-44-5p	642	Clustered	1	0	TRUE	0	crm-miR-44-5p	0
1	0	1	0	1	1	1	0	FALSE	aca-miR-29a-2-5p	642	Clustered	1	0	TRUE	0	aca-miR-29a-2-5p	0
1	0	1	0	1	1	1	0	FALSE	hpo-miR-10133-5p	642	Clustered	1	0	TRUE	0	hpo-miR-10133-5p	0
1	0	1	0	2	1	1	0	FALSE	aca-miR-29a-1-5p	642	Clustered	1	0	TRUE	0	aca-miR-29a-1-5p	0
1	0	1	0	1	1	1	0	FALSE	aca-miR-22-5p	642	Clustered	1	0	TRUE	0	aca-miR-22-5p	0
1	0	1	0	1	1	1	0	FALSE	cre-miR905-3p	642	Clustered	1	0	TRUE	0	cre-miR905-3p	0
1	0	1	0	1	1	1	0	FALSE	hpo-miR-10100-3p	642	Clustered	1	0	TRUE	0	hpo-miR-10100-3p	0
1	0	1	0	2	1	1	0	FALSE	cgr-miR-652-3p	642	Clustered	1	0	TRUE	0	cgr-miR-652-3p	0
1	0	1	0	2	1	1	0	FALSE	hsa-miR-652-3p	642	Clustered	1	0	TRUE	0	hsa-miR-652-3p	0
1	0	1	0	1	1	1	0	FALSE	prd-miR-7918d-5p	642	Clustered	1	0	TRUE	0	prd-miR-7918d-5p	0
1	0	1	0	1	1	1	0	FALSE	oni-miR-190b	642	Clustered	1	0	TRUE	0	oni-miR-190b	0
1	0	1	0	1	1	1	0	FALSE	sko-miR-34-5p	642	Clustered	1	0	TRUE	0	sko-miR-34-5p	0
1	0	1	0	1	1	1	0	FALSE	prd-miR-7910a-5p	642	Clustered	1	0	TRUE	0	prd-miR-7910a-5p	0
1	0	1	0	1	1	1	0	FALSE	sko-miR-242	642	Clustered	1	0	TRUE	0	sko-miR-242	0
1	0	1	0	2	1	1	0	FALSE	oan-miR-1421d-3p	642	Clustered	1	0	TRUE	0	oan-miR-1421d-3p	0
1	0	1	0	1	1	1	0	FALSE	cgr-miR-497-3p	642	Clustered	1	0	TRUE	0	cgr-miR-497-3p	0
1	0	1	0	1	1	1	0	FALSE	mmu-miR-377-5p	642	Clustered	1	0	TRUE	0	mmu-miR-377-5p	0
1	0	1	0	1	1	1	0	FALSE	prd-miR-7904-3p	642	Clustered	1	0	TRUE	0	prd-miR-7904-3p	0
1	0	1	0	1	1	1	0	FALSE	abu-miR-7147	642	Clustered	1	0	TRUE	0	abu-miR-7147	0
1	0	1	0	1	1	1	0	FALSE	hme-miR-6305-5p	642	Clustered	1	0	TRUE	0	hme-miR-6305-5p	0
1	0	1	0	1	1	1	0	FALSE	hme-miR-34	642	Clustered	1	0	TRUE	0	hme-miR-34	0
1	0	1	0	1	1	1	0	FALSE	gga-miR-6590-5p	642	Clustered	1	0	TRUE	0	gga-miR-6590-5p	0
1	0	1	0	1	1	1	0	FALSE	abu-miR-430	642	Clustered	1	0	TRUE	0	abu-miR-430	0
1	0	1	0	1	1	1	0	FALSE	cgr-miR-377-5p	642	Clustered	1	0	TRUE	0	cgr-miR-377-5p	0
1	0	1	0	2	1	1	0	FALSE	dno-miR-652-3p	642	Clustered	1	0	TRUE	0	dno-miR-652-3p	0
1	0	1	0	2	1	1	0	FALSE	gga-miR-6576-3p	642	Clustered	1	0	TRUE	0	gga-miR-6576-3p	0
1	0	1	0	1	1	1	0	FALSE	mmu-miR-341-5p	642	Clustered	1	0	TRUE	0	mmu-miR-341-5p	0
1	0	1	0	1	1	1	0	FALSE	sfr-miR-34-5p	642	Clustered	1	0	TRUE	0	sfr-miR-34-5p	0
1	0	1	0	4	1	1	0	FALSE	mmu-miR-323-5p	642	Clustered	1	0	TRUE	0	mmu-miR-323-5p	0
1	0	1	0	1	1	1	0	FALSE	prd-miR-7886-5p	642	Clustered	1	0	TRUE	0	prd-miR-7886-5p	0
1	0	1	0	1	1	1	0	FALSE	dno-miR-497-3p	642	Clustered	1	0	TRUE	0	dno-miR-497-3p	0
1	0	1	0	2	1	1	0	FALSE	mmu-miR-3113-5p	642	Clustered	1	0	TRUE	0	mmu-miR-3113-5p	0
1	0	1	0	2	1	1	0	FALSE	abu-miR-10544	642	Clustered	1	0	TRUE	0	abu-miR-10544	0
1	0	1	0	2	1	1	0	FALSE	cpo-miR-3613-5p	642	Clustered	1	0	TRUE	0	cpo-miR-3613-5p	0
1	0	1	0	1	1	1	0	FALSE	oan-miR-128-5p	642	Clustered	1	0	TRUE	0	oan-miR-128-5p	0
1	0	1	0	1	1	1	0	FALSE	sfr-miR-274-3p	642	Clustered	1	0	TRUE	0	sfr-miR-274-3p	0
1	0	1	0	1	1	1	0	FALSE	gga-miR-6548-3p	642	Clustered	1	0	TRUE	0	gga-miR-6548-3p	0
1	0	1	0	1	1	1	0	FALSE	nvi-miR-34	642	Clustered	1	0	TRUE	0	nvi-miR-34	0
1	0	1	0	1	1	1	0	FALSE	gga-miR-6542-5p	642	Clustered	1	0	TRUE	0	gga-miR-6542-5p	0
1	0	1	0	1	1	1	0	FALSE	aae-miR-34-5p	642	Clustered	1	0	TRUE	0	aae-miR-34-5p	0
1	0	1	0	1	1	1	0	FALSE	sfr-miR-10493-3p	642	Clustered	1	0	TRUE	0	sfr-miR-10493-3p	0
1	0	1	0	1	1	1	0	FALSE	dno-miR-421-5p	642	Clustered	1	0	TRUE	0	dno-miR-421-5p	0
1	0	1	0	1	1	1	0	FALSE	aae-miR-263a-3p	642	Clustered	1	0	TRUE	0	aae-miR-263a-3p	0
1	0	1	0	1	1	1	0	FALSE	nve-miR-2032b-3p	642	Clustered	1	0	TRUE	0	nve-miR-2032b-3p	0
1	0	1	0	1	1	1	0	FALSE	gga-miR-363-5p	642	Clustered	1	0	TRUE	0	gga-miR-363-5p	0
1	0	1	0	1	1	1	0	FALSE	nve-miR-2032a-3p	642	Clustered	1	0	TRUE	0	nve-miR-2032a-3p	0
1	0	1	0	1	1	1	0	FALSE	ppy-miR-887	642	Clustered	1	0	TRUE	0	ppy-miR-887	0
1	0	1	0	1	1	1	0	FALSE	cpo-miR-12084-3p	642	Clustered	1	0	TRUE	0	cpo-miR-12084-3p	0
1	0	1	0	2	1	1	0	FALSE	ppy-miR-652	642	Clustered	1	0	TRUE	0	ppy-miR-652	0
1	0	1	0	1	1	1	0	FALSE	fve-miR11304	642	Clustered	1	0	TRUE	0	fve-miR11304	0
1	0	1	0	1	1	1	0	FALSE	gga-miR-6557-3p	642	Clustered	1	0	TRUE	0	gga-miR-6557-3p	0
1	0	1	0	1	1	1	0	FALSE	cpi-miR-9590-5p	642	Clustered	1	0	TRUE	0	cpi-miR-9590-5p	0
1	0	1	0	4	1	1	0	FALSE	dno-miR-323a-5p	642	Clustered	1	0	TRUE	0	dno-miR-323a-5p	0
1	0	1	0	2	1	1	0	FALSE	mmu-miR-1960	642	Clustered	1	0	TRUE	0	mmu-miR-1960	0
1	0	1	0	1	1	1	0	FALSE	ppy-miR-612	642	Clustered	1	0	TRUE	0	ppy-miR-612	0
1	0	1	0	1	1	1	0	FALSE	gsa-miR-2b-5p	642	Clustered	1	0	TRUE	0	gsa-miR-2b-5p	0
1	0	1	0	1	1	1	0	FALSE	nle-miR-549	642	Clustered	1	0	TRUE	0	nle-miR-549	0
1	0	1	0	1	1	1	0	FALSE	ssa-miR-430a-3p	642	Clustered	1	0	TRUE	0	ssa-miR-430a-3p	0
1	0	1	0	2	1	1	0	FALSE	gga-miR-1764-3p	642	Clustered	1	0	TRUE	0	gga-miR-1764-3p	0
1	0	1	0	1	1	1	0	FALSE	oni-miR-10687	642	Clustered	1	0	TRUE	0	oni-miR-10687	0
1	0	1	0	2	1	1	0	FALSE	cfa-miR-8834a	642	Clustered	1	0	TRUE	0	cfa-miR-8834a	0
1	0	1	0	1	1	1	0	FALSE	nbr-miR-7147	642	Clustered	1	0	TRUE	0	nbr-miR-7147	0
1	0	1	0	1	1	1	0	FALSE	cfa-miR-8829	642	Clustered	1	0	TRUE	0	cfa-miR-8829	0
1	0	1	0	1	1	1	0	FALSE	gra-miR8675a	642	Clustered	1	0	TRUE	0	gra-miR8675a	0
1	0	1	0	1	1	1	0	FALSE	hsa-miR-497-3p	642	Clustered	1	0	TRUE	0	hsa-miR-497-3p	0
1	0	1	0	1	1	1	0	FALSE	mmu-miR-1247-3p	642	Clustered	1	0	TRUE	0	mmu-miR-1247-3p	0
1	0	1	0	1	1	1	0	FALSE	ssa-miR-202-5p	642	Clustered	1	0	TRUE	0	ssa-miR-202-5p	0
1	0	1	0	1	1	1	0	FALSE	dvi-miR-277-5p	642	Clustered	1	0	TRUE	0	dvi-miR-277-5p	0
1	0	1	0	1	1	1	0	FALSE	asu-miR-279b-5p	642	Clustered	1	0	TRUE	0	asu-miR-279b-5p	0
1	0	1	0	2	1	1	0	FALSE	tca-miR-3879-5p	642	Clustered	1	0	TRUE	0	tca-miR-3879-5p	0
1	0	1	0	1	1	1	0	FALSE	gga-miR-1769-5p	642	Clustered	1	0	TRUE	0	gga-miR-1769-5p	0
1	0	1	0	1	1	1	0	FALSE	oni-miR-10610b	642	Clustered	1	0	TRUE	0	oni-miR-10610b	0
1	0	1	0	2	1	1	0	FALSE	nbr-miR-10544	642	Clustered	1	0	TRUE	0	nbr-miR-10544	0
1	0	1	0	1	1	1	0	FALSE	ssa-miR-190b-5p	642	Clustered	1	0	TRUE	0	ssa-miR-190b-5p	0
1	0	1	0	2	1	1	0	FALSE	tca-miR-3853-3p	642	Clustered	1	0	TRUE	0	tca-miR-3853-3p	0
1	0	1	0	1	1	1	0	FALSE	cpa-miR8155	642	Clustered	1	0	TRUE	0	cpa-miR8155	0
1	0	1	0	1	1	1	0	FALSE	mze-miR-7147	642	Clustered	1	0	TRUE	0	mze-miR-7147	0
1	0	1	0	2	1	1	0	FALSE	cfa-miR-652	642	Clustered	1	0	TRUE	0	cfa-miR-652	0
1	0	1	0	1	1	1	0	FALSE	dps-miR-2567b-5p	642	Clustered	1	0	TRUE	0	dps-miR-2567b-5p	0
1	0	1	0	1	1	1	0	FALSE	dps-miR-2567a-5p	642	Clustered	1	0	TRUE	0	dps-miR-2567a-5p	0
1	0	1	0	2	1	1	0	FALSE	tca-miR-1175-5p	642	Clustered	1	0	TRUE	0	tca-miR-1175-5p	0
1	0	1	0	1	1	1	0	FALSE	api-miR-3055	642	Clustered	1	0	TRUE	0	api-miR-3055	0
1	0	1	0	2	1	1	0	FALSE	mze-miR-10544	642	Clustered	1	0	TRUE	0	mze-miR-10544	0
1	0	1	0	1	1	1	0	FALSE	ola-miR-430a	642	Clustered	1	0	TRUE	0	ola-miR-430a	0
1	0	1	0	1	1	1	0	FALSE	dno-miR-495-5p	642	Clustered	1	0	TRUE	0	dno-miR-495-5p	0
1	0	1	0	1	1	1	0	FALSE	hsa-miR-4725-3p	642	Clustered	1	0	TRUE	0	hsa-miR-4725-3p	0
1	0	1	0	1	1	1	0	FALSE	efu-miR-3958	642	Clustered	1	0	TRUE	0	efu-miR-3958	0
1	0	1	0	2	1	1	0	FALSE	rmi-miR-5335	642	Clustered	1	0	TRUE	0	rmi-miR-5335	0
1	0	1	0	1	1	1	0	FALSE	ola-miR-205	642	Clustered	1	0	TRUE	0	ola-miR-205	0
1	0	1	0	1	1	1	0	FALSE	cfa-miR-377	642	Clustered	1	0	TRUE	0	cfa-miR-377	0
1	0	1	0	1	1	1	0	FALSE	ssa-miR-101a-5p	642	Clustered	1	0	TRUE	0	ssa-miR-101a-5p	0
1	0	1	0	1	1	1	0	FALSE	rlcv-miR-rL1-10-3p	642	Clustered	1	0	TRUE	0	rlcv-miR-rL1-10-3p	0
1	0	1	0	1	1	1	0	FALSE	ola-miR-190b	642	Clustered	1	0	TRUE	0	ola-miR-190b	0
1	0	1	0	2	1	1	0	FALSE	dme-miR-4956-3p	642	Seed	1	0	TRUE	0	dme-miR-4956-3p	0
1	0	1	0	1	1	1	0	FALSE	aof-miR8155	642	Clustered	1	0	TRUE	0	aof-miR8155	0
1	0	1	0	4	1	1	0	FALSE	ppy-miR-323-5p	642	Clustered	1	0	TRUE	0	ppy-miR-323-5p	0
1	0	1	0	1	1	1	0	FALSE	dme-miR-277-5p	642	Clustered	1	0	TRUE	0	dme-miR-277-5p	0
1	0	1	0	3	1	1	0	FALSE	eca-miR-8989	642	Clustered	1	0	TRUE	0	eca-miR-8989	0
1	0	1	0	1	1	1	0	FALSE	stu-miR167b-3p	642	Clustered	1	0	TRUE	0	stu-miR167b-3p	0
1	0	1	0	1	1	1	0	FALSE	stu-miR167a-3p	642	Clustered	1	0	TRUE	0	stu-miR167a-3p	0
1	0	1	0	1	1	1	0	FALSE	mml-miR-887	642	Clustered	1	0	TRUE	0	mml-miR-887	0
1	0	1	0	2	1	1	0	FALSE	gmo-miR-11207-3p	642	Clustered	1	0	TRUE	0	gmo-miR-11207-3p	0
1	0	1	0	1	1	1	0	FALSE	hsa-miR-4642	642	Clustered	1	0	TRUE	0	hsa-miR-4642	0
1	0	1	0	1	1	1	0	FALSE	oha-miR-449a-5p	642	Clustered	1	0	TRUE	0	oha-miR-449a-5p	0
1	0	1	0	2	1	1	0	FALSE	gmo-miR-11206-5p	642	Clustered	1	0	TRUE	0	gmo-miR-11206-5p	0
1	0	1	0	1	1	1	0	FALSE	hsa-miR-4641	642	Clustered	1	0	TRUE	0	hsa-miR-4641	0
1	0	1	0	1	1	1	0	FALSE	eca-miR-3958	642	Clustered	1	0	TRUE	0	eca-miR-3958	0
1	0	1	0	1	1	1	0	FALSE	cja-miR-9954	642	Clustered	1	0	TRUE	0	cja-miR-9954	0
1	0	1	0	2	1	1	0	FALSE	gmo-miR-10544-5p	642	Clustered	1	0	TRUE	0	gmo-miR-10544-5p	0
1	0	1	0	1	1	1	0	FALSE	oha-miR-30d-3p	642	Clustered	1	0	TRUE	0	oha-miR-30d-3p	0
1	0	1	0	1	1	1	0	FALSE	ppy-miR-1469	642	Clustered	1	0	TRUE	0	ppy-miR-1469	0
1	0	1	0	1	1	1	0	FALSE	gma-miR5773	642	Clustered	1	0	TRUE	0	gma-miR5773	0
1	0	1	0	1	1	1	0	FALSE	ppy-miR-1292	642	Clustered	1	0	TRUE	0	ppy-miR-1292	0
1	0	1	0	1	1	1	0	FALSE	cja-miR-4683	642	Clustered	1	0	TRUE	0	cja-miR-4683	0
1	0	1	0	1	1	1	0	FALSE	gma-miR4398	642	Clustered	1	0	TRUE	0	gma-miR4398	0
1	0	1	0	2	1	1	0	FALSE	mml-miR-652	642	Clustered	1	0	TRUE	0	mml-miR-652	0
1	0	1	0	1	1	1	0	FALSE	cel-miR-79-5p	642	Clustered	1	0	TRUE	0	cel-miR-79-5p	0
1	0	1	0	1	1	1	0	FALSE	ptr-miR-595	642	Clustered	1	0	TRUE	0	ptr-miR-595	0
1	0	1	0	2	1	1	0	FALSE	hsa-miR-4445-5p	642	Clustered	1	0	TRUE	0	hsa-miR-4445-5p	0
1	0	1	0	1	1	1	0	FALSE	gma-miR4348d	642	Clustered	1	0	TRUE	0	gma-miR4348d	0
1	0	1	0	1	1	1	0	FALSE	ssa-miR-449a-5p	642	Clustered	1	0	TRUE	0	ssa-miR-449a-5p	0
1	0	1	0	3	1	1	0	FALSE	ppt-miR904b	642	Clustered	1	0	TRUE	0	ppt-miR904b	0
1	0	1	0	1	1	1	0	FALSE	mml-miR-595	642	Clustered	1	0	TRUE	0	mml-miR-595	0
1	0	1	0	3	1	1	0	FALSE	ppt-miR904a	642	Clustered	1	0	TRUE	0	ppt-miR904a	0
1	0	1	0	1	1	1	0	FALSE	mse-miR-34	642	Clustered	1	0	TRUE	0	mse-miR-34	0
1	0	1	0	1	1	1	0	FALSE	ppt-miR902j-5p	642	Clustered	1	0	TRUE	0	ppt-miR902j-5p	0
1	0	1	0	1	1	1	0	FALSE	mmu-miR-8109	642	Clustered	1	0	TRUE	0	mmu-miR-8109	0
1	0	1	0	1	1	1	0	FALSE	cel-miR-60-3p	642	Clustered	1	0	TRUE	0	cel-miR-60-3p	0
1	0	1	0	1	1	1	0	FALSE	cel-miR-58a-3p	642	Clustered	1	0	TRUE	0	cel-miR-58a-3p	0
1	0	1	0	1	1	1	0	FALSE	mmu-miR-7681-5p	642	Clustered	1	0	TRUE	0	mmu-miR-7681-5p	0
1	0	1	0	1	1	1	0	FALSE	sme-miR-36a-5p	642	Clustered	1	0	TRUE	0	sme-miR-36a-5p	0
1	0	1	0	3	1	1	0	FALSE	dqu-miR-92a-5p	642	Clustered	1	0	TRUE	0	dqu-miR-92a-5p	0
1	0	1	0	1	1	1	0	FALSE	hsa-miR-3915	642	Clustered	1	0	TRUE	0	hsa-miR-3915	0
1	0	1	0	1	1	1	0	FALSE	oha-miR-10a-3p	642	Clustered	1	0	TRUE	0	oha-miR-10a-3p	0
1	0	1	0	1	1	1	0	FALSE	sme-miR-31b-3p	642	Clustered	1	0	TRUE	0	sme-miR-31b-3p	0
1	0	1	0	1	1	1	0	FALSE	oha-miR-101a-5p	642	Clustered	1	0	TRUE	0	oha-miR-101a-5p	0
1	0	1	0	1	1	1	0	FALSE	sme-miR-31b-1-3p	642	Clustered	1	0	TRUE	0	sme-miR-31b-1-3p	0
1	0	1	0	1	1	1	0	FALSE	smo-miR1086	642	Clustered	1	0	TRUE	0	smo-miR1086	0
1	0	1	0	1	1	1	0	FALSE	hsa-miR-377-5p	642	Clustered	1	0	TRUE	0	hsa-miR-377-5p	0
1	0	1	0	2	1	1	0	FALSE	smo-miR1082b	642	Clustered	1	0	TRUE	0	smo-miR1082b	0
1	0	1	0	1	1	1	0	FALSE	ppt-miR319d-5p.2	642	Clustered	1	0	TRUE	0	ppt-miR319d-5p.2	0
1	0	1	0	1	1	1	0	FALSE	cel-miR-44-5p	642	Clustered	1	0	TRUE	0	cel-miR-44-5p	0
1	0	1	0	1	1	1	0	FALSE	hsa-miR-3689e	642	Clustered	1	0	TRUE	0	hsa-miR-3689e	0
1	0	1	0	1	1	1	0	FALSE	hsa-miR-3689b-5p	642	Clustered	1	0	TRUE	0	hsa-miR-3689b-5p	0
1	0	1	0	1	1	1	0	FALSE	ame-miR-9889-3p	642	Clustered	1	0	TRUE	0	ame-miR-9889-3p	0
1	0	1	0	1	1	1	0	FALSE	hsa-miR-3689a-5p	642	Clustered	1	0	TRUE	0	hsa-miR-3689a-5p	0
1	0	1	0	1	1	1	0	FALSE	sme-miR-2154-3p	642	Clustered	1	0	TRUE	0	sme-miR-2154-3p	0
1	0	1	0	1	1	1	0	FALSE	ptr-miR-1262	642	Clustered	1	0	TRUE	0	ptr-miR-1262	0
1	0	1	0	1	1	1	0	FALSE	oga-miR-1247	642	Clustered	1	0	TRUE	0	oga-miR-1247	0
1	0	1	0	1	1	1	0	FALSE	ame-miR-985-3p	642	Clustered	1	0	TRUE	0	ame-miR-985-3p	0
1	0	1	0	1	1	1	0	FALSE	cel-miR-34-5p	642	Clustered	1	0	TRUE	0	cel-miR-34-5p	0
1	0	1	0	1	1	1	0	FALSE	cas-miR5139	642	Clustered	1	0	TRUE	0	cas-miR5139	0
1	0	1	0	1	1	1	0	FALSE	ame-miR-927b-5p	642	Clustered	1	0	TRUE	0	ame-miR-927b-5p	0
1	0	1	0	1	1	1	0	FALSE	dme-miR-2497-3p	642	Clustered	1	0	TRUE	0	dme-miR-2497-3p	0
1	0	1	0	1	1	1	0	FALSE	dno-miR-545-5p	642	Clustered	1	0	TRUE	0	dno-miR-545-5p	0
1	0	1	0	1	1	1	0	FALSE	hsa-miR-3655	642	Clustered	1	0	TRUE	0	hsa-miR-3655	0
1	0	1	0	1	1	1	0	FALSE	ppt-miR1047-5p	642	Clustered	1	0	TRUE	0	ppt-miR1047-5p	0
1	0	1	0	1	1	1	0	FALSE	dme-miR-2492-3p	642	Clustered	1	0	TRUE	0	dme-miR-2492-3p	0
1	0	1	0	1	1	1	0	FALSE	dme-miR-2491-5p	642	Clustered	1	0	TRUE	0	dme-miR-2491-5p	0
1	0	1	0	2	1	1	0	FALSE	ocu-miR-652-3p	642	Clustered	1	0	TRUE	0	ocu-miR-652-3p	0
1	0	1	0	2	1	1	0	FALSE	sha-miR-363	642	Clustered	1	0	TRUE	0	sha-miR-363	0
1	0	1	0	1	1	1	0	FALSE	ame-miR-3780-5p	642	Clustered	1	0	TRUE	0	ame-miR-3780-5p	0
1	0	1	0	1	1	1	0	FALSE	mml-miR-377-5p	642	Clustered	1	0	TRUE	0	mml-miR-377-5p	0
1	0	1	0	1	1	1	0	FALSE	ocu-miR-590-5p	642	Clustered	1	0	TRUE	0	ocu-miR-590-5p	0
1	0	1	0	1	1	1	0	FALSE	pte-miR-34-5p	642	Clustered	1	0	TRUE	0	pte-miR-34-5p	0
1	0	1	0	4	1	1	0	FALSE	hsa-miR-323a-5p	642	Clustered	1	0	TRUE	0	hsa-miR-323a-5p	0
1	0	1	0	1	1	1	0	FALSE	bmo-miR-3217	642	Clustered	1	0	TRUE	0	bmo-miR-3217	0
1	0	1	0	1	1	1	0	FALSE	cel-miR-1019-5p	642	Clustered	1	0	TRUE	0	cel-miR-1019-5p	0
1	0	1	0	4	1	1	0	FALSE	mml-miR-323a-5p	642	Clustered	1	0	TRUE	0	mml-miR-323a-5p	0
1	0	1	0	1	1	1	0	FALSE	ppe-miR6272	642	Clustered	1	0	TRUE	0	ppe-miR6272	0
1	0	1	0	1	1	1	0	FALSE	sma-miR-8461-5p	642	Clustered	1	0	TRUE	0	sma-miR-8461-5p	0
1	0	1	0	1	1	1	0	FALSE	ccr-miR-430	642	Clustered	1	0	TRUE	0	ccr-miR-430	0
1	0	1	0	1	1	1	0	FALSE	ocu-miR-497-3p	642	Clustered	1	0	TRUE	0	ocu-miR-497-3p	0
1	0	1	0	1	1	1	0	FALSE	mmu-miR-6897-5p	642	Clustered	1	0	TRUE	0	mmu-miR-6897-5p	0
1	0	1	0	2	1	1	0	FALSE	ame-miR-34-5p	642	Clustered	1	0	TRUE	0	ame-miR-34-5p	0
1	0	1	0	1	1	1	0	FALSE	ptc-miR6450a	642	Clustered	1	0	TRUE	0	ptc-miR6450a	0
1	0	1	0	4	1	1	0	FALSE	gga-miR-7467-5p	642	Clustered	1	0	TRUE	0	gga-miR-7467-5p	0
1	0	1	0	3	1	1	0	FALSE	ptc-miR6423	642	Clustered	1	0	TRUE	0	ptc-miR6423	0
1	0	1	0	1	1	1	0	FALSE	ocu-miR-449b-5p	642	Clustered	1	0	TRUE	0	ocu-miR-449b-5p	0
1	0	1	0	1	1	1	0	FALSE	gga-miR-7458-5p	642	Clustered	1	0	TRUE	0	gga-miR-7458-5p	0
1	0	1	0	2	1	1	0	FALSE	mmu-miR-6241	642	Clustered	1	0	TRUE	0	mmu-miR-6241	0
1	0	1	0	1	1	1	0	FALSE	hsa-miR-3116	642	Clustered	1	0	TRUE	0	hsa-miR-3116	0
1	0	1	0	1	1	1	0	FALSE	csi-miR167b-3p	642	Clustered	1	0	TRUE	0	csi-miR167b-3p	0
1	0	1	0	1	1	1	0	FALSE	ptc-miR167h-3p	642	Clustered	1	0	TRUE	0	ptc-miR167h-3p	0
1	0	1	0	1	1	1	0	FALSE	ocu-miR-377-5p	642	Clustered	1	0	TRUE	0	ocu-miR-377-5p	0
1	0	1	0	1	1	1	0	FALSE	aof-miR5139a	642	Clustered	1	0	TRUE	0	aof-miR5139a	0
1	0	1	0	1	1	1	0	FALSE	ptc-miR167g-3p	642	Clustered	1	0	TRUE	0	ptc-miR167g-3p	0
1	0	1	0	1	1	1	0	FALSE	ptc-miR167f-3p	642	Clustered	1	0	TRUE	0	ptc-miR167f-3p	0
1	0	1	0	2	1	1	0	FALSE	rlcv-miR-rL1-30-3p	642	Clustered	1	0	TRUE	0	rlcv-miR-rL1-30-3p	0
1	0	1	0	1	1	1	0	FALSE	gga-miR-6594-5p	642	Clustered	1	0	TRUE	0	gga-miR-6594-5p	0
1	0	1	0	1	1	1	0	FALSE	der-miR-311c-5p	642	Clustered	1	0	TRUE	0	der-miR-311c-5p	0
1	0	1	0	1	1	1	0	FALSE	der-miR-311a-5p	642	Clustered	1	0	TRUE	0	der-miR-311a-5p	0
1	0	1	0	4	1	1	0	FALSE	ocu-miR-323a-5p	642	Clustered	1	0	TRUE	0	ocu-miR-323a-5p	0
1	0	1	0	1	1	1	0	FALSE	ppc-miR-8356a-3p	642	Clustered	1	0	TRUE	0	ppc-miR-8356a-3p	0
1	0	1	0	1	1	1	0	FALSE	mml-miR-1247-3p	642	Clustered	1	0	TRUE	0	mml-miR-1247-3p	0
1	0	1	0	1	1	1	0	FALSE	fhe-let-7	642	Clustered	1	0	TRUE	0	fhe-let-7	0
1	0	1	0	1	1	1	0	FALSE	mmu-miR-3154	642	Clustered	1	0	TRUE	0	mmu-miR-3154	0
1	0	1	0	1	1	1	0	FALSE	cbr-miR-60	642	Clustered	1	0	TRUE	0	cbr-miR-60	0
1	0	1	0	1	1	1	0	FALSE	cbr-miR-58a	642	Clustered	1	0	TRUE	0	cbr-miR-58a	0
1	0	1	0	1	1	1	0	FALSE	mmu-miR-3080-5p	642	Clustered	1	0	TRUE	0	mmu-miR-3080-5p	0
1	0	1	0	1	1	1	0	FALSE	mle-miR-92c-5p	642	Clustered	1	0	TRUE	0	mle-miR-92c-5p	0
1	0	1	0	1	1	1	0	FALSE	ppc-miR-8302-5p	642	Clustered	1	0	TRUE	0	ppc-miR-8302-5p	0
1	0	1	0	2	1	1	0	FALSE	sly-miR397-5p	642	Clustered	1	0	TRUE	0	sly-miR397-5p	0
1	0	1	0	1	1	1	0	FALSE	cbr-miR-34	642	Clustered	1	0	TRUE	0	cbr-miR-34	0
1	0	1	0	1	1	1	0	FALSE	ppc-miR-8301-5p	642	Clustered	1	0	TRUE	0	ppc-miR-8301-5p	0
1	0	1	0	1	1	1	0	FALSE	prd-miR-7579-3p	642	Clustered	1	0	TRUE	0	prd-miR-7579-3p	0
1	0	1	0	1	1	1	0	FALSE	aly-miR3435-3p	642	Clustered	1	0	TRUE	0	aly-miR3435-3p	0
1	0	1	0	1	1	1	0	FALSE	esi-miR8618a	642	Clustered	1	0	TRUE	0	esi-miR8618a	0
1	0	1	0	1	1	1	0	FALSE	hsa-miR-1469	642	Clustered	1	0	TRUE	0	hsa-miR-1469	0
1	0	1	0	2	1	1	0	FALSE	ocu-miR-12093-3p	642	Clustered	1	0	TRUE	0	ocu-miR-12093-3p	0
1	0	1	0	1	1	1	0	FALSE	ppc-miR-8270-5p	642	Clustered	1	0	TRUE	0	ppc-miR-8270-5p	0
1	0	1	0	1	1	1	0	FALSE	aly-miR172f-5p	642	Clustered	1	0	TRUE	0	aly-miR172f-5p	0
1	0	1	0	1	1	1	0	FALSE	prd-miR-34-5p	642	Clustered	1	0	TRUE	0	prd-miR-34-5p	0
1	0	1	0	1	1	1	0	FALSE	aly-miR172c-5p	642	Clustered	1	0	TRUE	0	aly-miR172c-5p	0
1	0	1	0	1	1	1	0	FALSE	ppc-miR-8252a-5p	642	Clustered	1	0	TRUE	0	ppc-miR-8252a-5p	0
1	0	1	0	1	1	1	0	FALSE	cte-miR-36	642	Clustered	1	0	TRUE	0	cte-miR-36	0
1	0	1	0	1	1	1	0	FALSE	ppc-miR-8299-5p	642	Clustered	1	0	TRUE	0	ppc-miR-8299-5p	0
1	0	1	0	1	1	1	0	FALSE	cfa-miR-8878	642	Clustered	1	0	TRUE	0	cfa-miR-8878	0
1	0	1	0	1	1	1	0	FALSE	oar-miR-544-5p	642	Clustered	1	0	TRUE	0	oar-miR-544-5p	0
1	0	1	0	1	1	1	0	FALSE	cbn-miR-7619	642	Clustered	1	0	TRUE	0	cbn-miR-7619	0
1	0	1	0	1	1	1	0	FALSE	prd-miR-7927c-3p	642	Clustered	1	0	TRUE	0	prd-miR-7927c-3p	0
1	0	1	0	2	1	1	0	FALSE	ppy-miR-638	642	Clustered	1	0	TRUE	0	ppy-miR-638	0
1	0	1	0	1	1	1	0	FALSE	cbn-miR-60	642	Clustered	1	0	TRUE	0	cbn-miR-60	0
1	0	1	0	1	1	1	0	FALSE	sko-miR-4842	642	Clustered	1	0	TRUE	0	sko-miR-4842	0
1	0	1	0	2	1	1	0	FALSE	prd-miR-7877-5p	642	Clustered	1	0	TRUE	0	prd-miR-7877-5p	0
1	0	1	0	1	1	1	0	FALSE	cbn-miR-58a	642	Clustered	1	0	TRUE	0	cbn-miR-58a	0
1	0	1	0	1	1	1	0	FALSE	hsa-miR-1247-3p	642	Clustered	1	0	TRUE	0	hsa-miR-1247-3p	0
1	0	1	0	1	1	1	0	FALSE	ppc-miR-8216-5p	642	Clustered	1	0	TRUE	0	ppc-miR-8216-5p	0
1	0	1	0	1	1	1	0	FALSE	sko-miR-4835-5p	642	Clustered	1	0	TRUE	0	sko-miR-4835-5p	0
1	0	1	0	2	1	1	0	FALSE	sko-miR-4831	642	Clustered	1	0	TRUE	0	sko-miR-4831	0
1	0	1	0	1	1	1	0	FALSE	oni-miR-10790	642	Clustered	1	0	TRUE	0	oni-miR-10790	0
1	0	1	0	1	1	1	0	FALSE	cte-miR-210b	642	Clustered	1	0	TRUE	0	cte-miR-210b	0
1	0	1	0	1	1	1	0	FALSE	egr-miR-10270-5p	642	Clustered	1	0	TRUE	0	egr-miR-10270-5p	0
1	0	1	0	1	1	1	0	FALSE	aga-miR-87	642	Clustered	1	0	TRUE	0	aga-miR-87	0
1	0	1	0	1	1	1	0	FALSE	egr-miR-10256-3p	642	Clustered	1	0	TRUE	0	egr-miR-10256-3p	0
1	0	1	0	4	1	1	0	FALSE	oar-miR-323a-5p	642	Clustered	1	0	TRUE	0	oar-miR-323a-5p	0
1	0	1	0	1	1	1	0	FALSE	ppc-miR-2262	642	Clustered	1	0	TRUE	0	ppc-miR-2262	0
1	0	1	0	1	1	1	0	FALSE	sko-miR-2006-3p	642	Clustered	1	0	TRUE	0	sko-miR-2006-3p	0
1	0	1	0	1	1	1	0	FALSE	gga-miR-1564-5p	642	Clustered	1	0	TRUE	0	gga-miR-1564-5p	0
1	0	1	0	1	1	1	0	FALSE	cas-miR172c	642	Clustered	1	0	TRUE	0	cas-miR172c	0
1	0	1	0	1	1	1	0	FALSE	cfa-miR-8835	642	Clustered	1	0	TRUE	0	cfa-miR-8835	0
1	0	1	0	1	1	1	0	FALSE	ppy-miR-1262	642	Clustered	1	0	TRUE	0	ppy-miR-1262	0
1	0	1	0	1	1	1	0	FALSE	ppa-miR-887	642	Clustered	1	0	TRUE	0	ppa-miR-887	0
1	0	1	0	1	1	1	0	FALSE	csi-miR403a-5p	642	Clustered	1	0	TRUE	0	csi-miR403a-5p	0
1	0	1	0	1	1	1	0	FALSE	cfa-miR-3958	642	Clustered	1	0	TRUE	0	cfa-miR-3958	0
1	0	1	0	2	1	1	0	FALSE	oan-miR-7420-5p	642	Clustered	1	0	TRUE	0	oan-miR-7420-5p	0
1	0	1	0	3	1	1	0	FALSE	ppe-miR6280	642	Clustered	1	0	TRUE	0	ppe-miR6280	0
1	0	1	0	2	1	1	0	FALSE	csi-miR3950	642	Clustered	1	0	TRUE	0	csi-miR3950	0
1	0	1	0	1	1	1	0	FALSE	cel-miR-45-5p	642	Clustered	1	0	TRUE	0	cel-miR-45-5p	0
1	0	1	0	2	1	1	0	FALSE	mml-miR-557	642	Clustered	1	0	TRUE	0	mml-miR-557	0
1	0	1	0	2	1	1	0	FALSE	bta-miR-652	642	Clustered	1	0	TRUE	0	bta-miR-652	0
1	0	1	0	1	1	1	0	FALSE	hpo-miR-55-5p	642	Clustered	1	0	TRUE	0	hpo-miR-55-5p	0
1	0	1	0	1	1	1	0	FALSE	mml-miR-543-5p	642	Clustered	1	0	TRUE	0	mml-miR-543-5p	0
1	0	1	0	1	1	1	0	FALSE	oan-miR-449b-5p	642	Clustered	1	0	TRUE	0	oan-miR-449b-5p	0
1	0	1	0	1	1	1	0	FALSE	gga-miR-12275-5p	642	Clustered	1	0	TRUE	0	gga-miR-12275-5p	0
1	0	1	0	2	1	1	0	FALSE	gga-miR-12255-5p	642	Clustered	1	0	TRUE	0	gga-miR-12255-5p	0
1	0	1	0	1	1	1	0	FALSE	gga-miR-12255-3p	642	Clustered	1	0	TRUE	0	gga-miR-12255-3p	0
1	0	1	0	2	1	1	0	FALSE	ppt-miR1070	642	Clustered	1	0	TRUE	0	ppt-miR1070	0
1	0	1	0	1	1	1	0	FALSE	hpo-miR-10145-3p	642	Clustered	1	0	TRUE	0	hpo-miR-10145-3p	0
1	0	1	0	1	1	1	0	FALSE	hpo-miR-10119-3p	642	Clustered	1	0	TRUE	0	hpo-miR-10119-3p	0
1	0	1	0	2	1	1	0	FALSE	gga-miR-1560-5p	642	Clustered	1	0	TRUE	0	gga-miR-1560-5p	0
1	0	1	0	1	1	1	0	FALSE	ppt-miR1038-3p	642	Clustered	1	0	TRUE	0	ppt-miR1038-3p	0
1	0	1	0	1	1	1	0	FALSE	sfr-miR-10499b-2-5p	642	Clustered	1	0	TRUE	0	sfr-miR-10499b-2-5p	0
1	0	1	0	1	1	1	0	FALSE	pny-miR-190b	642	Clustered	1	0	TRUE	0	pny-miR-190b	0
1	0	1	0	1	1	1	0	FALSE	aca-miR-363-5p	642	Clustered	1	0	TRUE	0	aca-miR-363-5p	0
1	0	1	0	1	1	1	0	FALSE	hpo-miR-10107-5p	642	Clustered	1	0	TRUE	0	hpo-miR-10107-5p	0
1	0	1	0	1	1	1	0	FALSE	aca-miR-34c-3p	642	Clustered	1	0	TRUE	0	aca-miR-34c-3p	0
1	0	1	0	1	1	1	0	FALSE	fve-miR162-5p	642	Clustered	1	0	TRUE	0	fve-miR162-5p	0
1	0	1	0	1	1	1	0	FALSE	ppe-miR6267c-5p	642	Clustered	1	0	TRUE	0	ppe-miR6267c-5p	0
1	0	1	0	1	1	1	0	FALSE	mdo-miR-7386l-3p	642	Clustered	1	0	TRUE	0	mdo-miR-7386l-3p	0
1	0	1	0	1	1	1	0	FALSE	crm-miR-60-3p	642	Clustered	1	0	TRUE	0	crm-miR-60-3p	0
1	0	1	0	1	1	1	0	FALSE	sfr-miR-10479-3p	642	Clustered	1	0	TRUE	0	sfr-miR-10479-3p	0
1	0	1	0	1	1	1	0	FALSE	crm-miR-58b-3p	642	Clustered	1	0	TRUE	0	crm-miR-58b-3p	0
1	0	1	0	1	1	1	0	FALSE	mdo-miR-7380-5p	642	Clustered	1	0	TRUE	0	mdo-miR-7380-5p	0
1	0	1	0	1	1	1	0	FALSE	hpo-miR-10093-3p	642	Clustered	1	0	TRUE	0	hpo-miR-10093-3p	0
1	0	1	0	1	1	1	0	FALSE	efu-miR-9200a	642	Clustered	1	0	TRUE	0	efu-miR-9200a	0
1	0	1	0	3	1	1	0	FALSE	eca-miR-1905b	642	Clustered	1	0	TRUE	0	eca-miR-1905b	0
1	0	1	0	1	1	1	0	FALSE	crm-miR-34	642	Clustered	1	0	TRUE	0	crm-miR-34	0
1	0	1	0	1	1	1	0	FALSE	mle-miR-34-5p	642	Clustered	1	0	TRUE	0	mle-miR-34-5p	0
1	0	1	0	1	1	1	0	FALSE	oan-miR-1421p-3p	642	Clustered	1	0	TRUE	0	oan-miR-1421p-3p	0
1	0	1	0	1	1	1	0	FALSE	bta-miR-12004	642	Clustered	1	0	TRUE	0	bta-miR-12004	0
1	0	1	0	1	1	1	0	FALSE	oan-miR-1421f-3p	642	Clustered	1	0	TRUE	0	oan-miR-1421f-3p	0
1	0	1	0	1	1	1	0	FALSE	crm-miR-1824	642	Clustered	1	0	TRUE	0	crm-miR-1824	0
1	0	1	0	1	1	1	0	FALSE	eun-miR162-5p	642	Clustered	1	0	TRUE	0	eun-miR162-5p	0
1	0	1	0	1	1	1	0	FALSE	cpo-miR-495-5p	642	Clustered	1	0	TRUE	0	cpo-miR-495-5p	0
1	0	1	0	3	1	1	0	FALSE	cja-miR-9955	642	Clustered	1	0	TRUE	0	cja-miR-9955	0
1	0	1	0	1	1	1	0	FALSE	eun-miR10213-5p	642	Clustered	1	0	TRUE	0	eun-miR10213-5p	0
1	0	1	0	1	1	1	0	FALSE	mdo-miR-7357-5p	642	Clustered	1	0	TRUE	0	mdo-miR-7357-5p	0
1	0	1	0	2	1	1	0	FALSE	esi-miR3469-3p	642	Clustered	1	0	TRUE	0	esi-miR3469-3p	0
1	0	1	0	1	1	1	0	FALSE	mle-miR-1990-5p	642	Clustered	1	0	TRUE	0	mle-miR-1990-5p	0
1	0	1	0	2	1	1	0	FALSE	bta-miR-3613a	642	Clustered	1	0	TRUE	0	bta-miR-3613a	0
1	0	1	0	2	1	1	0	FALSE	mle-miR-12096b-5p	642	Clustered	1	0	TRUE	0	mle-miR-12096b-5p	0
1	0	1	0	1	1	1	0	FALSE	cre-miR1163.1	642	Clustered	1	0	TRUE	0	cre-miR1163.1	0
1	0	1	0	1	1	1	0	FALSE	zma-miR162-5p	642	Clustered	1	0	TRUE	0	zma-miR162-5p	0
1	0	1	0	2	1	1	0	FALSE	ppc-miR-8256-3p	642	Clustered	1	0	TRUE	0	ppc-miR-8256-3p	0
1	0	1	0	1	1	1	0	FALSE	pma-miR-4557	642	Clustered	1	0	TRUE	0	pma-miR-4557	0
1	0	1	0	2	1	1	0	FALSE	zma-miR11970-3p	642	Clustered	1	0	TRUE	0	zma-miR11970-3p	0
1	0	1	0	1	1	1	0	FALSE	xtr-miR-9407	642	Clustered	1	0	TRUE	0	xtr-miR-9407	0
1	0	1	0	1	1	1	0	FALSE	aca-miR-457-5p	642	Clustered	1	0	TRUE	0	aca-miR-457-5p	0
1	0	1	0	1	1	1	0	FALSE	aca-miR-101-1-5p	642	Clustered	1	0	TRUE	0	aca-miR-101-1-5p	0
1	0	1	0	1	1	1	0	FALSE	bmo-miR-3254	642	Clustered	1	0	TRUE	0	bmo-miR-3254	0
1	0	1	0	1	1	1	0	FALSE	mes-miR397	642	Clustered	1	0	TRUE	0	mes-miR397	0
1	0	1	0	1	1	1	0	FALSE	eel-miR-7132-5p	642	Clustered	1	0	TRUE	0	eel-miR-7132-5p	0
1	0	1	0	1	1	1	0	FALSE	xtr-miR-31b	642	Clustered	1	0	TRUE	0	xtr-miR-31b	0
1	0	1	0	1	1	1	0	FALSE	mdo-miR-7272-5p	642	Clustered	1	0	TRUE	0	mdo-miR-7272-5p	0
1	0	1	0	1	1	1	0	FALSE	eel-miR-11064-3p	642	Clustered	1	0	TRUE	0	eel-miR-11064-3p	0
1	0	1	0	1	1	1	0	FALSE	abu-miR-7133-3p	642	Clustered	1	0	TRUE	0	abu-miR-7133-3p	0
1	0	1	0	1	1	1	0	FALSE	bmo-miR-2757-3p	642	Clustered	1	0	TRUE	0	bmo-miR-2757-3p	0
1	0	1	0	1	1	1	0	FALSE	ppa-miR-549	642	Clustered	1	0	TRUE	0	ppa-miR-549	0
1	0	1	0	1	1	1	0	FALSE	mdo-miR-497-3p	642	Clustered	1	0	TRUE	0	mdo-miR-497-3p	0
1	0	1	0	1	1	1	0	FALSE	abu-miR-190b	642	Clustered	1	0	TRUE	0	abu-miR-190b	0
1	0	1	0	1	1	1	0	FALSE	mdo-miR-451	642	Clustered	1	0	TRUE	0	mdo-miR-451	0
1	0	1	0	1	1	1	0	FALSE	mdo-miR-7386e-3p	642	Clustered	1	0	TRUE	0	mdo-miR-7386e-3p	0
1	0	1	0	2	1	1	0	FALSE	bfl-miR-4867	642	Clustered	1	0	TRUE	0	bfl-miR-4867	0
1	0	1	0	1	1	1	0	FALSE	pab-miR167a	642	Clustered	1	0	TRUE	0	pab-miR167a	0
1	0	1	0	3	1	1	0	FALSE	cpo-miR-652-3p	642	Clustered	1	0	TRUE	0	cpo-miR-652-3p	0
1	0	1	0	1	1	1	0	FALSE	efu-miR-9271	642	Clustered	1	0	TRUE	0	efu-miR-9271	0
1	0	1	0	1	1	1	0	FALSE	pha-miR-887	642	Clustered	1	0	TRUE	0	pha-miR-887	0
1	0	1	0	3	1	1	0	FALSE	bfl-miR-1-5p	642	Clustered	1	0	TRUE	0	bfl-miR-1-5p	0
1	0	1	0	1	1	1	0	FALSE	pab-miR11521	642	Clustered	1	0	TRUE	0	pab-miR11521	0
1	0	1	0	1	1	1	0	FALSE	xla-miR-375-5p	642	Clustered	1	0	TRUE	0	xla-miR-375-5p	0
1	0	1	0	1	1	1	0	FALSE	pny-miR-7147	642	Clustered	1	0	TRUE	0	pny-miR-7147	0
1	0	1	0	2	1	1	0	FALSE	cpo-miR-543-5p	642	Clustered	1	0	TRUE	0	cpo-miR-543-5p	0
1	0	1	0	2	1	1	0	FALSE	bdi-miR7733-3p	642	Clustered	1	0	TRUE	0	bdi-miR7733-3p	0
1	0	1	0	1	1	1	0	FALSE	pny-miR-430b	642	Clustered	1	0	TRUE	0	pny-miR-430b	0
1	0	1	0	1	1	1	0	FALSE	xla-miR-202-3p	642	Clustered	1	0	TRUE	0	xla-miR-202-3p	0
1	0	1	0	1	1	1	0	FALSE	mdo-miR-7343-3p	642	Clustered	1	0	TRUE	0	mdo-miR-7343-3p	0
1	0	1	0	1	1	1	0	FALSE	pny-miR-430a	642	Clustered	1	0	TRUE	0	pny-miR-430a	0
1	0	1	0	1	1	1	0	FALSE	cpo-miR-497-3p	642	Clustered	1	0	TRUE	0	cpo-miR-497-3p	0
1	0	1	0	2	1	1	0	FALSE	bbe-miR-4867-3p	642	Clustered	1	0	TRUE	0	bbe-miR-4867-3p	0
1	0	1	0	1	1	1	0	FALSE	nta-miR6156	642	Clustered	1	0	TRUE	0	nta-miR6156	0
1	0	1	0	1	1	1	0	FALSE	rno-miR-871-5p	642	Clustered	1	0	TRUE	0	rno-miR-871-5p	0
1	0	1	0	1	1	1	0	FALSE	bta-miR-2888	642	Clustered	1	0	TRUE	0	bta-miR-2888	0
1	0	1	0	2	1	1	0	FALSE	hhv6b-miR-Ro6-2-5p	642	Clustered	1	0	TRUE	0	hhv6b-miR-Ro6-2-5p	0
1	0	1	0	3	1	1	0	FALSE	bbe-miR-1-3p	642	Clustered	1	0	TRUE	0	bbe-miR-1-3p	0
1	0	1	0	1	1	1	0	FALSE	bta-miR-2285ai-5p	642	Clustered	1	0	TRUE	0	bta-miR-2285ai-5p	0
1	0	1	0	1	1	1	0	FALSE	nta-miR6149b	642	Clustered	1	0	TRUE	0	nta-miR6149b	0
1	0	1	0	2	1	1	0	FALSE	pny-miR-10544	642	Clustered	1	0	TRUE	0	pny-miR-10544	0
1	0	1	0	1	1	1	0	FALSE	hhi-miR-430a	642	Clustered	1	0	TRUE	0	hhi-miR-430a	0
1	0	1	0	1	1	1	0	FALSE	nta-miR6149a	642	Clustered	1	0	TRUE	0	nta-miR6149a	0
1	0	1	0	2	1	1	0	FALSE	atr-miR397a	642	Clustered	1	0	TRUE	0	atr-miR397a	0
1	0	1	0	2	1	1	0	FALSE	mdo-miR-7301-3p	642	Clustered	1	0	TRUE	0	mdo-miR-7301-3p	0
1	0	1	0	1	1	1	0	FALSE	hco-miR-5986	642	Clustered	1	0	TRUE	0	hco-miR-5986	0
0	0	0	0	670	0	642	642	FALSE	kdpD	1	Clustered	0	0	TRUE	0	kdpD	0
1	0	1	0	1	1	1	0	FALSE	bmo-miR-3339	642	Clustered	1	0	TRUE	0	bmo-miR-3339	0
1	0	1	0	1	1	1	0	FALSE	bta-miR-2284l	642	Clustered	1	0	TRUE	0	bta-miR-2284l	0
1	0	1	0	2	1	1	0	FALSE	nta-miR397	642	Clustered	1	0	TRUE	0	nta-miR397	0
1	0	1	0	1	1	1	0	FALSE	ath-miR169g-3p	642	Clustered	1	0	TRUE	0	ath-miR169g-3p	0
1	0	1	0	1	1	1	0	FALSE	pmi-miR-34-5p	642	Clustered	1	0	TRUE	0	pmi-miR-34-5p	0
1	0	1	0	1	1	1	0	FALSE	bta-miR-2284k	642	Clustered	1	0	TRUE	0	bta-miR-2284k	0
1	0	1	0	1	1	1	0	FALSE	cpo-miR-377-5p	642	Clustered	1	0	TRUE	0	cpo-miR-377-5p	0
1	0	1	0	3	1	1	0	FALSE	asu-miR-5353-3p	642	Clustered	1	0	TRUE	0	asu-miR-5353-3p	0
1	0	1	0	1	1	1	0	FALSE	aae-miR-263b-3p	642	Clustered	1	0	TRUE	0	aae-miR-263b-3p	0
1	0	1	0	2	1	1	0	FALSE	rno-miR-652-3p	642	Clustered	1	0	TRUE	0	rno-miR-652-3p	0
1	0	1	0	1	1	1	0	FALSE	osa-miR1854-3p	642	Clustered	1	0	TRUE	0	osa-miR1854-3p	0
1	0	1	0	4	1	1	0	FALSE	cpo-miR-323a-5p	642	Clustered	1	0	TRUE	0	cpo-miR-323a-5p	0
1	0	1	0	1	1	1	0	FALSE	xla-let-7f-3p	642	Clustered	1	0	TRUE	0	xla-let-7f-3p	0
1	0	1	0	1	1	1	0	FALSE	eca-miR-9131	642	Clustered	1	0	TRUE	0	eca-miR-9131	0
1	0	1	0	1	1	1	0	FALSE	ata-miR156b-3p	642	Clustered	1	0	TRUE	0	ata-miR156b-3p	0
1	0	1	0	1	1	1	0	FALSE	pma-miR-4604	642	Clustered	1	0	TRUE	0	pma-miR-4604	0
1	0	1	0	1	1	1	0	FALSE	nle-miR-887	642	Clustered	1	0	TRUE	0	nle-miR-887	0
1	0	1	0	1	1	1	0	FALSE	asu-miR-44b-5p	642	Clustered	1	0	TRUE	0	asu-miR-44b-5p	0
1	0	1	0	3	1	1	0	FALSE	pbv-miR-34b-3p	642	Clustered	1	0	TRUE	0	pbv-miR-34b-3p	0
1	0	1	0	2	1	1	0	FALSE	bta-miR-11975	642	Clustered	1	0	TRUE	0	bta-miR-11975	0
1	0	1	0	3	1	1	0	FALSE	zma-miR397b-5p	642	Clustered	1	0	TRUE	0	zma-miR397b-5p	0
1	0	1	0	3	1	1	0	FALSE	zma-miR397a-5p	642	Clustered	1	0	TRUE	0	zma-miR397a-5p	0
1	0	1	0	2	1	1	0	FALSE	oni-miR-10782	642	Clustered	1	0	TRUE	0	oni-miR-10782	0
1	0	1	0	1	1	1	0	FALSE	aof-miR5139b	642	Clustered	1	0	TRUE	0	aof-miR5139b	0
1	0	1	0	1	1	1	0	FALSE	eca-miR-8908h	642	Clustered	1	0	TRUE	0	eca-miR-8908h	0
1	0	1	0	2	1	1	0	FALSE	eca-miR-652	642	Clustered	1	0	TRUE	0	eca-miR-652	0
1	0	1	0	1	1	1	0	FALSE	hcmv-miR-UL70-5p	642	Clustered	1	0	TRUE	0	hcmv-miR-UL70-5p	0
1	0	1	0	3	1	1	0	FALSE	oha-miR-34c-3p	642	Clustered	1	0	TRUE	0	oha-miR-34c-3p	0
1	0	1	0	1	1	1	0	FALSE	bta-miR-1225-3p	642	Clustered	1	0	TRUE	0	bta-miR-1225-3p	0
1	0	1	0	1	1	1	0	FALSE	hbv-miR-B2RC	642	Clustered	1	0	TRUE	0	hbv-miR-B2RC	0
1	0	1	0	1	1	1	0	FALSE	nbr-miR-7133-3p	642	Clustered	1	0	TRUE	0	nbr-miR-7133-3p	0
1	0	1	0	1	1	1	0	FALSE	xtr-miR-449a-5p	642	Clustered	1	0	TRUE	0	xtr-miR-449a-5p	0
1	0	1	0	1	1	1	0	FALSE	bra-miR162-5p	642	Clustered	1	0	TRUE	0	bra-miR162-5p	0
1	0	1	0	1	1	1	0	FALSE	nbr-miR-190b	642	Clustered	1	0	TRUE	0	nbr-miR-190b	0
1	0	1	0	1	1	1	0	FALSE	pbv-miR-10a-3p	642	Clustered	1	0	TRUE	0	pbv-miR-10a-3p	0
1	0	1	0	1	1	1	0	FALSE	ame-miR-3715-5p	642	Clustered	1	0	TRUE	0	ame-miR-3715-5p	0
1	0	1	0	1	1	1	0	FALSE	pbv-miR-101-5p	642	Clustered	1	0	TRUE	0	pbv-miR-101-5p	0
1	0	1	0	1	1	1	0	FALSE	bta-miR-11986b	642	Clustered	1	0	TRUE	0	bta-miR-11986b	0
1	0	1	0	1	1	1	0	FALSE	rno-miR-377-5p	642	Clustered	1	0	TRUE	0	rno-miR-377-5p	0
1	0	1	0	1	1	1	0	FALSE	cpi-miR-9595-5p	642	Clustered	1	0	TRUE	0	cpi-miR-9595-5p	0
1	0	1	0	2	1	1	0	FALSE	mdm-miR397b	642	Clustered	1	0	TRUE	0	mdm-miR397b	0
1	0	1	0	1	1	1	0	FALSE	eca-miR-451	642	Clustered	1	0	TRUE	0	eca-miR-451	0
1	0	1	0	2	1	1	0	FALSE	mdm-miR397a	642	Clustered	1	0	TRUE	0	mdm-miR397a	0
1	0	1	0	3	1	1	0	FALSE	mdo-miR-12297g-5p	642	Clustered	1	0	TRUE	0	mdo-miR-12297g-5p	0
1	0	1	0	3	1	1	0	FALSE	mdo-miR-12297d-5p	642	Clustered	1	0	TRUE	0	mdo-miR-12297d-5p	0
1	0	1	0	1	1	1	0	FALSE	rno-miR-3568	642	Clustered	1	0	TRUE	0	rno-miR-3568	0
1	0	1	0	1	1	1	0	FALSE	xla-miR-449-5p	642	Clustered	1	0	TRUE	0	xla-miR-449-5p	0
1	0	1	0	1	1	1	0	FALSE	gsa-miR-184c-5p	642	Clustered	1	0	TRUE	0	gsa-miR-184c-5p	0
1	0	1	0	2	1	1	0	FALSE	pal-miR-652-3p	642	Clustered	1	0	TRUE	0	pal-miR-652-3p	0
1	0	1	0	1	1	1	0	FALSE	pca-miR-34-5p	642	Clustered	1	0	TRUE	0	pca-miR-34-5p	0
1	0	1	0	1	1	1	0	FALSE	pal-miR-544-5p	642	Clustered	1	0	TRUE	0	pal-miR-544-5p	0
1	0	1	0	1	1	1	0	FALSE	pca-miR-277-5p	642	Clustered	1	0	TRUE	0	pca-miR-277-5p	0
1	0	1	0	1	1	1	0	FALSE	xla-miR-22-5p	642	Clustered	1	0	TRUE	0	xla-miR-22-5p	0
1	0	1	0	1	1	1	0	FALSE	bmo-miR-34-5p	642	Clustered	1	0	TRUE	0	bmo-miR-34-5p	0
1	0	1	0	1	1	1	0	FALSE	cpi-miR-363-5p	642	Clustered	1	0	TRUE	0	cpi-miR-363-5p	0
1	0	1	0	4	1	1	0	FALSE	eca-miR-323-5p	642	Clustered	1	0	TRUE	0	eca-miR-323-5p	0
1	0	1	0	1	1	1	0	FALSE	pal-miR-503-5p	642	Clustered	1	0	TRUE	0	pal-miR-503-5p	0
1	0	1	0	1	1	1	0	FALSE	dya-miR-34	642	Clustered	1	0	TRUE	0	dya-miR-34	0
1	0	1	0	2	1	1	0	FALSE	pbv-miR-29a-5p	642	Clustered	1	0	TRUE	0	pbv-miR-29a-5p	0
1	0	1	0	1	1	1	0	FALSE	mze-miR-190b	642	Clustered	1	0	TRUE	0	mze-miR-190b	0
1	0	1	0	4	1	1	0	FALSE	rno-miR-323-5p	642	Clustered	1	0	TRUE	0	rno-miR-323-5p	0
1	0	1	0	1	1	1	0	FALSE	bmo-miR-3288	642	Clustered	1	0	TRUE	0	bmo-miR-3288	0
1	0	1	0	2	1	1	0	FALSE	eca-miR-1905c	642	Clustered	1	0	TRUE	0	eca-miR-1905c	0
1	0	1	0	1	1	1	0	FALSE	dwi-miR-34	642	Clustered	1	0	TRUE	0	dwi-miR-34	0
1	0	1	0	1	1	1	0	FALSE	dvi-miR-998-5p	642	Clustered	1	0	TRUE	0	dvi-miR-998-5p	0
1	0	1	0	1	1	1	0	FALSE	tgu-miR-363-5p	642	Clustered	1	0	TRUE	0	tgu-miR-363-5p	0
1	0	1	0	1	1	1	0	FALSE	vca-miR167a-3p	642	Clustered	1	0	TRUE	0	vca-miR167a-3p	0
1	0	1	0	1	1	1	0	FALSE	tgu-miR-2983	642	Clustered	1	0	TRUE	0	tgu-miR-2983	0
1	0	1	0	1	1	1	0	FALSE	bmo-miR-277-5p	642	Clustered	1	0	TRUE	0	bmo-miR-277-5p	0
1	0	1	0	1	1	1	0	FALSE	dvi-miR-87-5p	642	Clustered	1	0	TRUE	0	dvi-miR-87-5p	0
1	0	1	0	4	1	1	0	FALSE	pal-miR-323-5p	642	Clustered	1	0	TRUE	0	pal-miR-323-5p	0
1	0	1	0	1	1	1	0	FALSE	nlo-miR-34	642	Clustered	1	0	TRUE	0	nlo-miR-34	0
1	0	1	0	1	1	1	0	FALSE	pal-miR-543-5p	642	Clustered	1	0	TRUE	0	pal-miR-543-5p	0
1	0	1	0	2	1	1	0	FALSE	mtr-miR5554c-5p	642	Clustered	1	0	TRUE	0	mtr-miR5554c-5p	0
1	0	1	0	1	1	1	0	FALSE	tur-miR-5730-3p	642	Clustered	1	0	TRUE	0	tur-miR-5730-3p	0
1	0	1	0	2	1	1	0	FALSE	mtr-miR5554b-5p	642	Clustered	1	0	TRUE	0	mtr-miR5554b-5p	0
1	0	1	0	1	1	1	0	FALSE	rno-miR-1247-3p	642	Clustered	1	0	TRUE	0	rno-miR-1247-3p	0
1	0	1	0	1	1	1	0	FALSE	lja-miR7517	642	Clustered	1	0	TRUE	0	lja-miR7517	0
1	0	1	0	1	1	1	0	FALSE	tur-miR-34-5p	642	Clustered	1	0	TRUE	0	tur-miR-34-5p	0
1	0	1	0	2	1	1	0	FALSE	mtr-miR5554a-5p	642	Clustered	1	0	TRUE	0	mtr-miR5554a-5p	0
1	0	1	0	1	1	1	0	FALSE	ngi-miR-34	642	Clustered	1	0	TRUE	0	ngi-miR-34	0
1	0	1	0	1	1	1	0	FALSE	dvi-miR-34-5p	642	Clustered	1	0	TRUE	0	dvi-miR-34-5p	0
1	0	1	0	1	1	1	0	FALSE	pal-miR-433-5p	642	Clustered	1	0	TRUE	0	pal-miR-433-5p	0
1	0	1	0	1	1	1	0	FALSE	bmo-miR-6498-5p	642	Clustered	1	0	TRUE	0	bmo-miR-6498-5p	0
1	0	1	0	1	1	1	0	FALSE	dvi-miR-1000-3p	642	Clustered	1	0	TRUE	0	dvi-miR-1000-3p	0
1	0	1	0	1	1	1	0	FALSE	dya-miR-311a-5p	642	Clustered	1	0	TRUE	0	dya-miR-311a-5p	0
1	0	1	0	1	1	1	0	FALSE	bma-miR-5838-3p	642	Clustered	1	0	TRUE	0	bma-miR-5838-3p	0
1	0	1	0	1	1	1	0	FALSE	lva-miR-34-5p	642	Clustered	1	0	TRUE	0	lva-miR-34-5p	0
1	0	1	0	1	1	1	0	FALSE	bma-miR-34	642	Clustered	1	0	TRUE	0	bma-miR-34	0
1	0	1	0	1	1	1	0	FALSE	bma-miR-2i-3p	642	Clustered	1	0	TRUE	0	bma-miR-2i-3p	0
1	0	1	0	1	1	1	0	FALSE	gmo-miR-430c-5p	642	Clustered	1	0	TRUE	0	gmo-miR-430c-5p	0
1	0	1	0	1	1	1	0	FALSE	gmo-miR-430a-3p	642	Clustered	1	0	TRUE	0	gmo-miR-430a-3p	0
1	0	1	0	1	1	1	0	FALSE	lja-miR11108e-3p	642	Clustered	1	0	TRUE	0	lja-miR11108e-3p	0
1	0	1	0	2	1	1	0	FALSE	mtr-miR5253	642	Clustered	1	0	TRUE	0	mtr-miR5253	0
1	0	1	0	1	1	1	0	FALSE	rlcv-miR-rL1-31-3p	642	Clustered	1	0	TRUE	0	rlcv-miR-rL1-31-3p	0
1	0	1	0	1	1	1	0	FALSE	tgu-miR-29a-2-5p	642	Clustered	1	0	TRUE	0	tgu-miR-29a-2-5p	0
1	0	1	0	1	1	1	0	FALSE	bmo-miR-3356	642	Clustered	1	0	TRUE	0	bmo-miR-3356	0
1	0	1	0	1	1	1	0	FALSE	dsi-miR-34	642	Clustered	1	0	TRUE	0	dsi-miR-34	0
1	0	1	0	2	1	1	0	FALSE	lus-miR397a	642	Clustered	1	0	TRUE	0	lus-miR397a	0
1	0	1	0	2	1	1	0	FALSE	tch-miR-652-3p	642	Clustered	1	0	TRUE	0	tch-miR-652-3p	0
1	0	1	0	1	1	1	0	FALSE	rlcv-miR-rL1-21-5p	642	Clustered	1	0	TRUE	0	rlcv-miR-rL1-21-5p	0
1	0	1	0	1	1	1	0	FALSE	gmo-miR-205-2-3p	642	Clustered	1	0	TRUE	0	gmo-miR-205-2-3p	0
1	0	1	0	1	1	1	0	FALSE	lgi-miR-34	642	Clustered	1	0	TRUE	0	lgi-miR-34	0
1	0	1	0	1	1	1	0	FALSE	dse-miR-34	642	Clustered	1	0	TRUE	0	dse-miR-34	0
1	0	1	0	1	1	1	0	FALSE	bfl-miR-242	642	Clustered	1	0	TRUE	0	bfl-miR-242	0
1	0	1	0	1	1	1	0	FALSE	lgi-miR-1990	642	Clustered	1	0	TRUE	0	lgi-miR-1990	0
1	0	1	0	2	1	1	0	FALSE	mtr-miR156h-3p	642	Clustered	1	0	TRUE	0	mtr-miR156h-3p	0
1	0	1	0	1	1	1	0	FALSE	dre-miR-7147	642	Clustered	1	0	TRUE	0	dre-miR-7147	0
1	0	1	0	2	1	1	0	FALSE	mmu-miR-7677-5p	642	Clustered	1	0	TRUE	0	mmu-miR-7677-5p	0
1	0	1	0	2	1	1	0	FALSE	cli-miR-9622-5p	642	Clustered	1	0	TRUE	0	cli-miR-9622-5p	0
1	0	1	0	1	1	1	0	FALSE	tcf-miR-34	642	Clustered	1	0	TRUE	0	tcf-miR-34	0
1	0	1	0	1	1	1	0	FALSE	cli-miR-451-5p	642	Clustered	1	0	TRUE	0	cli-miR-451-5p	0
1	0	1	0	1	1	1	0	FALSE	mtr-miR4414b	642	Clustered	1	0	TRUE	0	mtr-miR4414b	0
1	0	1	0	1	1	1	0	FALSE	sfr-miR-277-5p	642	Clustered	1	0	TRUE	0	sfr-miR-277-5p	0
1	0	1	0	1	1	1	0	FALSE	mtr-miR399j	642	Clustered	1	0	TRUE	0	mtr-miR399j	0
1	0	1	0	3	1	1	0	FALSE	pab-miR536a	642	Clustered	1	0	TRUE	0	pab-miR536a	0
1	0	1	0	1	1	1	0	FALSE	ipu-miR-7147	642	Clustered	1	0	TRUE	0	ipu-miR-7147	0
1	0	1	0	1	1	1	0	FALSE	dvi-miR-9539-3p	642	Clustered	1	0	TRUE	0	dvi-miR-9539-3p	0
1	0	1	0	2	1	1	0	FALSE	ipu-miR-34b	642	Clustered	1	0	TRUE	0	ipu-miR-34b	0
1	0	1	0	1	1	1	0	FALSE	gmo-miR-11226-3p	642	Clustered	1	0	TRUE	0	gmo-miR-11226-3p	0
1	0	1	0	1	1	1	0	FALSE	bdi-miR7747-5p	642	Clustered	1	0	TRUE	0	bdi-miR7747-5p	0
1	0	1	0	1	1	1	0	FALSE	gmo-miR-11220a-5p	642	Clustered	1	0	TRUE	0	gmo-miR-11220a-5p	0
1	0	1	0	1	1	1	0	FALSE	dqu-miR-34-5p	642	Clustered	1	0	TRUE	0	dqu-miR-34-5p	0
1	0	1	0	1	1	1	0	FALSE	pab-miR11543	642	Clustered	1	0	TRUE	0	pab-miR11543	0
1	0	1	0	2	1	1	0	FALSE	mmu-miR-6369	642	Clustered	1	0	TRUE	0	mmu-miR-6369	0
1	0	1	0	3	1	1	0	FALSE	tca-miR-6017-5p	642	Clustered	1	0	TRUE	0	tca-miR-6017-5p	0
1	0	1	0	1	1	1	0	FALSE	dqu-miR-277-5p	642	Clustered	1	0	TRUE	0	dqu-miR-277-5p	0
1	0	1	0	1	1	1	0	FALSE	tca-miR-6013-3p	642	Clustered	1	0	TRUE	0	tca-miR-6013-3p	0
1	0	1	0	1	1	1	0	FALSE	gmo-miR-103-5p	642	Clustered	1	0	TRUE	0	gmo-miR-103-5p	0
1	0	1	0	1	1	1	0	FALSE	rgl-miR5139	642	Clustered	1	0	TRUE	0	rgl-miR5139	0
1	0	1	0	1	1	1	0	FALSE	tca-miR-3905-5p	642	Clustered	1	0	TRUE	0	tca-miR-3905-5p	0
1	0	1	0	1	1	1	0	FALSE	hvt-miR-H1	642	Clustered	1	0	TRUE	0	hvt-miR-H1	0
1	0	1	0	1	1	1	0	FALSE	tca-miR-3897-5p	642	Clustered	1	0	TRUE	0	tca-miR-3897-5p	0
1	0	1	0	1	1	1	0	FALSE	bdi-miR169c-3p	642	Clustered	1	0	TRUE	0	bdi-miR169c-3p	0
1	0	1	0	1	1	1	0	FALSE	lja-miR11145c-3p	642	Clustered	1	0	TRUE	0	lja-miR11145c-3p	0
1	0	1	0	1	1	1	0	FALSE	lja-miR11145b-3p	642	Clustered	1	0	TRUE	0	lja-miR11145b-3p	0
1	0	1	0	1	1	1	0	FALSE	mmu-miR-3101-5p	642	Clustered	1	0	TRUE	0	mmu-miR-3101-5p	0
1	0	1	0	2	1	1	0	FALSE	bdi-miR166i-5p	642	Clustered	1	0	TRUE	0	bdi-miR166i-5p	0
1	0	1	0	1	1	1	0	FALSE	lja-miR11145a-3p	642	Clustered	1	0	TRUE	0	lja-miR11145a-3p	0
1	0	1	0	1	1	1	0	FALSE	dpu-miR-34	642	Clustered	1	0	TRUE	0	dpu-miR-34	0
1	0	1	0	1	1	1	0	FALSE	lja-miR11141-3p	642	Clustered	1	0	TRUE	0	lja-miR11141-3p	0
1	0	1	0	1	1	1	0	FALSE	ptr-miR-887	642	Clustered	1	0	TRUE	0	ptr-miR-887	0
1	0	1	0	1	1	1	0	FALSE	bdi-miR1135	642	Clustered	1	0	TRUE	0	bdi-miR1135	0
1	0	1	0	1	1	1	0	FALSE	pte-miR-125a-3p	642	Clustered	1	0	TRUE	0	pte-miR-125a-3p	0
1	0	1	0	2	1	1	0	FALSE	ptr-miR-652	642	Clustered	1	0	TRUE	0	ptr-miR-652	0
1	0	1	0	1	1	1	0	FALSE	mtr-miR172d-5p	642	Clustered	1	0	TRUE	0	mtr-miR172d-5p	0
1	0	1	0	1	1	1	0	FALSE	bbe-miR-242-5p	642	Clustered	1	0	TRUE	0	bbe-miR-242-5p	0
1	0	1	0	1	1	1	0	FALSE	dps-miR-34	642	Clustered	1	0	TRUE	0	dps-miR-34	0
1	0	1	0	1	1	1	0	FALSE	lja-miR11109-5p	642	Clustered	1	0	TRUE	0	lja-miR11109-5p	0
1	0	1	0	2	1	1	0	FALSE	tca-miR-3791-5p	642	Clustered	1	0	TRUE	0	tca-miR-3791-5p	0
1	0	1	0	1	1	1	0	FALSE	tca-miR-34-5p	642	Clustered	1	0	TRUE	0	tca-miR-34-5p	0
1	0	1	0	1	1	1	0	FALSE	lja-miR11108c-3p	642	Clustered	1	0	TRUE	0	lja-miR11108c-3p	0
1	0	1	0	1	1	1	0	FALSE	hsa-miR-6858-3p	642	Clustered	1	0	TRUE	0	hsa-miR-6858-3p	0
1	0	1	0	1	1	1	0	FALSE	ppt-miR1055	642	Clustered	1	0	TRUE	0	ppt-miR1055	0
1	0	1	0	2	1	1	0	FALSE	dps-miR-2502	642	Clustered	1	0	TRUE	0	dps-miR-2502	0
1	0	1	0	1	1	1	0	FALSE	tca-miR-277-5p	642	Clustered	1	0	TRUE	0	tca-miR-277-5p	0
1	0	1	0	1	1	1	0	FALSE	tca-miR-133-5p	642	Clustered	1	0	TRUE	0	tca-miR-133-5p	0
1	0	1	0	1	1	1	0	FALSE	cja-miR-887-3p	642	Clustered	1	0	TRUE	0	cja-miR-887-3p	0
1	0	1	0	2	1	1	0	FALSE	mml-miR-7179-3p	642	Clustered	1	0	TRUE	0	mml-miR-7179-3p	0
1	0	1	0	3	1	1	0	FALSE	osa-miR3980b-5p	642	Clustered	1	0	TRUE	0	osa-miR3980b-5p	0
1	0	1	0	1	1	1	0	FALSE	tca-miR-11618a-5p	642	Clustered	1	0	TRUE	0	tca-miR-11618a-5p	0
1	0	1	0	3	1	1	0	FALSE	osa-miR3980a-5p	642	Clustered	1	0	TRUE	0	osa-miR3980a-5p	0
1	0	1	0	1	1	1	0	FALSE	tca-miR-11614-3p	642	Clustered	1	0	TRUE	0	tca-miR-11614-3p	0
1	0	1	0	2	1	1	0	FALSE	cja-miR-652a	642	Clustered	1	0	TRUE	0	cja-miR-652a	0
1	0	1	0	1	1	1	0	FALSE	dpe-miR-34	642	Clustered	1	0	TRUE	0	dpe-miR-34	0
1	0	1	0	1	1	1	0	FALSE	hsa-miR-6769b-5p	642	Clustered	1	0	TRUE	0	hsa-miR-6769b-5p	0
1	0	1	0	2	1	1	0	FALSE	pma-miR-4608	642	Clustered	1	0	TRUE	0	pma-miR-4608	0
1	0	1	0	2	1	1	0	FALSE	osa-miR2864.1	642	Clustered	1	0	TRUE	0	osa-miR2864.1	0
1	0	1	0	1	1	1	0	FALSE	ath-miR844-5p	642	Clustered	1	0	TRUE	0	ath-miR844-5p	0
1	0	1	0	1	1	1	0	FALSE	bfl-miR-4898	642	Clustered	1	0	TRUE	0	bfl-miR-4898	0
1	0	1	0	1	1	1	0	FALSE	bfl-miR-4895	642	Clustered	1	0	TRUE	0	bfl-miR-4895	0
1	0	1	0	1	1	1	0	FALSE	tca-miR-3832-3p	642	Clustered	1	0	TRUE	0	tca-miR-3832-3p	0
1	0	1	0	1	1	1	0	FALSE	pal-miR-495-5p	642	Clustered	1	0	TRUE	0	pal-miR-495-5p	0
1	0	1	0	2	1	1	0	FALSE	hsa-miR-638	642	Clustered	1	0	TRUE	0	hsa-miR-638	0
1	0	1	0	2	1	1	0	FALSE	dno-miR-3613-5p	642	Clustered	1	0	TRUE	0	dno-miR-3613-5p	0
1	0	1	0	1	1	1	0	FALSE	stu-miR162b-5p	642	Clustered	1	0	TRUE	0	stu-miR162b-5p	0
1	0	1	0	1	1	1	0	FALSE	stu-miR162a-5p	642	Clustered	1	0	TRUE	0	stu-miR162a-5p	0
1	0	1	0	2	1	1	0	FALSE	mdo-miR-7384-5p	642	Clustered	1	0	TRUE	0	mdo-miR-7384-5p	0
1	0	1	0	1	1	1	0	FALSE	mmu-miR-8106	642	Clustered	1	0	TRUE	0	mmu-miR-8106	0
1	0	1	0	1	1	1	0	FALSE	hsa-miR-595	642	Clustered	1	0	TRUE	0	hsa-miR-595	0
1	0	1	0	1	1	1	0	FALSE	oni-miR-7147	642	Clustered	1	0	TRUE	0	oni-miR-7147	0
1	0	1	0	1	1	1	0	FALSE	ipu-miR-457b	642	Clustered	1	0	TRUE	0	ipu-miR-457b	0
1	0	1	0	1	1	1	0	FALSE	hsa-miR-5572	642	Clustered	1	0	TRUE	0	hsa-miR-5572	0
1	0	1	0	1	1	1	0	FALSE	cja-miR-1247	642	Clustered	1	0	TRUE	0	cja-miR-1247	0
1	0	1	0	1	1	1	0	FALSE	ath-miR162b-5p	642	Clustered	1	0	TRUE	0	ath-miR162b-5p	0
1	0	1	0	1	1	1	0	FALSE	hsa-miR-549a-5p	642	Clustered	1	0	TRUE	0	hsa-miR-549a-5p	0
1	0	1	0	1	1	1	0	FALSE	ath-miR162a-5p	642	Clustered	1	0	TRUE	0	ath-miR162a-5p	0

## Sheet: rcsC -node table
S4 Table, The network of predicted relationships between hub genes and milRNAs in Salmonella Typhimurium
S4 Table, the interactions between milRNAs and rcsC gene
S4 Table, rcsC	BetweennessCentrality	ClosenessCentrality	ClusteringCoefficient	degree.layout	Eccentricity	EdgeCount	Indegree	IsSingleNode	name	NeighborhoodConnectivity	Node_Status	Outdegree	PartnerOfMultiEdgedNodePairs	selected	SelfLoops	shared name	Stress
S4 Table, rcsC	0	1	0	1	1	1	0	FALSE	oni-miR-10951	803	Clustered	1	0	TRUE	0	oni-miR-10951	0
S4 Table, rcsC	0	1	0	1	1	1	0	FALSE	tca-miR-125-3p	803	Clustered	1	0	TRUE	0	tca-miR-125-3p	0
S4 Table, rcsC	0	1	0	1	1	1	0	FALSE	oni-miR-10948	803	Clustered	1	0	TRUE	0	oni-miR-10948	0
S4 Table, rcsC	0	1	0	1	1	1	0	FALSE	bfl-miR-10a-5p	803	Clustered	1	0	TRUE	0	bfl-miR-10a-5p	0
S4 Table, rcsC	0	1	0	2	1	1	0	FALSE	ipu-miR-16c	803	Clustered	1	0	TRUE	0	ipu-miR-16c	0
S4 Table, rcsC	0	1	0	1	1	1	0	FALSE	ipu-miR-16b	803	Clustered	1	0	TRUE	0	ipu-miR-16b	0
S4 Table, rcsC	0	1	0	1	1	1	0	FALSE	tca-miR-11643-3p	803	Clustered	1	0	TRUE	0	tca-miR-11643-3p	0
S4 Table, rcsC	0	1	0	1	1	1	0	FALSE	osa-miR7693-3p	803	Clustered	1	0	TRUE	0	osa-miR7693-3p	0
S4 Table, rcsC	0	1	0	1	1	1	0	FALSE	ipu-miR-10a	803	Clustered	1	0	TRUE	0	ipu-miR-10a	0
S4 Table, rcsC	0	1	0	1	1	1	0	FALSE	tca-miR-11618b-5p	803	Clustered	1	0	TRUE	0	tca-miR-11618b-5p	0
S4 Table, rcsC	0	1	0	1	1	1	0	FALSE	tca-miR-10-5p	803	Clustered	1	0	TRUE	0	tca-miR-10-5p	0
S4 Table, rcsC	0	1	0	1	1	1	0	FALSE	mco-miR-12065-3p	803	Clustered	1	0	TRUE	0	mco-miR-12065-3p	0
S4 Table, rcsC	0	1	0	1	1	1	0	FALSE	bdi-miR7764-3p	803	Clustered	1	0	TRUE	0	bdi-miR7764-3p	0
S4 Table, rcsC	0	1	0	1	1	1	0	FALSE	tae-miR9670-3p	803	Clustered	1	0	TRUE	0	tae-miR9670-3p	0
S4 Table, rcsC	0	1	0	1	1	1	0	FALSE	tae-miR9656-3p	803	Clustered	1	0	TRUE	0	tae-miR9656-3p	0
S4 Table, rcsC	0	1	0	1	1	1	0	FALSE	dre-miR-301b-5p	803	Clustered	1	0	TRUE	0	dre-miR-301b-5p	0
S4 Table, rcsC	0	1	0	1	1	1	0	FALSE	dre-miR-22a-5p	803	Clustered	1	0	TRUE	0	dre-miR-22a-5p	0
S4 Table, rcsC	0	1	0	1	1	1	0	FALSE	hvt-miR-H18-5p	803	Clustered	1	0	TRUE	0	hvt-miR-H18-5p	0
S4 Table, rcsC	0	1	0	1	1	1	0	FALSE	osa-miR5496	803	Clustered	1	0	TRUE	0	osa-miR5496	0
S4 Table, rcsC	0	1	0	1	1	1	0	FALSE	dme-miR-4972-3p	803	Clustered	1	0	TRUE	0	dme-miR-4972-3p	0
S4 Table, rcsC	0	1	0	1	1	1	0	FALSE	bdi-miR7740-3p	803	Clustered	1	0	TRUE	0	bdi-miR7740-3p	0
S4 Table, rcsC	0	1	0	1	1	1	0	FALSE	osa-miR5490	803	Clustered	1	0	TRUE	0	osa-miR5490	0
S4 Table, rcsC	0	1	0	3	1	1	0	FALSE	hsa-miR-9851-5p	803	Clustered	1	0	TRUE	0	hsa-miR-9851-5p	0
S4 Table, rcsC	0	1	0	1	1	1	0	FALSE	dre-miR-16b	803	Clustered	1	0	TRUE	0	dre-miR-16b	0
S4 Table, rcsC	0	1	0	1	1	1	0	FALSE	dre-miR-16a	803	Clustered	1	0	TRUE	0	dre-miR-16a	0
S4 Table, rcsC	0	1	0	1	1	1	0	FALSE	hsa-miR-9985	803	Clustered	1	0	TRUE	0	hsa-miR-9985	0
S4 Table, rcsC	0	1	0	1	1	1	0	FALSE	dme-miR-2281-3p	803	Clustered	1	0	TRUE	0	dme-miR-2281-3p	0
S4 Table, rcsC	0	1	0	2	1	1	0	FALSE	bdi-miR7711-3p.3	803	Clustered	1	0	TRUE	0	bdi-miR7711-3p.3	0
S4 Table, rcsC	0	1	0	1	1	1	0	FALSE	dre-miR-142b-5p	803	Clustered	1	0	TRUE	0	dre-miR-142b-5p	0
S4 Table, rcsC	0	1	0	1	1	1	0	FALSE	hsa-miR-9983-3p	803	Clustered	1	0	TRUE	0	hsa-miR-9983-3p	0
S4 Table, rcsC	0	1	0	1	1	1	0	FALSE	bdi-miR5181c-3p	803	Clustered	1	0	TRUE	0	bdi-miR5181c-3p	0
S4 Table, rcsC	0	1	0	1	1	1	0	FALSE	dre-miR-10d-3p	803	Clustered	1	0	TRUE	0	dre-miR-10d-3p	0
S4 Table, rcsC	0	1	0	1	1	1	0	FALSE	stu-miR7981-5p	803	Clustered	1	0	TRUE	0	stu-miR7981-5p	0
S4 Table, rcsC	0	1	0	1	1	1	0	FALSE	hsa-miR-6722-5p	803	Clustered	1	0	TRUE	0	hsa-miR-6722-5p	0
S4 Table, rcsC	0	1	0	1	1	1	0	FALSE	dre-miR-10a-5p	803	Clustered	1	0	TRUE	0	dre-miR-10a-5p	0
S4 Table, rcsC	0	1	0	1	1	1	0	FALSE	hsa-miR-8082	803	Clustered	1	0	TRUE	0	hsa-miR-8082	0
S4 Table, rcsC	0	1	0	1	1	1	0	FALSE	osa-miR2924	803	Clustered	1	0	TRUE	0	osa-miR2924	0
S4 Table, rcsC	0	1	0	1	1	1	0	FALSE	hsa-miR-8073	803	Clustered	1	0	TRUE	0	hsa-miR-8073	0
S4 Table, rcsC	0	1	0	2	1	1	0	FALSE	hsa-miR-8071	803	Clustered	1	0	TRUE	0	hsa-miR-8071	0
S4 Table, rcsC	0	1	0	1	1	1	0	FALSE	stu-miR1919-5p	803	Clustered	1	0	TRUE	0	stu-miR1919-5p	0
S4 Table, rcsC	0	1	0	1	1	1	0	FALSE	hsa-miR-758-5p	803	Clustered	1	0	TRUE	0	hsa-miR-758-5p	0
S4 Table, rcsC	0	1	0	1	1	1	0	FALSE	dqu-miR-11655-5p	803	Clustered	1	0	TRUE	0	dqu-miR-11655-5p	0
S4 Table, rcsC	0	1	0	1	1	1	0	FALSE	hsa-miR-4724-5p	803	Clustered	1	0	TRUE	0	hsa-miR-4724-5p	0
S4 Table, rcsC	0	1	0	1	1	1	0	FALSE	dqu-miR-10-5p	803	Clustered	1	0	TRUE	0	dqu-miR-10-5p	0
S4 Table, rcsC	0	1	0	1	1	1	0	FALSE	ocu-miR-889-5p	803	Clustered	1	0	TRUE	0	ocu-miR-889-5p	0
S4 Table, rcsC	0	1	0	1	1	1	0	FALSE	hsa-miR-6893-3p	803	Clustered	1	0	TRUE	0	hsa-miR-6893-3p	0
S4 Table, rcsC	0	1	0	1	1	1	0	FALSE	bdi-miR159b-5p.2	803	Clustered	1	0	TRUE	0	bdi-miR159b-5p.2	0
S4 Table, rcsC	0	1	0	1	1	1	0	FALSE	dpu-miR-10	803	Clustered	1	0	TRUE	0	dpu-miR-10	0
S4 Table, rcsC	0	1	0	2	1	1	0	FALSE	hsa-miR-4438	803	Clustered	1	0	TRUE	0	hsa-miR-4438	0
S4 Table, rcsC	0	1	0	1	1	1	0	FALSE	hsa-miR-4269	803	Clustered	1	0	TRUE	0	hsa-miR-4269	0
S4 Table, rcsC	0	1	0	2	1	1	0	FALSE	ocu-miR-195-3p	803	Clustered	1	0	TRUE	0	ocu-miR-195-3p	0
S4 Table, rcsC	0	1	0	1	1	1	0	FALSE	str-miR-7880y-3p	803	Clustered	1	0	TRUE	0	str-miR-7880y-3p	0
S4 Table, rcsC	0	1	0	2	1	1	0	FALSE	csi-miR536-3p	803	Clustered	1	0	TRUE	0	csi-miR536-3p	0
S4 Table, rcsC	0	1	0	1	1	1	0	FALSE	hsa-miR-6830-3p	803	Clustered	1	0	TRUE	0	hsa-miR-6830-3p	0
S4 Table, rcsC	0	1	0	1	1	1	0	FALSE	dps-miR-2569-5p	803	Clustered	1	0	TRUE	0	dps-miR-2569-5p	0
S4 Table, rcsC	0	1	0	1	1	1	0	FALSE	oar-miR-495-5p	803	Clustered	1	0	TRUE	0	oar-miR-495-5p	0
S4 Table, rcsC	0	1	0	1	1	1	0	FALSE	osa-miR166k-5p	803	Clustered	1	0	TRUE	0	osa-miR166k-5p	0
S4 Table, rcsC	0	1	0	1	1	1	0	FALSE	dps-miR-2554-5p	803	Clustered	1	0	TRUE	0	dps-miR-2554-5p	0
S4 Table, rcsC	0	1	0	1	1	1	0	FALSE	dps-miR-2542-5p	803	Clustered	1	0	TRUE	0	dps-miR-2542-5p	0
S4 Table, rcsC	0	1	0	1	1	1	0	FALSE	osa-miR1426	803	Clustered	1	0	TRUE	0	osa-miR1426	0
S4 Table, rcsC	0	1	0	1	1	1	0	FALSE	bbe-miR-10a-5p	803	Clustered	1	0	TRUE	0	bbe-miR-10a-5p	0
S4 Table, rcsC	0	1	0	1	1	1	0	FALSE	dps-miR-2536-3p	803	Clustered	1	0	TRUE	0	dps-miR-2536-3p	0
S4 Table, rcsC	0	1	0	1	1	1	0	FALSE	dps-miR-2529	803	Clustered	1	0	TRUE	0	dps-miR-2529	0
S4 Table, rcsC	0	1	0	1	1	1	0	FALSE	hme-miR-279b	803	Clustered	1	0	TRUE	0	hme-miR-279b	0
S4 Table, rcsC	0	1	0	1	1	1	0	FALSE	hsa-miR-6740-5p	803	Clustered	1	0	TRUE	0	hsa-miR-6740-5p	0
S4 Table, rcsC	0	1	0	1	1	1	0	FALSE	gsa-lin-4-5p	803	Clustered	1	0	TRUE	0	gsa-lin-4-5p	0
S4 Table, rcsC	0	1	0	1	1	1	0	FALSE	dps-miR-1000-3p	803	Clustered	1	0	TRUE	0	dps-miR-1000-3p	0
S4 Table, rcsC	0	1	0	1	1	1	0	FALSE	ath-miR5651	803	Clustered	1	0	TRUE	0	ath-miR5651	0
S4 Table, rcsC	0	1	0	1	1	1	0	FALSE	hsa-miR-6516-5p	803	Clustered	1	0	TRUE	0	hsa-miR-6516-5p	0
S4 Table, rcsC	0	1	0	1	1	1	0	FALSE	oni-miR-16b	803	Clustered	1	0	TRUE	0	oni-miR-16b	0
S4 Table, rcsC	0	1	0	1	1	1	0	FALSE	oni-miR-16a	803	Clustered	1	0	TRUE	0	oni-miR-16a	0
S4 Table, rcsC	0	1	0	1	1	1	0	FALSE	oan-miR-1421e-3p	803	Clustered	1	0	TRUE	0	oan-miR-1421e-3p	0
S4 Table, rcsC	0	1	0	1	1	1	0	FALSE	hsa-miR-6508-5p	803	Clustered	1	0	TRUE	0	hsa-miR-6508-5p	0
S4 Table, rcsC	0	1	0	1	1	1	0	FALSE	oan-miR-1420c-5p	803	Clustered	1	0	TRUE	0	oan-miR-1420c-5p	0
S4 Table, rcsC	0	1	0	1	1	1	0	FALSE	dno-miR-758-5p	803	Clustered	1	0	TRUE	0	dno-miR-758-5p	0
S4 Table, rcsC	0	1	0	1	1	1	0	FALSE	dno-miR-653-3p	803	Clustered	1	0	TRUE	0	dno-miR-653-3p	0
S4 Table, rcsC	0	1	0	1	1	1	0	FALSE	hsa-miR-636	803	Clustered	1	0	TRUE	0	hsa-miR-636	0
S4 Table, rcsC	0	1	0	1	1	1	0	FALSE	cpo-miR-889-5p	803	Clustered	1	0	TRUE	0	cpo-miR-889-5p	0
S4 Table, rcsC	0	1	0	1	1	1	0	FALSE	oni-miR-10929	803	Clustered	1	0	TRUE	0	oni-miR-10929	0
S4 Table, rcsC	0	1	0	1	1	1	0	FALSE	ssc-miR-382	803	Clustered	1	0	TRUE	0	ssc-miR-382	0
S4 Table, rcsC	0	1	0	1	1	1	0	FALSE	ath-miR3440b-3p	803	Clustered	1	0	TRUE	0	ath-miR3440b-3p	0
S4 Table, rcsC	0	1	0	1	1	1	0	FALSE	hsa-miR-579-3p	803	Clustered	1	0	TRUE	0	hsa-miR-579-3p	0
S4 Table, rcsC	0	1	0	1	1	1	0	FALSE	dno-miR-485-5p	803	Clustered	1	0	TRUE	0	dno-miR-485-5p	0
S4 Table, rcsC	0	1	0	1	1	1	0	FALSE	ssc-miR-16	803	Clustered	1	0	TRUE	0	ssc-miR-16	0
S4 Table, rcsC	0	1	0	1	1	1	0	FALSE	ssc-miR-10a-5p	803	Clustered	1	0	TRUE	0	ssc-miR-10a-5p	0
S4 Table, rcsC	0	1	0	4	1	1	0	FALSE	dno-miR-323a-5p	803	Clustered	1	0	TRUE	0	dno-miR-323a-5p	0
S4 Table, rcsC	0	1	0	1	1	1	0	FALSE	cpi-miR-9587-3p	803	Clustered	1	0	TRUE	0	cpi-miR-9587-3p	0
S4 Table, rcsC	0	1	0	1	1	1	0	FALSE	oni-miR-10725	803	Clustered	1	0	TRUE	0	oni-miR-10725	0
S4 Table, rcsC	0	1	0	2	1	1	0	FALSE	cpi-miR-9586-3p	803	Clustered	1	0	TRUE	0	cpi-miR-9586-3p	0
S4 Table, rcsC	0	1	0	1	1	1	0	FALSE	cpi-miR-9581-3p	803	Clustered	1	0	TRUE	0	cpi-miR-9581-3p	0
S4 Table, rcsC	0	1	0	4	1	1	0	FALSE	gga-miR-1815	803	Clustered	1	0	TRUE	0	gga-miR-1815	0
S4 Table, rcsC	0	1	0	1	1	1	0	FALSE	hsa-miR-526a-3p	803	Clustered	1	0	TRUE	0	hsa-miR-526a-3p	0
S4 Table, rcsC	0	1	0	1	1	1	0	FALSE	hsa-miR-525-3p	803	Clustered	1	0	TRUE	0	hsa-miR-525-3p	0
S4 Table, rcsC	0	1	0	1	1	1	0	FALSE	hsa-miR-524-3p	803	Clustered	1	0	TRUE	0	hsa-miR-524-3p	0
S4 Table, rcsC	0	1	0	1	1	1	0	FALSE	gga-miR-1731-3p	803	Clustered	1	0	TRUE	0	gga-miR-1731-3p	0
S4 Table, rcsC	0	1	0	1	1	1	0	FALSE	hsa-miR-523-3p	803	Clustered	1	0	TRUE	0	hsa-miR-523-3p	0
S4 Table, rcsC	0	1	0	1	1	1	0	FALSE	ssa-miR-301b-5p	803	Clustered	1	0	TRUE	0	ssa-miR-301b-5p	0
S4 Table, rcsC	0	1	0	1	1	1	0	FALSE	hsa-miR-520e-3p	803	Clustered	1	0	TRUE	0	hsa-miR-520e-3p	0
S4 Table, rcsC	0	1	0	1	1	1	0	FALSE	asu-miR-43d-5p	803	Clustered	1	0	TRUE	0	asu-miR-43d-5p	0
S4 Table, rcsC	0	1	0	1	1	1	0	FALSE	hsa-miR-5187-5p	803	Clustered	1	0	TRUE	0	hsa-miR-5187-5p	0
S4 Table, rcsC	0	1	0	1	1	1	0	FALSE	asu-miR-43a-3p	803	Clustered	1	0	TRUE	0	asu-miR-43a-3p	0
S4 Table, rcsC	0	1	0	1	1	1	0	FALSE	dno-miR-16b-5p	803	Clustered	1	0	TRUE	0	dno-miR-16b-5p	0
S4 Table, rcsC	0	1	0	1	1	1	0	FALSE	dno-miR-16a-5p	803	Clustered	1	0	TRUE	0	dno-miR-16a-5p	0
S4 Table, rcsC	0	1	0	1	1	1	0	FALSE	ssa-miR-22a-5p	803	Clustered	1	0	TRUE	0	ssa-miR-22a-5p	0
S4 Table, rcsC	0	1	0	1	1	1	0	FALSE	gga-miR-1626-3p	803	Clustered	1	0	TRUE	0	gga-miR-1626-3p	0
S4 Table, rcsC	0	1	0	2	1	1	0	FALSE	oni-miR-10634	803	Clustered	1	0	TRUE	0	oni-miR-10634	0
S4 Table, rcsC	0	1	0	1	1	1	0	FALSE	hsa-miR-485-5p	803	Clustered	1	0	TRUE	0	hsa-miR-485-5p	0
S4 Table, rcsC	0	1	0	1	1	1	0	FALSE	dno-miR-10a-5p	803	Clustered	1	0	TRUE	0	dno-miR-10a-5p	0
S4 Table, rcsC	0	1	0	1	1	1	0	FALSE	ssa-miR-16c-5p	803	Clustered	1	0	TRUE	0	ssa-miR-16c-5p	0
S4 Table, rcsC	0	1	0	1	1	1	0	FALSE	hsa-miR-4793-5p	803	Clustered	1	0	TRUE	0	hsa-miR-4793-5p	0
S4 Table, rcsC	0	1	0	1	1	1	0	FALSE	ssa-miR-16b-5p	803	Clustered	1	0	TRUE	0	ssa-miR-16b-5p	0
S4 Table, rcsC	0	1	0	1	1	1	0	FALSE	oni-miR-10588	803	Clustered	1	0	TRUE	0	oni-miR-10588	0
S4 Table, rcsC	0	1	0	1	1	1	0	FALSE	ssa-miR-16a-5p	803	Clustered	1	0	TRUE	0	ssa-miR-16a-5p	0
S4 Table, rcsC	0	1	0	1	1	1	0	FALSE	dmo-miR-306-3p	803	Clustered	1	0	TRUE	0	dmo-miR-306-3p	0
S4 Table, rcsC	0	1	0	1	1	1	0	FALSE	ssa-miR-152-3p	803	Clustered	1	0	TRUE	0	ssa-miR-152-3p	0
S4 Table, rcsC	0	1	0	2	1	1	0	FALSE	cli-miR-9624-3p	803	Clustered	1	0	TRUE	0	cli-miR-9624-3p	0
S4 Table, rcsC	0	1	0	1	1	1	0	FALSE	hsa-miR-4730	803	Clustered	1	0	TRUE	0	hsa-miR-4730	0
S4 Table, rcsC	0	1	0	1	1	1	0	FALSE	ola-miR-16	803	Clustered	1	0	TRUE	0	ola-miR-16	0
S4 Table, rcsC	0	1	0	1	1	1	0	FALSE	aof-miR482c	803	Clustered	1	0	TRUE	0	aof-miR482c	0
S4 Table, rcsC	0	1	0	1	1	1	0	FALSE	ola-miR-152	803	Clustered	1	0	TRUE	0	ola-miR-152	0
S4 Table, rcsC	0	1	0	1	1	1	0	FALSE	cli-miR-1756a-3p	803	Clustered	1	0	TRUE	0	cli-miR-1756a-3p	0
S4 Table, rcsC	0	1	0	1	1	1	0	FALSE	mtr-miR5262	803	Clustered	1	0	TRUE	0	mtr-miR5262	0
S4 Table, rcsC	0	1	0	1	1	1	0	FALSE	dme-miR-954-5p	803	Clustered	1	0	TRUE	0	dme-miR-954-5p	0
S4 Table, rcsC	0	1	0	2	1	1	0	FALSE	hsa-miR-4646-3p	803	Clustered	1	0	TRUE	0	hsa-miR-4646-3p	0
S4 Table, rcsC	0	1	0	1	1	1	0	FALSE	eca-miR-539	803	Clustered	1	0	TRUE	0	eca-miR-539	0
S4 Table, rcsC	0	1	0	1	1	1	0	FALSE	aof-miR12163	803	Clustered	1	0	TRUE	0	aof-miR12163	0
S4 Table, rcsC	0	1	0	1	1	1	0	FALSE	sof-miR408e	803	Clustered	1	0	TRUE	0	sof-miR408e	0
S4 Table, rcsC	0	1	0	1	1	1	0	FALSE	ami-miR-9599-3p	803	Clustered	1	0	TRUE	0	ami-miR-9599-3p	0
S4 Table, rcsC	0	1	0	1	1	1	0	FALSE	hsa-miR-4536-3p	803	Clustered	1	0	TRUE	0	hsa-miR-4536-3p	0
S4 Table, rcsC	0	1	0	1	1	1	0	FALSE	ami-miR-425-3p	803	Clustered	1	0	TRUE	0	ami-miR-425-3p	0
S4 Table, rcsC	0	1	0	1	1	1	0	FALSE	cja-miR-466a	803	Clustered	1	0	TRUE	0	cja-miR-466a	0
S4 Table, rcsC	0	1	0	2	1	1	0	FALSE	hsa-miR-4445-5p	803	Clustered	1	0	TRUE	0	hsa-miR-4445-5p	0
S4 Table, rcsC	0	1	0	1	1	1	0	FALSE	ami-miR-205a-3p	803	Clustered	1	0	TRUE	0	ami-miR-205a-3p	0
S4 Table, rcsC	0	1	0	1	1	1	0	FALSE	oha-miR-16b-5p	803	Clustered	1	0	TRUE	0	oha-miR-16b-5p	0
S4 Table, rcsC	0	1	0	1	1	1	0	FALSE	ami-miR-16b-5p	803	Clustered	1	0	TRUE	0	ami-miR-16b-5p	0
S4 Table, rcsC	0	1	0	3	1	1	0	FALSE	dqu-miR-92a-5p	803	Clustered	1	0	TRUE	0	dqu-miR-92a-5p	0
S4 Table, rcsC	0	1	0	1	1	1	0	FALSE	oha-miR-10a-5p	803	Clustered	1	0	TRUE	0	oha-miR-10a-5p	0
S4 Table, rcsC	0	1	0	1	1	1	0	FALSE	ami-miR-16a-5p	803	Clustered	1	0	TRUE	0	ami-miR-16a-5p	0
S4 Table, rcsC	0	1	0	2	1	1	0	FALSE	mmu-miR-7578	803	Clustered	1	0	TRUE	0	mmu-miR-7578	0
S4 Table, rcsC	0	1	0	1	1	1	0	FALSE	ami-miR-150-3p	803	Clustered	1	0	TRUE	0	ami-miR-150-3p	0
S4 Table, rcsC	0	1	0	1	1	1	0	FALSE	hsa-miR-3689f	803	Clustered	1	0	TRUE	0	hsa-miR-3689f	0
S4 Table, rcsC	0	1	0	1	1	1	0	FALSE	ami-miR-10a-5p	803	Clustered	1	0	TRUE	0	ami-miR-10a-5p	0
S4 Table, rcsC	0	1	0	1	1	1	0	FALSE	sme-miR-2168-3p	803	Clustered	1	0	TRUE	0	sme-miR-2168-3p	0
S4 Table, rcsC	0	1	0	1	1	1	0	FALSE	dps-miR-2559-5p	803	Clustered	1	0	TRUE	0	dps-miR-2559-5p	0
S4 Table, rcsC	0	1	0	1	1	1	0	FALSE	oga-miR-16	803	Clustered	1	0	TRUE	0	oga-miR-16	0
S4 Table, rcsC	0	1	0	1	1	1	0	FALSE	dps-miR-2550-3p	803	Clustered	1	0	TRUE	0	dps-miR-2550-3p	0
S4 Table, rcsC	0	1	0	1	1	1	0	FALSE	cin-miR-4170-5p	803	Clustered	1	0	TRUE	0	cin-miR-4170-5p	0
S4 Table, rcsC	0	1	0	2	1	1	0	FALSE	mmu-miR-7060-5p	803	Clustered	1	0	TRUE	0	mmu-miR-7060-5p	0
S4 Table, rcsC	0	1	0	1	1	1	0	FALSE	dps-miR-137-5p	803	Clustered	1	0	TRUE	0	dps-miR-137-5p	0
S4 Table, rcsC	0	1	0	1	1	1	0	FALSE	oga-miR-10a	803	Clustered	1	0	TRUE	0	oga-miR-10a	0
S4 Table, rcsC	0	1	0	1	1	1	0	FALSE	mmu-miR-7025-5p	803	Clustered	1	0	TRUE	0	mmu-miR-7025-5p	0
S4 Table, rcsC	0	1	0	1	1	1	0	FALSE	odi-miR-1499	803	Clustered	1	0	TRUE	0	odi-miR-1499	0
S4 Table, rcsC	0	1	0	1	1	1	0	FALSE	hsa-miR-3666	803	Clustered	1	0	TRUE	0	hsa-miR-3666	0
S4 Table, rcsC	0	1	0	1	1	1	0	FALSE	mmu-miR-6998-3p	803	Clustered	1	0	TRUE	0	mmu-miR-6998-3p	0
S4 Table, rcsC	0	1	0	1	1	1	0	FALSE	ocu-miR-758-5p	803	Clustered	1	0	TRUE	0	ocu-miR-758-5p	0
S4 Table, rcsC	0	1	0	2	1	1	0	FALSE	mmu-miR-6997-5p	803	Clustered	1	0	TRUE	0	mmu-miR-6997-5p	0
S4 Table, rcsC	0	1	0	1	1	1	0	FALSE	sme-miR-125a-3p	803	Clustered	1	0	TRUE	0	sme-miR-125a-3p	0
S4 Table, rcsC	0	1	0	1	1	1	0	FALSE	cin-miR-4087-3p	803	Clustered	1	0	TRUE	0	cin-miR-4087-3p	0
S4 Table, rcsC	0	1	0	2	1	1	0	FALSE	cin-miR-4081-3p	803	Clustered	1	0	TRUE	0	cin-miR-4081-3p	0
S4 Table, rcsC	0	1	0	1	1	1	0	FALSE	mmu-miR-6993-3p	803	Clustered	1	0	TRUE	0	mmu-miR-6993-3p	0
S4 Table, rcsC	0	1	0	1	1	1	0	FALSE	ame-miR-3779-5p	803	Clustered	1	0	TRUE	0	ame-miR-3779-5p	0
S4 Table, rcsC	0	1	0	1	1	1	0	FALSE	dme-miR-137-5p	803	Clustered	1	0	TRUE	0	dme-miR-137-5p	0
S4 Table, rcsC	0	1	0	4	1	1	0	FALSE	hsa-miR-323a-5p	803	Clustered	1	0	TRUE	0	hsa-miR-323a-5p	0
S4 Table, rcsC	0	1	0	1	1	1	0	FALSE	ame-miR-3762-5p	803	Clustered	1	0	TRUE	0	ame-miR-3762-5p	0
S4 Table, rcsC	0	1	0	1	1	1	0	FALSE	hsa-miR-3194-3p	803	Clustered	1	0	TRUE	0	hsa-miR-3194-3p	0
S4 Table, rcsC	0	1	0	1	1	1	0	FALSE	ocu-miR-520e	803	Clustered	1	0	TRUE	0	ocu-miR-520e	0
S4 Table, rcsC	0	1	0	1	1	1	0	FALSE	ame-miR-3752-3p	803	Clustered	1	0	TRUE	0	ame-miR-3752-3p	0
S4 Table, rcsC	0	1	0	1	1	1	0	FALSE	dme-miR-1000-3p	803	Clustered	1	0	TRUE	0	dme-miR-1000-3p	0
S4 Table, rcsC	0	1	0	1	1	1	0	FALSE	ame-miR-3751-3p	803	Clustered	1	0	TRUE	0	ame-miR-3751-3p	0
S4 Table, rcsC	0	1	0	1	1	1	0	FALSE	dme-miR-4974-5p	803	Clustered	1	0	TRUE	0	dme-miR-4974-5p	0
S4 Table, rcsC	0	1	0	1	1	1	0	FALSE	cin-miR-4001b-1-3p	803	Clustered	1	0	TRUE	0	cin-miR-4001b-1-3p	0
S4 Table, rcsC	0	1	0	2	1	1	0	FALSE	mmu-miR-6929-3p	803	Clustered	1	0	TRUE	0	mmu-miR-6929-3p	0
S4 Table, rcsC	0	1	0	1	1	1	0	FALSE	dma-miR-16	803	Clustered	1	0	TRUE	0	dma-miR-16	0
S4 Table, rcsC	0	1	0	1	1	1	0	FALSE	sma-miR-8450-3p	803	Clustered	1	0	TRUE	0	sma-miR-8450-3p	0
S4 Table, rcsC	0	1	0	1	1	1	0	FALSE	sma-miR-8447-3p	803	Clustered	1	0	TRUE	0	sma-miR-8447-3p	0
S4 Table, rcsC	0	1	0	1	1	1	0	FALSE	ocu-miR-485-5p	803	Clustered	1	0	TRUE	0	ocu-miR-485-5p	0
S4 Table, rcsC	0	1	0	2	1	1	0	FALSE	mmu-miR-6241	803	Clustered	1	0	TRUE	0	mmu-miR-6241	0
S4 Table, rcsC	0	1	0	2	1	1	0	FALSE	mmu-miR-5104b-5p	803	Clustered	1	0	TRUE	0	mmu-miR-5104b-5p	0
S4 Table, rcsC	0	1	0	1	1	1	0	FALSE	der-miR-977-3p	803	Clustered	1	0	TRUE	0	der-miR-977-3p	0
S4 Table, rcsC	0	1	0	2	1	1	0	FALSE	chi-miR-195-3p	803	Clustered	1	0	TRUE	0	chi-miR-195-3p	0
S4 Table, rcsC	0	1	0	1	1	1	0	FALSE	der-miR-9691-3p	803	Clustered	1	0	TRUE	0	der-miR-9691-3p	0
S4 Table, rcsC	0	1	0	1	1	1	0	FALSE	der-miR-312-5p	803	Clustered	1	0	TRUE	0	der-miR-312-5p	0
S4 Table, rcsC	0	1	0	1	1	1	0	FALSE	mmu-miR-466f	803	Clustered	1	0	TRUE	0	mmu-miR-466f	0
S4 Table, rcsC	0	1	0	1	1	1	0	FALSE	sma-miR-745-5p	803	Clustered	1	0	TRUE	0	sma-miR-745-5p	0
S4 Table, rcsC	0	1	0	2	1	1	0	FALSE	crm-miR-356	803	Clustered	1	0	TRUE	0	crm-miR-356	0
S4 Table, rcsC	0	1	0	4	1	1	0	FALSE	ocu-miR-323a-5p	803	Clustered	1	0	TRUE	0	ocu-miR-323a-5p	0
S4 Table, rcsC	0	1	0	1	1	1	0	FALSE	mmu-miR-3473h-5p	803	Clustered	1	0	TRUE	0	mmu-miR-3473h-5p	0
S4 Table, rcsC	0	1	0	2	1	1	0	FALSE	cre-miR1145.1	803	Clustered	1	0	TRUE	0	cre-miR1145.1	0
S4 Table, rcsC	0	1	0	1	1	1	0	FALSE	hsa-miR-2113	803	Clustered	1	0	TRUE	0	hsa-miR-2113	0
S4 Table, rcsC	0	1	0	1	1	1	0	FALSE	mmu-miR-344d-3-5p	803	Clustered	1	0	TRUE	0	mmu-miR-344d-3-5p	0
S4 Table, rcsC	0	1	0	1	1	1	0	FALSE	ocu-miR-16b-5p	803	Clustered	1	0	TRUE	0	ocu-miR-16b-5p	0
S4 Table, rcsC	0	1	0	1	1	1	0	FALSE	ocu-miR-16a-5p	803	Clustered	1	0	TRUE	0	ocu-miR-16a-5p	0
S4 Table, rcsC	0	1	0	1	1	1	0	FALSE	hsa-miR-16-5p	803	Clustered	1	0	TRUE	0	hsa-miR-16-5p	0
S4 Table, rcsC	0	1	0	1	1	1	0	FALSE	ocu-miR-15b-3p	803	Clustered	1	0	TRUE	0	ocu-miR-15b-3p	0
S4 Table, rcsC	0	1	0	1	1	1	0	FALSE	sly-miR391	803	Clustered	1	0	TRUE	0	sly-miR391	0
S4 Table, rcsC	0	1	0	1	1	1	0	FALSE	sly-miR1919c-5p	803	Clustered	1	0	TRUE	0	sly-miR1919c-5p	0
S4 Table, rcsC	0	1	0	1	1	1	0	FALSE	mmu-miR-1970c-3p	803	Clustered	1	0	TRUE	0	mmu-miR-1970c-3p	0
S4 Table, rcsC	0	1	0	1	1	1	0	FALSE	ocu-miR-10a-5p	803	Clustered	1	0	TRUE	0	ocu-miR-10a-5p	0
S4 Table, rcsC	0	1	0	2	1	1	0	FALSE	mmu-miR-195a-3p	803	Clustered	1	0	TRUE	0	mmu-miR-195a-3p	0
S4 Table, rcsC	0	1	0	1	1	1	0	FALSE	cfa-miR-8889	803	Clustered	1	0	TRUE	0	cfa-miR-8889	0
S4 Table, rcsC	0	1	0	1	1	1	0	FALSE	hsa-miR-1271-3p	803	Clustered	1	0	TRUE	0	hsa-miR-1271-3p	0
S4 Table, rcsC	0	1	0	1	1	1	0	FALSE	sla-miR-16	803	Clustered	1	0	TRUE	0	sla-miR-16	0
S4 Table, rcsC	0	1	0	1	1	1	0	FALSE	sla-miR-10a	803	Clustered	1	0	TRUE	0	sla-miR-10a	0
S4 Table, rcsC	0	1	0	3	1	1	0	FALSE	cin-miR-4173-5p	803	Clustered	1	0	TRUE	0	cin-miR-4173-5p	0
S4 Table, rcsC	0	1	0	1	1	1	0	FALSE	cte-miR-2718	803	Clustered	1	0	TRUE	0	cte-miR-2718	0
S4 Table, rcsC	0	1	0	1	1	1	0	FALSE	cfa-miR-8804	803	Clustered	1	0	TRUE	0	cfa-miR-8804	0
S4 Table, rcsC	0	1	0	1	1	1	0	FALSE	oar-miR-485-5p	803	Clustered	1	0	TRUE	0	oar-miR-485-5p	0
S4 Table, rcsC	0	1	0	1	1	1	0	FALSE	cte-miR-2713	803	Clustered	1	0	TRUE	0	cte-miR-2713	0
S4 Table, rcsC	0	1	0	1	1	1	0	FALSE	cte-miR-2700	803	Clustered	1	0	TRUE	0	cte-miR-2700	0
S4 Table, rcsC	0	1	0	1	1	1	0	FALSE	cin-miR-4046-5p	803	Clustered	1	0	TRUE	0	cin-miR-4046-5p	0
S4 Table, rcsC	0	1	0	1	1	1	0	FALSE	age-miR-16	803	Clustered	1	0	TRUE	0	age-miR-16	0
S4 Table, rcsC	0	1	0	1	1	1	0	FALSE	age-miR-10a	803	Clustered	1	0	TRUE	0	age-miR-10a	0
S4 Table, rcsC	0	1	0	1	1	1	0	FALSE	oar-miR-3955-5p	803	Clustered	1	0	TRUE	0	oar-miR-3955-5p	0
S4 Table, rcsC	0	1	0	1	1	1	0	FALSE	cte-miR-190	803	Clustered	1	0	TRUE	0	cte-miR-190	0
S4 Table, rcsC	0	1	0	1	1	1	0	FALSE	hsa-miR-1180-3p	803	Clustered	1	0	TRUE	0	hsa-miR-1180-3p	0
S4 Table, rcsC	0	1	0	1	1	1	0	FALSE	mml-miR-889-5p	803	Clustered	1	0	TRUE	0	mml-miR-889-5p	0
S4 Table, rcsC	0	1	0	4	1	1	0	FALSE	oar-miR-323a-5p	803	Clustered	1	0	TRUE	0	oar-miR-323a-5p	0
S4 Table, rcsC	0	1	0	1	1	1	0	FALSE	aga-miR-317	803	Clustered	1	0	TRUE	0	aga-miR-317	0
S4 Table, rcsC	0	1	0	1	1	1	0	FALSE	hsa-miR-10a-5p	803	Clustered	1	0	TRUE	0	hsa-miR-10a-5p	0
S4 Table, rcsC	0	1	0	1	1	1	0	FALSE	oar-miR-16b	803	Clustered	1	0	TRUE	0	oar-miR-16b	0
S4 Table, rcsC	0	1	0	1	1	1	0	FALSE	sko-miR-10	803	Clustered	1	0	TRUE	0	sko-miR-10	0
S4 Table, rcsC	0	1	0	1	1	1	0	FALSE	oar-miR-10a	803	Clustered	1	0	TRUE	0	oar-miR-10a	0
S4 Table, rcsC	0	1	0	1	1	1	0	FALSE	csi-miR482c-5p	803	Clustered	1	0	TRUE	0	csi-miR482c-5p	0
S4 Table, rcsC	0	1	0	2	1	1	0	FALSE	csi-miR3950	803	Clustered	1	0	TRUE	0	csi-miR3950	0
S4 Table, rcsC	0	1	0	2	1	1	0	FALSE	mml-miR-557	803	Clustered	1	0	TRUE	0	mml-miR-557	0
S4 Table, rcsC	0	1	0	1	1	1	0	FALSE	cel-miR-5593-3p	803	Clustered	1	0	TRUE	0	cel-miR-5593-3p	0
S4 Table, rcsC	0	1	0	1	1	1	0	FALSE	mml-miR-524-3p	803	Clustered	1	0	TRUE	0	mml-miR-524-3p	0
S4 Table, rcsC	0	1	0	1	1	1	0	FALSE	hpo-miR-36a-3p	803	Clustered	1	0	TRUE	0	hpo-miR-36a-3p	0
S4 Table, rcsC	0	1	0	2	1	1	0	FALSE	cel-miR-356b-3p	803	Clustered	1	0	TRUE	0	cel-miR-356b-3p	0
S4 Table, rcsC	0	1	0	1	1	1	0	FALSE	hpo-miR-233-5p	803	Clustered	1	0	TRUE	0	hpo-miR-233-5p	0
S4 Table, rcsC	0	1	0	3	1	1	0	FALSE	cel-miR-264	803	Clustered	1	0	TRUE	0	cel-miR-264	0
S4 Table, rcsC	0	1	0	1	1	1	0	FALSE	mml-miR-323b-5p	803	Clustered	1	0	TRUE	0	mml-miR-323b-5p	0
S4 Table, rcsC	0	1	0	1	1	1	0	FALSE	oan-miR-205-3p	803	Clustered	1	0	TRUE	0	oan-miR-205-3p	0
S4 Table, rcsC	0	1	0	2	1	1	0	FALSE	cca-miR6109	803	Clustered	1	0	TRUE	0	cca-miR6109	0
S4 Table, rcsC	0	1	0	2	1	1	0	FALSE	cbn-miR-356	803	Clustered	1	0	TRUE	0	cbn-miR-356	0
S4 Table, rcsC	0	1	0	1	1	1	0	FALSE	cbr-miR-7585	803	Clustered	1	0	TRUE	0	cbr-miR-7585	0
S4 Table, rcsC	0	1	0	2	1	1	0	FALSE	mml-miR-195-3p	803	Clustered	1	0	TRUE	0	mml-miR-195-3p	0
S4 Table, rcsC	0	1	0	1	1	1	0	FALSE	oan-miR-16c-5p	803	Clustered	1	0	TRUE	0	oan-miR-16c-5p	0
S4 Table, rcsC	0	1	0	1	1	1	0	FALSE	oan-miR-16b-5p	803	Clustered	1	0	TRUE	0	oan-miR-16b-5p	0
S4 Table, rcsC	0	1	0	1	1	1	0	FALSE	crm-miR-7613	803	Clustered	1	0	TRUE	0	crm-miR-7613	0
S4 Table, rcsC	0	1	0	1	1	1	0	FALSE	oan-miR-16a-5p	803	Clustered	1	0	TRUE	0	oan-miR-16a-5p	0
S4 Table, rcsC	0	1	0	1	1	1	0	FALSE	oan-miR-16a-3p	803	Clustered	1	0	TRUE	0	oan-miR-16a-3p	0
S4 Table, rcsC	0	1	0	1	1	1	0	FALSE	bta-miR-2285cq	803	Clustered	1	0	TRUE	0	bta-miR-2285cq	0
S4 Table, rcsC	0	1	0	1	1	1	0	FALSE	aca-miR-223-5p	803	Clustered	1	0	TRUE	0	aca-miR-223-5p	0
S4 Table, rcsC	0	1	0	1	1	1	0	FALSE	crm-miR-43	803	Clustered	1	0	TRUE	0	crm-miR-43	0
S4 Table, rcsC	0	1	0	1	1	1	0	FALSE	aca-miR-2188-3p	803	Clustered	1	0	TRUE	0	aca-miR-2188-3p	0
S4 Table, rcsC	0	1	0	1	1	1	0	FALSE	bta-miR-12053	803	Clustered	1	0	TRUE	0	bta-miR-12053	0
S4 Table, rcsC	0	1	0	3	1	1	0	FALSE	cbn-miR-35g	803	Clustered	1	0	TRUE	0	cbn-miR-35g	0
S4 Table, rcsC	0	1	0	3	1	1	0	FALSE	cbn-miR-35b	803	Clustered	1	0	TRUE	0	cbn-miR-35b	0
S4 Table, rcsC	0	1	0	1	1	1	0	FALSE	oan-miR-1421k-3p	803	Clustered	1	0	TRUE	0	oan-miR-1421k-3p	0
S4 Table, rcsC	0	1	0	1	1	1	0	FALSE	sfr-miR-10-5p	803	Clustered	1	0	TRUE	0	sfr-miR-10-5p	0
S4 Table, rcsC	0	1	0	1	1	1	0	FALSE	mle-miR-2722-5p	803	Clustered	1	0	TRUE	0	mle-miR-2722-5p	0
S4 Table, rcsC	0	1	0	1	1	1	0	FALSE	mle-miR-252a-3p	803	Clustered	1	0	TRUE	0	mle-miR-252a-3p	0
S4 Table, rcsC	0	1	0	1	1	1	0	FALSE	aca-miR-16b-5p	803	Clustered	1	0	TRUE	0	aca-miR-16b-5p	0
S4 Table, rcsC	0	1	0	1	1	1	0	FALSE	bta-miR-453	803	Clustered	1	0	TRUE	0	bta-miR-453	0
S4 Table, rcsC	0	1	0	1	1	1	0	FALSE	aca-miR-16a-5p	803	Clustered	1	0	TRUE	0	aca-miR-16a-5p	0
S4 Table, rcsC	0	1	0	1	1	1	0	FALSE	sbo-miR-16	803	Clustered	1	0	TRUE	0	sbo-miR-16	0
S4 Table, rcsC	0	1	0	1	1	1	0	FALSE	sbo-miR-10a	803	Clustered	1	0	TRUE	0	sbo-miR-10a	0
S4 Table, rcsC	0	1	0	3	1	1	0	FALSE	mle-miR-1985-5p	803	Clustered	1	0	TRUE	0	mle-miR-1985-5p	0
S4 Table, rcsC	0	1	0	2	1	1	0	FALSE	mle-miR-12096b-5p	803	Clustered	1	0	TRUE	0	mle-miR-12096b-5p	0
S4 Table, rcsC	0	1	0	1	1	1	0	FALSE	bmo-miR-3383-3p	803	Clustered	1	0	TRUE	0	bmo-miR-3383-3p	0
S4 Table, rcsC	0	1	0	1	1	1	0	FALSE	bmo-miR-3327-3p	803	Clustered	1	0	TRUE	0	bmo-miR-3327-3p	0
S4 Table, rcsC	0	1	0	1	1	1	0	FALSE	bta-miR-2482	803	Clustered	1	0	TRUE	0	bta-miR-2482	0
S4 Table, rcsC	0	1	0	1	1	1	0	FALSE	mja-miR-6489-5p	803	Clustered	1	0	TRUE	0	mja-miR-6489-5p	0
S4 Table, rcsC	0	1	0	1	1	1	0	FALSE	aca-miR-10a-5p	803	Clustered	1	0	TRUE	0	aca-miR-10a-5p	0
S4 Table, rcsC	0	1	0	1	1	1	0	FALSE	bta-miR-2452	803	Clustered	1	0	TRUE	0	bta-miR-2452	0
S4 Table, rcsC	0	1	0	1	1	1	0	FALSE	hpo-lin-4-3p	803	Clustered	1	0	TRUE	0	hpo-lin-4-3p	0
S4 Table, rcsC	0	1	0	1	1	1	0	FALSE	oan-miR-10a-5p	803	Clustered	1	0	TRUE	0	oan-miR-10a-5p	0
S4 Table, rcsC	0	1	0	1	1	1	0	FALSE	bmo-miR-279b-3p	803	Clustered	1	0	TRUE	0	bmo-miR-279b-3p	0
S4 Table, rcsC	0	1	0	1	1	1	0	FALSE	oan-miR-103-1-5p	803	Clustered	1	0	TRUE	0	oan-miR-103-1-5p	0
S4 Table, rcsC	0	1	0	1	1	1	0	FALSE	bta-miR-2412	803	Clustered	1	0	TRUE	0	bta-miR-2412	0
S4 Table, rcsC	0	1	0	1	1	1	0	FALSE	cpo-miR-758-5p	803	Clustered	1	0	TRUE	0	cpo-miR-758-5p	0
S4 Table, rcsC	0	1	0	2	1	1	0	FALSE	bhv5-miR-B11	803	Clustered	1	0	TRUE	0	bhv5-miR-B11	0
S4 Table, rcsC	0	1	0	1	1	1	0	FALSE	abu-miR-16b	803	Clustered	1	0	TRUE	0	abu-miR-16b	0
S4 Table, rcsC	0	1	0	1	1	1	0	FALSE	abu-miR-16a	803	Clustered	1	0	TRUE	0	abu-miR-16a	0
S4 Table, rcsC	0	1	0	1	1	1	0	FALSE	abu-miR-152	803	Clustered	1	0	TRUE	0	abu-miR-152	0
S4 Table, rcsC	0	1	0	1	1	1	0	FALSE	hme-miR-2797	803	Clustered	1	0	TRUE	0	hme-miR-2797	0
S4 Table, rcsC	0	1	0	1	1	1	0	FALSE	hme-miR-2763	803	Clustered	1	0	TRUE	0	hme-miR-2763	0
S4 Table, rcsC	0	1	0	2	1	1	0	FALSE	nve-miR-2031-3p	803	Clustered	1	0	TRUE	0	nve-miR-2031-3p	0
S4 Table, rcsC	0	1	0	1	1	1	0	FALSE	hma-miR-3012b	803	Clustered	1	0	TRUE	0	hma-miR-3012b	0
S4 Table, rcsC	0	1	0	1	1	1	0	FALSE	abu-miR-10558	803	Clustered	1	0	TRUE	0	abu-miR-10558	0
S4 Table, rcsC	0	1	0	1	1	1	0	FALSE	hma-miR-3012a	803	Clustered	1	0	TRUE	0	hma-miR-3012a	0
S4 Table, rcsC	0	1	0	1	1	1	0	FALSE	hma-miR-2030	803	Clustered	1	0	TRUE	0	hma-miR-2030	0
S4 Table, rcsC	0	1	0	1	1	1	0	FALSE	bta-miR-2309	803	Clustered	1	0	TRUE	0	bta-miR-2309	0
S4 Table, rcsC	0	1	0	1	1	1	0	FALSE	atr-miR8585	803	Clustered	1	0	TRUE	0	atr-miR8585	0
S4 Table, rcsC	0	1	0	1	1	1	0	FALSE	nta-miR6025d	803	Clustered	1	0	TRUE	0	nta-miR6025d	0
S4 Table, rcsC	0	1	0	4	1	1	0	FALSE	cpo-miR-323a-5p	803	Clustered	1	0	TRUE	0	cpo-miR-323a-5p	0
S4 Table, rcsC	0	1	0	1	1	1	0	FALSE	asu-miR-279a-5p	803	Clustered	1	0	TRUE	0	asu-miR-279a-5p	0
S4 Table, rcsC	0	1	0	2	1	1	0	FALSE	zma-miR399i-5p	803	Clustered	1	0	TRUE	0	zma-miR399i-5p	0
S4 Table, rcsC	0	1	0	1	1	1	0	FALSE	cpo-miR-195-3p	803	Clustered	1	0	TRUE	0	cpo-miR-195-3p	0
S4 Table, rcsC	0	1	0	1	1	1	0	FALSE	nle-miR-16	803	Clustered	1	0	TRUE	0	nle-miR-16	0
S4 Table, rcsC	0	1	0	1	1	1	0	FALSE	zma-miR171c-5p	803	Clustered	1	0	TRUE	0	zma-miR171c-5p	0
S4 Table, rcsC	0	1	0	1	1	1	0	FALSE	nle-miR-10a	803	Clustered	1	0	TRUE	0	nle-miR-10a	0
S4 Table, rcsC	0	1	0	2	1	1	0	FALSE	api-miR-3048	803	Clustered	1	0	TRUE	0	api-miR-3048	0
S4 Table, rcsC	0	1	0	1	1	1	0	FALSE	cpo-miR-16b-5p	803	Clustered	1	0	TRUE	0	cpo-miR-16b-5p	0
S4 Table, rcsC	0	1	0	1	1	1	0	FALSE	rno-miR-485-5p	803	Clustered	1	0	TRUE	0	rno-miR-485-5p	0
S4 Table, rcsC	0	1	0	1	1	1	0	FALSE	cpo-miR-16a-5p	803	Clustered	1	0	TRUE	0	cpo-miR-16a-5p	0
S4 Table, rcsC	0	1	0	1	1	1	0	FALSE	api-miR-279b	803	Clustered	1	0	TRUE	0	api-miR-279b	0
S4 Table, rcsC	0	1	0	1	1	1	0	FALSE	bta-miR-10162-5p	803	Clustered	1	0	TRUE	0	bta-miR-10162-5p	0
S4 Table, rcsC	0	1	0	1	1	1	0	FALSE	rno-miR-450b-3p	803	Clustered	1	0	TRUE	0	rno-miR-450b-3p	0
S4 Table, rcsC	0	1	0	1	1	1	0	FALSE	cpo-miR-1271-3p	803	Clustered	1	0	TRUE	0	cpo-miR-1271-3p	0
S4 Table, rcsC	0	1	0	1	1	1	0	FALSE	hbr-miR2118	803	Clustered	1	0	TRUE	0	hbr-miR2118	0
S4 Table, rcsC	0	1	0	1	1	1	0	FALSE	mdo-miR-12379-5p	803	Clustered	1	0	TRUE	0	mdo-miR-12379-5p	0
S4 Table, rcsC	0	1	0	1	1	1	0	FALSE	nbr-miR-16b	803	Clustered	1	0	TRUE	0	nbr-miR-16b	0
S4 Table, rcsC	0	1	0	1	1	1	0	FALSE	nbr-miR-16a	803	Clustered	1	0	TRUE	0	nbr-miR-16a	0
S4 Table, rcsC	0	1	0	1	1	1	0	FALSE	mdo-miR-12311-5p	803	Clustered	1	0	TRUE	0	mdo-miR-12311-5p	0
S4 Table, rcsC	0	1	0	1	1	1	0	FALSE	cpi-miR-9592-3p	803	Clustered	1	0	TRUE	0	cpi-miR-9592-3p	0
S4 Table, rcsC	0	1	0	1	1	1	0	FALSE	rno-miR-3570	803	Clustered	1	0	TRUE	0	rno-miR-3570	0
S4 Table, rcsC	0	1	0	1	1	1	0	FALSE	gra-miR8778	803	Clustered	1	0	TRUE	0	gra-miR8778	0
S4 Table, rcsC	0	1	0	1	1	1	0	FALSE	rno-miR-3551-3p	803	Clustered	1	0	TRUE	0	rno-miR-3551-3p	0
S4 Table, rcsC	0	1	0	1	1	1	0	FALSE	gra-miR8708	803	Clustered	1	0	TRUE	0	gra-miR8708	0
S4 Table, rcsC	0	1	0	4	1	1	0	FALSE	rno-miR-323-5p	803	Clustered	1	0	TRUE	0	rno-miR-323-5p	0
S4 Table, rcsC	0	1	0	1	1	1	0	FALSE	mco-miR-190-3p	803	Clustered	1	0	TRUE	0	mco-miR-190-3p	0
S4 Table, rcsC	0	1	0	1	1	1	0	FALSE	mze-miR-16b	803	Clustered	1	0	TRUE	0	mze-miR-16b	0
S4 Table, rcsC	0	1	0	1	1	1	0	FALSE	bmo-miR-3271	803	Clustered	1	0	TRUE	0	bmo-miR-3271	0
S4 Table, rcsC	0	1	0	1	1	1	0	FALSE	mze-miR-16a	803	Clustered	1	0	TRUE	0	mze-miR-16a	0
S4 Table, rcsC	0	1	0	1	1	1	0	FALSE	rno-miR-301b-5p	803	Clustered	1	0	TRUE	0	rno-miR-301b-5p	0
S4 Table, rcsC	0	1	0	1	1	1	0	FALSE	gra-miR8693	803	Clustered	1	0	TRUE	0	gra-miR8693	0
S4 Table, rcsC	0	1	0	1	1	1	0	FALSE	cpi-miR-205a-3p	803	Clustered	1	0	TRUE	0	cpi-miR-205a-3p	0
S4 Table, rcsC	0	1	0	2	1	1	0	FALSE	bmo-miR-317-5p	803	Clustered	1	0	TRUE	0	bmo-miR-317-5p	0
S4 Table, rcsC	0	1	0	1	1	1	0	FALSE	rno-miR-219a-1-3p	803	Clustered	1	0	TRUE	0	rno-miR-219a-1-3p	0
S4 Table, rcsC	0	1	0	1	1	1	0	FALSE	lva-miR-2013-3p	803	Clustered	1	0	TRUE	0	lva-miR-2013-3p	0
S4 Table, rcsC	0	1	0	1	1	1	0	FALSE	cpi-miR-19b-2-5p	803	Clustered	1	0	TRUE	0	cpi-miR-19b-2-5p	0
S4 Table, rcsC	0	1	0	1	1	1	0	FALSE	cpi-miR-16c-5p	803	Clustered	1	0	TRUE	0	cpi-miR-16c-5p	0
S4 Table, rcsC	0	1	0	1	1	1	0	FALSE	gra-miR8663b	803	Clustered	1	0	TRUE	0	gra-miR8663b	0
S4 Table, rcsC	0	1	0	2	1	1	0	FALSE	xla-miR-16a-3p	803	Clustered	1	0	TRUE	0	xla-miR-16a-3p	0
S4 Table, rcsC	0	1	0	1	1	1	0	FALSE	mtr-miR5752b	803	Clustered	1	0	TRUE	0	mtr-miR5752b	0
S4 Table, rcsC	0	1	0	1	1	1	0	FALSE	rno-miR-16-5p	803	Clustered	1	0	TRUE	0	rno-miR-16-5p	0
S4 Table, rcsC	0	1	0	1	1	1	0	FALSE	cpi-miR-16b-5p	803	Clustered	1	0	TRUE	0	cpi-miR-16b-5p	0
S4 Table, rcsC	0	1	0	1	1	1	0	FALSE	mtr-miR5752a	803	Clustered	1	0	TRUE	0	mtr-miR5752a	0
S4 Table, rcsC	0	1	0	1	1	1	0	FALSE	vvi-miR3627-3p	803	Clustered	1	0	TRUE	0	vvi-miR3627-3p	0
S4 Table, rcsC	0	1	0	1	1	1	0	FALSE	lja-miR7533d-3p	803	Clustered	1	0	TRUE	0	lja-miR7533d-3p	0
S4 Table, rcsC	0	1	0	1	1	1	0	FALSE	cpi-miR-16a-5p	803	Clustered	1	0	TRUE	0	cpi-miR-16a-5p	0
S4 Table, rcsC	0	1	0	1	1	1	0	FALSE	gra-miR7504c	803	Clustered	1	0	TRUE	0	gra-miR7504c	0
S4 Table, rcsC	0	1	0	1	1	1	0	FALSE	rno-miR-10a-5p	803	Clustered	1	0	TRUE	0	rno-miR-10a-5p	0
S4 Table, rcsC	0	1	0	1	1	1	0	FALSE	tcf-miR-10347	803	Clustered	1	0	TRUE	0	tcf-miR-10347	0
S4 Table, rcsC	0	1	0	1	1	1	0	FALSE	bma-miR-5866	803	Clustered	1	0	TRUE	0	bma-miR-5866	0
S4 Table, rcsC	0	1	0	2	1	1	0	FALSE	lja-miR11153-5p	803	Clustered	1	0	TRUE	0	lja-miR11153-5p	0
S4 Table, rcsC	0	1	0	1	1	1	0	FALSE	cpi-miR-10a-5p	803	Clustered	1	0	TRUE	0	cpi-miR-10a-5p	0
S4 Table, rcsC	0	1	0	1	1	1	0	FALSE	bma-miR-5851	803	Clustered	1	0	TRUE	0	bma-miR-5851	0
S4 Table, rcsC	0	1	0	1	1	1	0	FALSE	lja-miR11112-3p	803	Clustered	1	0	TRUE	0	lja-miR11112-3p	0
S4 Table, rcsC	0	1	0	1	1	1	0	FALSE	tae-miR10521	803	Clustered	1	0	TRUE	0	tae-miR10521	0
S4 Table, rcsC	0	1	0	1	1	1	0	FALSE	lja-miR11111-3p	803	Clustered	1	0	TRUE	0	lja-miR11111-3p	0
S4 Table, rcsC	0	1	0	1	1	1	0	FALSE	mtr-miR5278	803	Clustered	1	0	TRUE	0	mtr-miR5278	0
S4 Table, rcsC	0	1	0	1	1	1	0	FALSE	bhv5-miR-B13	803	Clustered	1	0	TRUE	0	bhv5-miR-B13	0
S4 Table, rcsC	0	1	0	1	1	1	0	FALSE	gmo-miR-22b-5p	803	Clustered	1	0	TRUE	0	gmo-miR-22b-5p	0
S4 Table, rcsC	0	1	0	1	1	1	0	FALSE	mtr-miR5245	803	Clustered	1	0	TRUE	0	mtr-miR5245	0
S4 Table, rcsC	0	1	0	1	1	1	0	FALSE	rlcv-miR-rL1-28-3p	803	Clustered	1	0	TRUE	0	rlcv-miR-rL1-28-3p	0
S4 Table, rcsC	0	1	0	1	1	1	0	FALSE	tgu-miR-1756	803	Clustered	1	0	TRUE	0	tgu-miR-1756	0
S4 Table, rcsC	0	1	0	2	1	1	0	FALSE	rlcv-miR-rL1-2-3p	803	Clustered	1	0	TRUE	0	rlcv-miR-rL1-2-3p	0
S4 Table, rcsC	0	1	0	1	1	1	0	FALSE	gmo-miR-19a-2-5p	803	Clustered	1	0	TRUE	0	gmo-miR-19a-2-5p	0
S4 Table, rcsC	0	1	0	1	1	1	0	FALSE	rlcv-miR-rL1-17-3p	803	Clustered	1	0	TRUE	0	rlcv-miR-rL1-17-3p	0
S4 Table, rcsC	0	1	0	1	1	1	0	FALSE	mtr-miR5213-5p	803	Clustered	1	0	TRUE	0	mtr-miR5213-5p	0
S4 Table, rcsC	0	1	0	1	1	1	0	FALSE	gmo-miR-16b-5p	803	Clustered	1	0	TRUE	0	gmo-miR-16b-5p	0
S4 Table, rcsC	0	1	0	1	1	1	0	FALSE	mtr-miR5213-3p	803	Clustered	1	0	TRUE	0	mtr-miR5213-3p	0
S4 Table, rcsC	0	1	0	1	1	1	0	FALSE	gmo-miR-16a-5p	803	Clustered	1	0	TRUE	0	gmo-miR-16a-5p	0
S4 Table, rcsC	0	1	0	1	1	1	0	FALSE	smo-miR1087	803	Clustered	1	0	TRUE	0	smo-miR1087	0
S4 Table, rcsC	0	1	0	1	1	1	0	FALSE	gmo-miR-152-3p	803	Clustered	1	0	TRUE	0	gmo-miR-152-3p	0
S4 Table, rcsC	0	1	0	2	1	1	0	FALSE	cli-miR-33-3p	803	Clustered	1	0	TRUE	0	cli-miR-33-3p	0
S4 Table, rcsC	0	1	0	1	1	1	0	FALSE	bdi-miR7785-3p	803	Clustered	1	0	TRUE	0	bdi-miR7785-3p	0
S4 Table, rcsC	0	1	0	2	1	1	0	FALSE	tca-miR-965-5p	803	Clustered	1	0	TRUE	0	tca-miR-965-5p	0
S4 Table, rcsC	0	1	0	1	1	1	0	FALSE	mtr-miR2661	803	Clustered	1	0	TRUE	0	mtr-miR2661	0
S4 Table, rcsC	0	1	0	1	1	1	0	FALSE	mtr-miR2651	803	Clustered	1	0	TRUE	0	mtr-miR2651	0
S4 Table, rcsC	0	1	0	1	1	1	0	FALSE	gmo-miR-10d-5p	803	Clustered	1	0	TRUE	0	gmo-miR-10d-5p	0
S4 Table, rcsC	0	1	0	2	1	1	0	FALSE	bdi-miR7708a-5p	803	Clustered	1	0	TRUE	0	bdi-miR7708a-5p	0
S4 Table, rcsC	0	1	0	1	1	1	0	FALSE	cli-miR-16b-5p	803	Clustered	1	0	TRUE	0	cli-miR-16b-5p	0
S4 Table, rcsC	0	1	0	1	1	1	0	FALSE	mtr-miR2634	803	Clustered	1	0	TRUE	0	mtr-miR2634	0
S4 Table, rcsC	0	1	0	2	1	1	0	FALSE	tca-miR-3893-3p	803	Clustered	1	0	TRUE	0	tca-miR-3893-3p	0
S4 Table, rcsC	0	1	0	1	1	1	0	FALSE	cli-miR-16a-5p	803	Clustered	1	0	TRUE	0	cli-miR-16a-5p	0
S4 Table, rcsC	0	1	0	1	1	1	0	FALSE	pxy-miR-10-5p	803	Clustered	1	0	TRUE	0	pxy-miR-10-5p	0
S4 Table, rcsC	0	1	0	1	1	1	0	FALSE	hsv1-miR-H15	803	Clustered	1	0	TRUE	0	hsv1-miR-H15	0
S4 Table, rcsC	0	1	0	2	1	1	0	FALSE	bdi-miR166i-5p	803	Clustered	1	0	TRUE	0	bdi-miR166i-5p	0
S4 Table, rcsC	0	1	0	1	1	1	0	FALSE	tca-miR-3851k-5p	803	Clustered	1	0	TRUE	0	tca-miR-3851k-5p	0
S4 Table, rcsC	0	1	0	1	1	1	0	FALSE	mtr-miR2592bl-5p	803	Clustered	1	0	TRUE	0	mtr-miR2592bl-5p	0
S4 Table, rcsC	0	1	0	1	1	1	0	FALSE	hsa-miR-889-5p	803	Clustered	1	0	TRUE	0	hsa-miR-889-5p	0
S4 Table, rcsC	0	1	0	1	1	1	0	FALSE	hsa-miR-8068	803	Clustered	1	0	TRUE	0	hsa-miR-8068	0
S4 Table, rcsC	0	1	0	1	1	1	0	FALSE	cli-miR-10a-5p	803	Clustered	1	0	TRUE	0	cli-miR-10a-5p	0
S4 Table, rcsC	0	1	0	1	1	1	0	FALSE	mtr-miR2088-3p	803	Clustered	1	0	TRUE	0	mtr-miR2088-3p	0
S4 Table, rcsC	0	1	0	1	1	1	0	FALSE	cja-miR-9983	803	Clustered	1	0	TRUE	0	cja-miR-9983	0
S4 Table, rcsC	0	1	0	2	1	1	0	FALSE	prd-miR-7955-5p	803	Clustered	1	0	TRUE	0	prd-miR-7955-5p	0
S4 Table, rcsC	0	1	0	2	1	1	0	FALSE	tca-miR-3791-5p	803	Clustered	1	0	TRUE	0	tca-miR-3791-5p	0
S4 Table, rcsC	0	1	0	1	1	1	0	FALSE	ptr-miR-579	803	Clustered	1	0	TRUE	0	ptr-miR-579	0
S4 Table, rcsC	0	1	0	1	1	1	0	FALSE	hsa-miR-6859-5p	803	Clustered	1	0	TRUE	0	hsa-miR-6859-5p	0
S4 Table, rcsC	0	1	0	1	1	1	0	FALSE	ppt-miR2078	803	Clustered	1	0	TRUE	0	ppt-miR2078	0
S4 Table, rcsC	0	1	0	1	1	1	0	FALSE	gma-miR5037a	803	Clustered	1	0	TRUE	0	gma-miR5037a	0
S4 Table, rcsC	0	1	0	1	1	1	0	FALSE	atr-miR8598	803	Clustered	1	0	TRUE	0	atr-miR8598	0
S4 Table, rcsC	0	1	0	1	1	1	0	FALSE	ptr-miR-525	803	Clustered	1	0	TRUE	0	ptr-miR-525	0
S4 Table, rcsC	0	1	0	1	1	1	0	FALSE	tca-miR-11649-3p	803	Clustered	1	0	TRUE	0	tca-miR-11649-3p	0
S4 Table, rcsC	0	1	0	1	1	1	0	FALSE	ptr-miR-524	803	Clustered	1	0	TRUE	0	ptr-miR-524	0
S4 Table, rcsC	0	1	0	1	1	1	0	FALSE	ptr-miR-523	803	Clustered	1	0	TRUE	0	ptr-miR-523	0
S4 Table, rcsC	0	1	0	1	1	1	0	FALSE	ptr-miR-520e	803	Clustered	1	0	TRUE	0	ptr-miR-520e	0
S4 Table, rcsC	0	1	0	3	1	1	0	FALSE	tae-miR9773	803	Clustered	1	0	TRUE	0	tae-miR9773	0
S4 Table, rcsC	0	1	0	1	1	1	0	FALSE	gma-miR4404	803	Clustered	1	0	TRUE	0	gma-miR4404	0
S4 Table, rcsC	0	1	0	1	1	1	0	FALSE	mse-miR-2763	803	Clustered	1	0	TRUE	0	mse-miR-2763	0
S4 Table, rcsC	0	1	0	1	1	1	0	FALSE	mne-miR-16	803	Clustered	1	0	TRUE	0	mne-miR-16	0
S4 Table, rcsC	0	1	0	1	1	1	0	FALSE	mmu-miR-92a-2-5p	803	Clustered	1	0	TRUE	0	mmu-miR-92a-2-5p	0
S4 Table, rcsC	0	1	0	1	1	1	0	FALSE	hsa-miR-623	803	Clustered	1	0	TRUE	0	hsa-miR-623	0
S4 Table, rcsC	0	1	0	1	1	1	0	FALSE	cja-miR-485	803	Clustered	1	0	TRUE	0	cja-miR-485	0
S4 Table, rcsC	0	1	0	1	1	1	0	FALSE	hsa-miR-6129	803	Clustered	1	0	TRUE	0	hsa-miR-6129	0
S4 Table, rcsC	0	1	0	1	1	1	0	FALSE	cja-miR-466b	803	Clustered	1	0	TRUE	0	cja-miR-466b	0
S4 Table, rcsC	0	1	0	3	1	1	0	FALSE	pab-miR11423g	803	Clustered	1	0	TRUE	0	pab-miR11423g	0
S4 Table, rcsC	0	1	0	1	1	1	0	FALSE	ath-miR3932b-5p	803	Clustered	1	0	TRUE	0	ath-miR3932b-5p	0
S4 Table, rcsC	0	1	0	1	1	1	0	FALSE	ptr-miR-16	803	Clustered	1	0	TRUE	0	ptr-miR-16	0
S4 Table, rcsC	0	1	0	1	1	1	0	FALSE	cja-miR-16	803	Clustered	1	0	TRUE	0	cja-miR-16	0
S4 Table, rcsC	0	1	0	1	1	1	0	FALSE	str-miR-8377-3p	803	Clustered	1	0	TRUE	0	str-miR-8377-3p	0
S4 Table, rcsC	0	1	0	1	1	1	0	FALSE	cja-miR-10a	803	Clustered	1	0	TRUE	0	cja-miR-10a	0
S4 Table, rcsC	0	1	0	1	1	1	0	FALSE	mmu-miR-7655-3p	803	Clustered	1	0	TRUE	0	mmu-miR-7655-3p	0
S4 Table, rcsC	0	1	0	1	1	1	0	FALSE	hsa-miR-518f-3p	803	Clustered	1	0	TRUE	0	hsa-miR-518f-3p	0
S4 Table, rcsC	0	1	0	1	1	1	0	FALSE	hsa-miR-518a-3p	803	Clustered	1	0	TRUE	0	hsa-miR-518a-3p	0
S4 Table, rcsC	0	1	0	1	1	1	0	FALSE	ptr-miR-10a	803	Clustered	1	0	TRUE	0	ptr-miR-10a	0
S4 Table, rcsC	0	1	0	1	1	1	0	FALSE	pti-miR5481	803	Clustered	1	0	TRUE	0	pti-miR5481	0
S4 Table, rcsC	0	1	0	1	1	1	0	FALSE	cin-miR-5596a-5p	803	Clustered	1	0	TRUE	0	cin-miR-5596a-5p	0
S4 Table, rcsC	0	1	0	2	1	1	0	FALSE	hsa-miR-4787-5p	803	Clustered	1	0	TRUE	0	hsa-miR-4787-5p	0
S4 Table, rcsC	0	1	0	2	1	1	0	FALSE	hsa-miR-4785	803	Clustered	1	0	TRUE	0	hsa-miR-4785	0
S4 Table, rcsC	0	1	0	1	1	1	0	FALSE	api-miR-3022	803	Clustered	1	0	TRUE	0	api-miR-3022	0
S4 Table, rcsC	0	1	0	1	1	1	0	FALSE	cin-miR-4110-5p	803	Clustered	1	0	TRUE	0	cin-miR-4110-5p	0
S4 Table, rcsC	0	1	0	1	1	1	0	FALSE	gma-miR10420	803	Clustered	1	0	TRUE	0	gma-miR10420	0
S4 Table, rcsC	0	1	0	1	1	1	0	FALSE	mmu-miR-7030-3p	803	Clustered	1	0	TRUE	0	mmu-miR-7030-3p	0
S4 Table, rcsC	0	1	0	1	1	1	0	FALSE	hsa-miR-4457	803	Clustered	1	0	TRUE	0	hsa-miR-4457	0
S4 Table, rcsC	0	1	0	1	1	1	0	FALSE	cin-miR-4077d-5p	803	Clustered	1	0	TRUE	0	cin-miR-4077d-5p	0
S4 Table, rcsC	0	1	0	2	1	1	0	FALSE	cin-miR-4053-5p	803	Clustered	1	0	TRUE	0	cin-miR-4053-5p	0
S4 Table, rcsC	0	1	0	1	1	1	0	FALSE	mmu-miR-6972-5p	803	Clustered	1	0	TRUE	0	mmu-miR-6972-5p	0
S4 Table, rcsC	0	1	0	1	1	1	0	FALSE	hsa-miR-323b-5p	803	Clustered	1	0	TRUE	0	hsa-miR-323b-5p	0
S4 Table, rcsC	0	1	0	1	1	1	0	FALSE	pte-miR-10-5p	803	Clustered	1	0	TRUE	0	pte-miR-10-5p	0
S4 Table, rcsC	0	1	0	1	1	1	0	FALSE	mmu-miR-6932-3p	803	Clustered	1	0	TRUE	0	mmu-miR-6932-3p	0
S4 Table, rcsC	0	1	0	1	1	1	0	FALSE	cin-miR-4017-5p	803	Clustered	1	0	TRUE	0	cin-miR-4017-5p	0
S4 Table, rcsC	0	1	0	1	1	1	0	FALSE	ssa-miR-20b-3p	803	Clustered	1	0	TRUE	0	ssa-miR-20b-3p	0
S4 Table, rcsC	0	1	0	1	1	1	0	FALSE	ptc-miR6456	803	Clustered	1	0	TRUE	0	ptc-miR6456	0
S4 Table, rcsC	0	1	0	1	1	1	0	FALSE	ggo-miR-525-3p	803	Clustered	1	0	TRUE	0	ggo-miR-525-3p	0
S4 Table, rcsC	0	1	0	2	1	1	0	FALSE	hsa-miR-195-3p	803	Clustered	1	0	TRUE	0	hsa-miR-195-3p	0
S4 Table, rcsC	0	1	0	1	1	1	0	FALSE	ggo-miR-524-3p	803	Clustered	1	0	TRUE	0	ggo-miR-524-3p	0
S4 Table, rcsC	0	1	0	1	1	1	0	FALSE	ggo-miR-523-3p	803	Clustered	1	0	TRUE	0	ggo-miR-523-3p	0
S4 Table, rcsC	0	1	0	3	1	1	0	FALSE	hsa-miR-1910-5p	803	Clustered	1	0	TRUE	0	hsa-miR-1910-5p	0
S4 Table, rcsC	0	1	0	1	1	1	0	FALSE	ggo-miR-485	803	Clustered	1	0	TRUE	0	ggo-miR-485	0
S4 Table, rcsC	0	1	0	1	1	1	0	FALSE	mmu-miR-1936	803	Clustered	1	0	TRUE	0	mmu-miR-1936	0
S4 Table, rcsC	0	1	0	1	1	1	0	FALSE	mmu-miR-669p-5p	803	Clustered	1	0	TRUE	0	mmu-miR-669p-5p	0
S4 Table, rcsC	0	1	0	1	1	1	0	FALSE	mmu-miR-669j	803	Clustered	1	0	TRUE	0	mmu-miR-669j	0
S4 Table, rcsC	0	1	0	1	1	1	0	FALSE	mmu-miR-669e-5p	803	Clustered	1	0	TRUE	0	mmu-miR-669e-5p	0
S4 Table, rcsC	0	1	0	1	1	1	0	FALSE	mmu-miR-669a-5p	803	Clustered	1	0	TRUE	0	mmu-miR-669a-5p	0
S4 Table, rcsC	0	1	0	1	1	1	0	FALSE	ptc-miR3627a	803	Clustered	1	0	TRUE	0	ptc-miR3627a	0
S4 Table, rcsC	0	1	0	1	1	1	0	FALSE	aly-miR4232	803	Clustered	1	0	TRUE	0	aly-miR4232	0
S4 Table, rcsC	0	1	0	1	1	1	0	FALSE	spu-miR-2013	803	Clustered	1	0	TRUE	0	spu-miR-2013	0
[truncated: 362 more rows]
